# Supplementary material for: Differential splicing of neuronal genes in a Trem2*R47H mouse model mimics alterations associated with Alzheimer’s disease
Source: BMC Genomics. 2023 Apr 4;24:172. doi: 10.1186/s12864-023-09280-x (PMC10074678; doi:10.1186/s12864-023-09280-x)
Supplement: Supplementary file 7 — Additional file 7: Supplementary Table 2. Enriched KEGG pathways in DEU genes in each mouse model. The attached table depicts the KEGG pathway annotations for the differentially exon usage genes in LOAD mouse strains and Trem2 KO mice compared to C7BL/6 J mice. [file 12864_2023_9280_MOESM7_ESM.xlsx]

## Sheet: LOAD Models
	Cluster	ID	Description	GeneRatio	BgRatio	pvalue	p.adjust	qvalue	geneID	Count
1	APOE4_M4	mmu00514	Other types of O-glycan biosynthesis	2/10	43/8924	0.000995889	0.0458109	0.0387872	16848/270049	2
2	APOE4_F24	mmu04966	Collecting duct acid secretion	1/2	27/8924	0.00604228	0.0461431	0.00607146	11966	1
3	APOE4_F24	mmu04721	Synaptic vesicle cycle	1/2	77/8924	0.0171833	0.0461431	0.00607146	11966	1
4	APOE4_F24	mmu05323	Rheumatoid arthritis	1/2	87/8924	0.019404	0.0461431	0.00607146	11966	1
5	APOE4_F24	mmu00190	Oxidative phosphorylation	1/2	135/8924	0.0300283	0.0461431	0.00607146	11966	1
6	APOE4_F24	mmu04150	mTOR signaling pathway	1/2	156/8924	0.0346582	0.0461431	0.00607146	11966	1
7	APOE4_F24	mmu04514	Cell adhesion molecules	1/2	174/8924	0.0386179	0.0461431	0.00607146	225825	1
8	APOE4_F24	mmu04145	Phagosome	1/2	182/8924	0.0403752	0.0461431	0.00607146	11966	1
9	Trem2_M12	mmu04724	Glutamatergic synapse	7/80	113/8924	6.42328e-05	0.0101499	0.00893083	14814/76257/14816/19057/105727/14660/19055	7
10	Trem2_M12	mmu04727	GABAergic synapse	6/80	89/8924	0.00013808	0.0101499	0.00893083	76257/14394/105727/14660/57436/14415	6
11	Trem2_M12	mmu05410	Hypertrophic cardiomyopathy	6/80	91/8924	0.000156153	0.0101499	0.00893083	192897/12295/108099/11938/11461/19082	6
12	Trem2_M12	mmu05022	Pathways of neurodegeneration - multiple diseases	13/80	471/8924	0.000255882	0.0124743	0.010976	14814/12864/18412/110084/14816/16593/19057/27373/11946/19055/11938/104130/66576	13
13	Trem2_M12	mmu05014	Amyotrophic lateral sclerosis	11/80	368/8924	0.000409614	0.0159749	0.0140562	14814/12864/18412/110084/16593/19057/11946/19055/11461/104130/66576	11
14	Trem2_M12	mmu04964	Proximal tubule bicarbonate reclamation	3/80	22/8924	0.000944884	0.0258887	0.0227792	76257/14660/232975	3
15	Trem2_M12	mmu04714	Thermogenesis	8/80	231/8924	0.0010402	0.0258887	0.0227792	12864/12894/11946/108099/11461/104130/66576/19082	8
16	Trem2_M12	mmu04260	Cardiac muscle contraction	5/80	87/8924	0.0010621	0.0258887	0.0227792	12864/12295/11938/232975/66576	5
17	Trem2_M12	mmu05010	Alzheimer disease	10/80	369/8924	0.00160862	0.0348533	0.0306672	14814/12864/16593/19057/27373/11946/19055/11938/104130/66576	10
18	Trem2_M12	mmu04922	Glucagon signaling pathway	5/80	104/8924	0.00234866	0.0395901	0.034835	19057/12894/19055/108099/19082	5
19	Trem2_M12	mmu04710	Circadian rhythm	3/80	30/8924	0.00236592	0.0395901	0.034835	27373/108099/19082	3
20	Trem2_M12	mmu04921	Oxytocin signaling pathway	6/80	153/8924	0.00243631	0.0395901	0.034835	12295/19057/19055/108099/11461/19082	6
21	Trem2_M12	mmu05020	Prion disease	8/80	268/8924	0.00266189	0.0399284	0.0351327	14814/12864/16593/19057/11946/19055/104130/66576	8
22	Trem2_M12	mmu04720	Long-term potentiation	4/80	67/8924	0.00299166	0.0416695	0.0366647	14814/14816/19057/19055	4
23	Trem2_F12	mmu05014	Amyotrophic lateral sclerosis	14/111	368/8924	0.000177051	0.0239281	0.0227826	108989/11951/12048/226646/18412/19324/19179/18040/66445/11957/11946/227197/22145/72787	14
24	Trem2_F12	mmu05012	Parkinson disease	11/111	247/8924	0.000240483	0.0239281	0.0227826	11951/12048/226646/12315/19179/66445/11957/11946/227197/22145/67414	11
25	Trem2_F12	mmu04714	Thermogenesis	10/111	231/8924	0.00058207	0.0344835	0.0328328	11951/226646/66445/11957/83797/20662/11946/227197/56456/239985	10
26	Trem2_F12	mmu05022	Pathways of neurodegeneration - multiple diseases	15/111	471/8924	0.000693136	0.0344835	0.0328328	11951/12048/226646/18412/12315/19324/19179/18040/66445/11957/11946/227197/22145/67414/11938	15
27	Trem2_F12	mmu04141	Protein processing in endoplasmic reticulum	8/111	172/8924	0.00132389	0.0473361	0.0450701	13002/20832/19358/17156/13200/67397/320011/66105	8
28	Trem2_F12	mmu00190	Oxidative phosphorylation	7/111	135/8924	0.00142722	0.0473361	0.0450701	11951/226646/66445/11957/11946/227197/114143	7
29	APTRem2_F4	mmu05132	Salmonella infection	2/4	253/8924	0.00462568	0.0483402	0.0254422	16573/271457	2
30	APTRem2_F4	mmu04144	Endocytosis	2/4	273/8924	0.00537113	0.0483402	0.0254422	16573/271457	2
31	APTRem2_F8	mmu00100	Steroid biosynthesis	1/2	20/8924	0.00447752	0.00895505	#N/A	14137	1
32	APTRem2_F8	mmu04141	Protein processing in endoplasmic reticulum	1/2	172/8924	0.0381784	0.0381784	#N/A	216440	1

## Sheet: Trem2 KO
Cluster	ID	Description	GeneRatio	BgRatio	pvalue	p.adjust	qvalue	geneID	Count
DEU_4M.Cortex	mmu03015	mRNA surveillance pathway	12/313	102/8924	0.000223587	0.0381593	0.034086	Nxf1/Hbs1l/Papola/Sympk/Cstf3/Rngtt/Ppp2r2c/Fip1l1/Ppp2r1b/Ppp2r3a/Upf2/Gspt1	12
DEU_4M.Cortex	mmu04922	Glucagon signaling pathway	12/313	104/8924	0.000268727	0.0381593	0.034086	Cpt1c/Camk2g/Plcb3/Creb1/Slc2a1/Prkag2/Itpr1/Ppp4c/Pdha1/Calm2/Phkb/Ppp4r3a	12
DEU_8M.Hippo	mmu05012	Parkinson disease	27/315	247/8924	1.52675e-07	3.3385e-05	2.98519e-05	Uba1/Atp5d/Prkacb/Kif5b/Plcg1/Psmd11/Calm3/Eif2s1/Klc1/Vdac2/Atp5j/Ndufv2/Atp5b/Ndufs1/Tuba4a/Psmb7/Uchl1/Itpr1/Ndufb11/Gnai2/Calm2/Ube2l3/Maob/Ryr3/Htra2/Psma5/Map3k5	27
DEU_8M.Hippo	mmu05010	Alzheimer disease	34/315	369/8924	2.39319e-07	3.3385e-05	2.98519e-05	Apoe/Atp5d/Ncstn/Kif5b/Psmd11/Calm3/Rtn4/Eif2s1/Klc1/Vdac2/Ppp3cb/Csnk1e/Atp5j/App/Ndufv2/Csnk1a1/Rtn3/Atp5b/Ndufs1/Tuba4a/Capn2/Psmb7/Atg13/Ppp3ca/Atp2a2/Itpr1/Ndufb11/Nox1/Becn1/Calm2/Lrp1/Ryr3/Psma5/Map3k5	34
DEU_8M.Hippo	mmu05022	Pathways of neurodegeneration - multiple diseases	38/315	471/8924	1.3236e-06	0.000123095	0.000110068	Uba1/Atp5d/Kif5b/Plcg1/Psmd11/Calm3/Dlg4/Eif2s1/Klc1/Vdac2/Ppp3cb/Csnk1e/Atp5j/App/Ndufv2/Csnk1a1/Atp5b/Ndufs1/Tuba4a/Capn2/Psmb7/Atg13/Ppp3ca/Uchl1/Atp2a2/Itpr1/Fus/Ndufb11/Nox1/Becn1/Calm2/Ube2l3/Tardbp/Ryr3/Htra2/Psma5/Atxn1l/Map3k5	38
DEU_8M.Hippo	mmu03040	Spliceosome	15/315	132/8924	6.05139e-05	0.00422085	0.00377416	Snrpd1/Rbm25/Srsf1/Eftud2/Cdc5l/Sf3b2/Sf3b1/Ncbp1/Wbp11/Fus/U2surp/Rbm17/Hnrnpu/Snu13/Snrnp40	15
DEU_8M.Hippo	mmu04114	Oocyte meiosis	13/315	119/8924	0.000277511	0.0114595	0.0102467	Prkacb/Calm3/Ppp3cb/Smc1b/Ppp2r5b/Smc3/Cpeb1/Ppp3ca/Itpr1/Ppp2r1b/Calm2/Smc1a/Ywhag	13
DEU_8M.Hippo	mmu04924	Renin secretion	10/315	76/8924	0.000313997	0.0114595	0.0102467	Prkacb/Calm3/Ppp3cb/Ppp3ca/Clca3a2/Itpr1/Agt/Gnai2/Calm2/Pde1a	10
DEU_8M.Hippo	mmu04921	Oxytocin signaling pathway	15/315	153/8924	0.000319356	0.0114595	0.0102467	Prkacb/Ppp1r12c/Calm3/Rock2/Ppp3cb/Mylk/Rcan1/Ppp3ca/Actb/Itpr1/Gnai2/Calm2/Myl6b/Prkaa1/Ryr3	15
DEU_8M.Hippo	mmu04721	Synaptic vesicle cycle	10/315	77/8924	0.000349796	0.0114595	0.0102467	Slc1a2/Stxbp1/Dnm1/Snap25/Cplx1/Atp6v1h/Nsf/Unc13a/Syt1/Slc17a7	10
DEU_8M.Hippo	mmu04141	Protein processing in endoplasmic reticulum	16/315	172/8924	0.000369661	0.0114595	0.0102467	Prkcsh/Ubxn6/Sec63/Sel1l/Eif2s1/Hsp90aa1/Ngly1/Hsp90ab1/Capn2/Pdia3/Plaa/Ube4b/Stt3a/Ubxn8/Map3k5/Ube2d3	16
DEU_8M.Hippo	mmu04922	Glucagon signaling pathway	11/315	104/8924	0.00106225	0.0264314	0.0236342	Prkacb/Calm3/Ppp4r3b/Ppp3cb/Ppp3ca/Itpr1/Ldhb/Pygb/Calm2/Ppp4r3a/Prkaa1	11
DEU_8M.Hippo	mmu04022	cGMP-PKG signaling pathway	15/315	173/8924	0.00116277	0.0264314	0.0236342	Calm3/Rock2/Gna13/Vdac2/Ppp3cb/Mylk/Atp1b1/Ppp3ca/Atp2a2/Itpr1/Atp2b2/Gnai2/Calm2/Atp1a3/Gtf2i	15
DEU_8M.Hippo	mmu04971	Gastric acid secretion	9/315	75/8924	0.00122654	0.0264314	0.0236342	Prkacb/Calm3/Mylk/Atp1b1/Actb/Itpr1/Gnai2/Calm2/Atp1a3	9
DEU_8M.Hippo	mmu05014	Amyotrophic lateral sclerosis	25/315	368/8924	0.00126133	0.0264314	0.0236342	Atp5d/Hnrnpa2b1/Slc1a2/Kif5b/Psmd11/Pfn4/Eif2s1/Klc1/Ppp3cb/Atp5j/Ndufv2/Atp5b/Ndufs1/Tuba4a/Psmb7/Atg13/Ppp3ca/Ncbp1/Actb/Fus/Ndufb11/Becn1/Tardbp/Psma5/Map3k5	25
DEU_8M.Hippo	mmu05032	Morphine addiction	10/315	91/8924	0.00132631	0.0264314	0.0236342	Prkacb/Arrb1/Pde8b/Gabra4/Gabrb1/Gnai2/Gabbr2/Gabrg3/Pde1a/Pde7a	10
DEU_8M.Hippo	mmu05417	Lipid and atherosclerosis	17/315	216/8924	0.00163442	0.0304001	0.0271829	Plcg1/Calm3/Rock2/Eif2s1/Hsp90aa1/Ppp3cb/Tnfrsf10b/Ptk2/Hsp90ab1/Abcg1/Ppp3ca/Mib2/Itpr1/Nox1/Calm2/Arhgef1/Map3k5	17
DEU_8M.Hippo	mmu04728	Dopaminergic synapse	12/315	135/8924	0.00288086	0.048469	0.0433396	Prkacb/Kif5b/Arrb1/Calm3/Ppp3cb/Ppp2r5b/Ppp3ca/Itpr1/Ppp2r1b/Gnai2/Calm2/Maob	12
DEU_8M.Hippo	mmu05020	Prion disease	19/315	268/8924	0.00296905	0.048469	0.0433396	Atp5d/Prkacb/Kif5b/Psmd11/Eif2s1/Klc1/Vdac2/Ppp3cb/Atp5j/Ndufv2/Atp5b/Ndufs1/Tuba4a/Psmb7/Ppp3ca/Itpr1/Ndufb11/Ryr3/Psma5	19
DEU_8M.Hippo	mmu03015	mRNA surveillance pathway	10/315	102/8924	0.00312703	0.048469	0.0433396	Papola/Pabpc1/Ppp2r5b/Cstf3/Ncbp1/Smg1/Fus/Ppp2r1b/Cpsf7/Tardbp	10
