# Supplementary material for: Differential splicing of neuronal genes in a Trem2*R47H mouse model mimics alterations associated with Alzheimer’s disease
Source: BMC Genomics. 2023 Apr 4;24:172. doi: 10.1186/s12864-023-09280-x (PMC10074678; doi:10.1186/s12864-023-09280-x)
Supplement: Supplementary file 8 — Additional file 8: Supplementary Table 3. Overlap between differentially expressed genes and differentially spliced in each mouse model. The attached tables depicts overlap between the differentially exon usage genes (DEUs) and differentially expressed genes (DEGs), and differentially isoform usage genes (DTUs) and differentially expressed genes (DEGs) in LOAD mouse strains compared to C7BL/6 J mice. [file 12864_2023_9280_MOESM8_ESM.xlsx]

## Sheet: AdditionalFile3_Overlap_DEG_DEU
MouseModels	DEU	DEG	Overlap
APOE4_M_4_All	40	2	0
APOE4_F_4_All	22	5	0
APOE4_M_8_All	69	202	3
APOE4_F_8_All	49	30	1
APOE4_M_12_All	4	1	1
APOE4_F_12_All	6	1	1
APOE4_M_24_All	12	1	0
APOE4_F_24_All	12	32	0
Trem2_M_4_All	9	20	0
Trem2_F_4_All	41	3	0
Trem2_M_8_All	35	38	0
Trem2_F_8_All	36	28	0
Trem2_M_12_All	207	225	8
Trem2_F_12_All	273	277	9
Trem2_M_24_All	23	178	0
Trem2_F_24_All	27	1117	2
APOE4Trem2_M_4_All	77	3	0
APOE4Trem2_F_4_All	11	5	0
APOE4Trem2_M_8_All	46	37	0
APOE4Trem2_F_8_All	13	4	0
APOE4Trem2_M_12_All	48	2	1
APOE4Trem2_F_12_All	56	8	1
APOE4Trem2_M_24_All	20	275	0
APOE4Trem2_F_24_All	31	716	2

## Sheet: Overlap_DEGs_DTU
	DEG	DTU	Overlap
APOE4.4M	3	58	1
APOE4.4F	1	63	1
APOE4.8M	145	49	3
APOE4.8F	25	35	1
APOE4.12M	1	57	1
APOE4.12F	3	40	1
APOE4.24M	2	24	1
APOE4.24F	24	27	1
Trem2.4M	64	47	2
Trem2.4F	18	31	1
Trem2.8M	32	45	2
Trem2.8F	11	50	1
Trem2.12M	206	215	7
Trem2.12F	285	77	3
Trem2.24M	144	17	0
Trem2.24F	748	218	27
APOE4Trem2.4M	23	77	2
APOE4Trem2.4F	3	31	1
APOE4Trem2.8M	39	55	2
APOE4Trem2.8F	3	39	0
APOE4Trem2.12M	2	34	1
APOE4Trem2.12F	5	72	2
APOE4Trem2.24M	221	15	1
APOE4Trem2.24F	483	34	2
