# Supplementary material for: Differential splicing of neuronal genes in a Trem2*R47H mouse model mimics alterations associated with Alzheimer’s disease
Source: BMC Genomics. 2023 Apr 4;24:172. doi: 10.1186/s12864-023-09280-x (PMC10074678; doi:10.1186/s12864-023-09280-x)
Supplement: Supplementary file 10 — Additional file 10: Supplementary Table 5. Differentially isoform usage (DTU) genes identified in each mouse model. The attached table depicts the differentially expressed usage genes in LOAD mouse strains compared to C7BL/6 J mice using IsoformSwitchAnalyzeR (ISAR) tool. [file 12864_2023_9280_MOESM10_ESM.xlsx]

## Sheet: APOE4_4mo_Male
	iso_ref	gene_ref	isoform_id	gene_id	condition_1	condition_2	gene_name	gene_biotype	iso_biotype	gene_overall_mean	gene_value_1	gene_value_2	gene_stderr_1	gene_stderr_2	gene_log2_fold_change	gene_q_value	iso_overall_mean	iso_value_1	iso_value_2	iso_stderr_1	iso_stderr_2	iso_log2_fold_change	iso_q_value	IF_overall	IF1	IF2	dIF	isoform_switch_q_value	gene_switch_q_value	PTC	codingPotentialValue	codingPotential	domain_identified	idr_identified	signal_peptide_identified	IR	switchConsequencesGene
1511	isoComp_00001511	geneComp_00000297	ENSMUST00000001801	ENSMUSG00000001750	C57BL_6J	APOE4	Tcirg1	protein_coding	protein_coding	11.1564	11.7385	10.5743	0.515042	0.777818	-0.150549	0.996846	4.41987	4.02665	4.8131	0.188359	0.205097	0.256801	0.948452	0.402817	0.343583	0.46205	0.118467	0.0424521	0.0424521	FALSE	1	TRUE	yes	no	no	0	TRUE
2325	isoComp_00002325	geneComp_00000429	ENSMUST00000234505	ENSMUSG00000002504	C57BL_6J	APOE4	Slc9a3r2	protein_coding	protein_coding	40.3274	42.1424	38.5123	1.20172	1.24806	-0.129921	0.889306	4.80924	6.6096	3.00887	0.837505	0.471795	-1.13273	0.100036	0.116275	0.155867	0.0766833	-0.0791833	0.0361909	0.0361909	FALSE	#N/A	#N/A	no	no	no	0	FALSE
2372	isoComp_00002372	geneComp_00000437	ENSMUST00000002677	ENSMUSG00000002602	C57BL_6J	APOE4	Axl	protein_coding	protein_coding	23.4256	23.2348	23.6165	0.900592	0.504341	0.0235004	0.996846	17.4916	19.0888	15.8944	0.681688	0.788435	-0.264059	0.483983	0.748767	0.8223	0.675233	-0.147067	0.00608277	0.00212107	FALSE	1	TRUE	yes	yes	yes	0	FALSE
2748	isoComp_00002748	geneComp_00000502	ENSMUST00000172983	ENSMUSG00000002985	C57BL_6J	APOE4	Apoe	protein_coding	protein_coding	1199.09	2392.28	5.90402	55.4284	1.01528	-8.66004	4.02169e-36	1.08751	1.9129	0.26213	0.392213	0.113163	-2.82092	0.02342	0.0330083	0.0008	0.0652167	0.0644167	0.00198114	1.6729e-77	FALSE	0.98673	TRUE	yes	yes	yes	0	TRUE
2750	isoComp_00002750	geneComp_00000502	ENSMUST00000174064	ENSMUSG00000002985	C57BL_6J	APOE4	Apoe	protein_coding	protein_coding	1199.09	2392.28	5.90402	55.4284	1.01528	-8.66004	4.02169e-36	67.6947	132.396	2.99362	4.69116	0.236092	-5.46212	0	0.318817	0.0553333	0.5823	0.526967	1.58662e-10	1.6729e-77	FALSE	0.997612	TRUE	yes	no	yes	1	TRUE
2752	isoComp_00002752	geneComp_00000502	ENSMUST00000174355	ENSMUSG00000002985	C57BL_6J	APOE4	Apoe	protein_coding	protein_coding	1199.09	2392.28	5.90402	55.4284	1.01528	-8.66004	4.02169e-36	379.584	759.168	0	52.7796	0	-16.2121	6.28744e-74	0.158033	0.316067	0	-0.316067	1.6729e-77	1.6729e-77	FALSE	0.997625	TRUE	yes	no	yes	1	TRUE
3701	isoComp_00003701	geneComp_00000668	ENSMUST00000198044	ENSMUSG00000004233	C57BL_6J	APOE4	Wars2	protein_coding	protein_coding	4.36092	4.10221	4.61963	0.25271	0.261172	0.170983	0.996846	0.281461	0	0.562923	0	0.133852	5.84027	#N/A	0.0596583	0	0.119317	0.119317	0.00198114	0.00198114	FALSE	0.385938	FALSE	yes	no	no	0	TRUE
4567	isoComp_00004567	geneComp_00000818	ENSMUST00000005507	ENSMUSG00000005373	C57BL_6J	APOE4	Mlxipl	protein_coding	protein_coding	2.08053	2.08264	2.07842	0.329803	0.241044	-0.0029179	0.976221	0.256331	0.0573627	0.455299	0.0573627	0.0772942	2.78813	0.996067	0.127942	0.0181	0.237783	0.219683	0.0252662	0.0252662	FALSE	1	TRUE	yes	yes	no	0	TRUE
5340	isoComp_00005340	geneComp_00000950	ENSMUST00000154859	ENSMUSG00000006301	C57BL_6J	APOE4	Tmbim1	protein_coding	lncRNA	37.488	38.7023	36.2738	1.91786	1.21796	-0.0934665	0.996452	2.52851	4.65175	0.405277	1.56001	0.405277	-3.48873	0.808986	0.0615583	0.112583	0.0105333	-0.10205	0.00587887	0.00587887	#N/A	0.582658	FALSE	#N/A	#N/A	#N/A	0	TRUE
6221	isoComp_00006221	geneComp_00001125	ENSMUST00000139721	ENSMUSG00000008167	C57BL_6J	APOE4	Fbxw9	protein_coding	retained_intron	12.1833	12.2707	12.096	0.455344	0.560422	-0.020676	0.996846	2.94815	4.07702	1.81928	0.412799	0.263144	-1.15978	0.0484952	0.239308	0.329667	0.14895	-0.180717	0.00608277	0.00608277	#N/A	0.978475	TRUE	#N/A	#N/A	#N/A	1	TRUE
6584	isoComp_00006584	geneComp_00001195	ENSMUST00000009425	ENSMUSG00000009281	C57BL_6J	APOE4	Rarres2	protein_coding	protein_coding	13.4281	11.7039	15.1523	0.500661	1.18397	0.372266	0.977319	1.93073	0.91255	2.94891	0.91255	1.15629	1.68136	0.999999	0.13085	0.0700667	0.191633	0.121567	0.0416456	0.0416456	FALSE	0.793498	TRUE	no	no	yes	0	TRUE
7227	isoComp_00007227	geneComp_00001317	ENSMUST00000119134	ENSMUSG00000011154	C57BL_6J	APOE4	Cfap161	protein_coding	protein_coding	1.33214	1.31143	1.35286	0.128237	0.204564	0.044545	0.996846	0.0710356	0.132195	0.00987631	0.0295937	0.0062497	-2.83875	0.249748	0.0523083	0.0987833	0.00583333	-0.09295	0.0416456	0.0416456	FALSE	#N/A	#N/A	no	no	no	0	FALSE
8212	isoComp_00008212	geneComp_00001503	ENSMUST00000015197	ENSMUSG00000015053	C57BL_6J	APOE4	Gata2	protein_coding	protein_coding	4.05524	3.75678	4.35369	0.426327	0.784683	0.212216	0.99824	0.928072	1.53473	0.321414	0.375075	0.0574971	-2.22065	0.000849224	0.235792	0.396067	0.0755167	-0.32055	0.000119852	0.000119852	FALSE	0.999594	TRUE	yes	yes	no	1	TRUE
8232	isoComp_00008232	geneComp_00001506	ENSMUST00000146012	ENSMUSG00000015087	C57BL_6J	APOE4	Rabl6	protein_coding	lncRNA	93.5091	92.333	94.6852	2.43731	3.85085	0.0362887	0.951869	4.98912	2.52082	7.45743	2.31561	1.04163	1.56101	#N/A	0.052725	0.0268667	0.0785833	0.0517167	0.0312682	0.0312682	#N/A	#N/A	#N/A	#N/A	#N/A	#N/A	0	TRUE
9604	isoComp_00009604	geneComp_00001779	ENSMUST00000129995	ENSMUSG00000017724	C57BL_6J	APOE4	Etv4	protein_coding	lncRNA	12.0304	12.7146	11.3461	0.341315	0.670793	-0.164155	0.996846	1.05159	1.89802	0.205157	0.340693	0.131793	-3.14862	0.174614	0.0830917	0.149017	0.0171667	-0.13185	0.0368918	0.0368918	#N/A	0.671139	FALSE	#N/A	#N/A	#N/A	0	TRUE
10657	isoComp_00010657	geneComp_00001996	ENSMUST00000237158	ENSMUSG00000019214	C57BL_6J	APOE4	Chtf18	protein_coding	retained_intron	1.2725	1.10235	1.44265	0.107203	0.175651	0.385071	0.996846	0.144428	0.0213988	0.267457	0.0135876	0.0591838	3.14348	0.174614	0.101517	0.0225833	0.18045	0.157867	0.0219454	0.0219454	#N/A	0.995592	TRUE	#N/A	#N/A	#N/A	0	TRUE
12362	isoComp_00012362	geneComp_00002328	ENSMUST00000138858	ENSMUSG00000020256	C57BL_6J	APOE4	Aldh1l2	protein_coding	retained_intron	5.17014	5.06691	5.27338	0.266126	0.407125	0.0575118	0.848312	0.160672	0.0164351	0.304908	0.0106406	0.0657535	3.57441	0.141074	0.0297167	0.00291667	0.0565167	0.0536	0.00518127	0.00518127	#N/A	#N/A	#N/A	#N/A	#N/A	#N/A	0	FALSE
15035	isoComp_00015035	geneComp_00002871	ENSMUST00000222484	ENSMUSG00000021185	C57BL_6J	APOE4	Dglucy	protein_coding	retained_intron	5.47628	5.65259	5.29997	0.148043	0.273699	-0.0927569	0.996846	0.423107	0.793352	0.0528622	0.193994	0.0528622	-3.67577	0.339293	0.073275	0.13825	0.0083	-0.12995	0.0107293	0.0107293	#N/A	0.847695	TRUE	#N/A	#N/A	#N/A	0	TRUE
17419	isoComp_00017419	geneComp_00003324	ENSMUST00000022590	ENSMUSG00000022013	C57BL_6J	APOE4	Dnajc15	protein_coding	nonsense_mediated_decay	34.2437	35.6814	32.8061	0.723495	1.04412	-0.121172	0.989636	12.9963	14.9587	11.034	0.522511	0.656562	-0.438692	0.276457	0.376942	0.4189	0.334983	-0.0839167	0.00275339	0.00198114	TRUE	#N/A	#N/A	no	no	no	0	TRUE
17420	isoComp_00017420	geneComp_00003324	ENSMUST00000226459	ENSMUSG00000022013	C57BL_6J	APOE4	Dnajc15	protein_coding	protein_coding	34.2437	35.6814	32.8061	0.723495	1.04412	-0.121172	0.989636	21.2474	20.7227	21.7721	0.465638	0.448235	0.0712385	0.999999	0.623058	0.5811	0.665017	0.0839167	0.00198114	0.00198114	FALSE	#N/A	#N/A	no	no	no	0	TRUE
17742	isoComp_00017742	geneComp_00003404	ENSMUST00000090461	ENSMUSG00000022148	C57BL_6J	APOE4	Fyb	protein_coding	protein_coding	3.70197	4.49321	2.91072	0.391772	0.148114	-0.624629	0.998979	1.91856	1.83254	2.00459	0.0852508	0.11556	0.128791	0.999999	0.558125	0.423217	0.693033	0.269817	0.0355282	0.0355282	FALSE	1	TRUE	yes	yes	no	0	TRUE
20482	isoComp_00020482	geneComp_00003888	ENSMUST00000023732	ENSMUSG00000022996	C57BL_6J	APOE4	Wnt10b	protein_coding	protein_coding	1.05142	1.00002	1.10282	0.080768	0.215734	0.139838	0.996846	0.144554	0.289107	0	0.045211	0	-4.90259	4.46801e-05	0.148808	0.297617	0	-0.297617	4.37957e-06	4.37957e-06	FALSE	0.997783	TRUE	yes	no	yes	1	TRUE
21579	isoComp_00021579	geneComp_00004098	ENSMUST00000162460	ENSMUSG00000023994	C57BL_6J	APOE4	Nfya	protein_coding	protein_coding	15.7514	15.5546	15.9481	0.645747	1.00507	0.0360246	0.993329	0.761171	1.35359	0.168754	0.286983	0.0763038	-2.93136	0.419962	0.0488	0.0871667	0.0104333	-0.0767333	0.0433542	0.0433542	FALSE	#N/A	#N/A	no	no	no	0	FALSE
23362	isoComp_00023362	geneComp_00004400	ENSMUST00000225077	ENSMUSG00000024542	C57BL_6J	APOE4	Cep192	protein_coding	retained_intron	5.85735	6.12346	5.59124	0.594837	0.634253	-0.130955	0.99824	0.505374	0.2326	0.778148	0.0681929	0.182433	1.69989	0.251412	0.0857083	0.0367167	0.1347	0.0979833	0.0416456	0.0416456	#N/A	#N/A	#N/A	#N/A	#N/A	#N/A	0	FALSE
26499	isoComp_00026499	geneComp_00004983	ENSMUST00000147154	ENSMUSG00000025722	C57BL_6J	APOE4	Wdr73	protein_coding	lncRNA	24.3626	25.0894	23.6357	2.06298	1.57488	-0.086075	0.996846	0.808316	0	1.61663	0	1.09545	7.34574	#N/A	0.033275	0	0.06655	0.06655	0.0305342	0.0305342	#N/A	#N/A	#N/A	#N/A	#N/A	#N/A	0	FALSE
28730	isoComp_00028730	geneComp_00005384	ENSMUST00000188871	ENSMUSG00000026484	C57BL_6J	APOE4	Rnf2	protein_coding	retained_intron	21.7733	19.7093	23.8373	1.20583	1.2168	0.274216	0.981479	1.33256	0.367343	2.29778	0.08972	0.370656	2.61255	0.00191127	0.0588	0.0198833	0.0977167	0.0778333	0.0312682	0.0312682	#N/A	#N/A	#N/A	#N/A	#N/A	#N/A	0	TRUE
34941	isoComp_00034941	geneComp_00006566	ENSMUST00000106756	ENSMUSG00000028621	C57BL_6J	APOE4	Cyb5rl	protein_coding	protein_coding	5.2306	5.51101	4.95019	0.757874	0.85781	-0.154537	0.991843	0.163181	0	0.326362	0	0.0872237	5.07194	0.0675645	0.0354083	0	0.0708167	0.0708167	0.00198114	0.00198114	FALSE	#N/A	#N/A	no	no	no	0	TRUE
36835	isoComp_00036835	geneComp_00006909	ENSMUST00000133316	ENSMUSG00000029177	C57BL_6J	APOE4	Cenpa	protein_coding	nonsense_mediated_decay	2.52837	2.70368	2.35305	0.431481	0.284635	-0.199604	0.996846	0.233071	0.466141	0	0.119486	0	-5.57332	0.189751	0.0888833	0.177767	0	-0.177767	0.00608277	0.00608277	TRUE	0.45485	FALSE	no	yes	no	0	TRUE
38845	isoComp_00038845	geneComp_00007281	ENSMUST00000031859	ENSMUSG00000029833	C57BL_6J	APOE4	Trim24	protein_coding	protein_coding	20.0742	20.0025	20.1458	0.369966	0.248928	0.0102906	0.999929	0.517794	1.03559	0	0.249723	0	-6.70817	1.02133e-06	0.0262167	0.0524333	0	-0.0524333	0.000983296	0.000983296	FALSE	#N/A	#N/A	no	no	no	0	FALSE
38992	isoComp_00038992	geneComp_00007313	ENSMUST00000201448	ENSMUSG00000029924	C57BL_6J	APOE4	Slc37a3	protein_coding	nonsense_mediated_decay	32.1445	32.6043	31.6846	1.93956	1.50075	-0.0412679	0.997252	8.46764	6.35948	10.5758	0.272895	0.49712	0.732881	1.22741e-09	0.267242	0.199017	0.335467	0.13645	4.37957e-06	4.37957e-06	TRUE	0.318553	FALSE	no	no	no	0	TRUE
39120	isoComp_00039120	geneComp_00007334	ENSMUST00000153148	ENSMUSG00000030032	C57BL_6J	APOE4	Wdr54	protein_coding	protein_coding	11.8968	10.4676	13.3259	0.504605	0.261254	0.34801	0.98462	4.28765	4.47213	4.10317	0.17996	0.193825	-0.123935	0.999999	0.3691	0.430133	0.308067	-0.122067	0.0118058	0.0118058	FALSE	0.993622	TRUE	no	no	no	1	TRUE
39813	isoComp_00039813	geneComp_00007474	ENSMUST00000032406	ENSMUSG00000030271	C57BL_6J	APOE4	Ogg1	protein_coding	protein_coding	5.71036	6.26648	5.15424	0.434004	0.385508	-0.2814	0.951869	2.78465	2.46821	3.10109	0.229956	0.266901	0.328123	0.999999	0.500308	0.397333	0.603283	0.20595	0.0333206	0.0333206	FALSE	0.992706	TRUE	yes	no	no	0	TRUE
40341	isoComp_00040341	geneComp_00007575	ENSMUST00000154597	ENSMUSG00000030493	C57BL_6J	APOE4	Faap24	protein_coding	protein_coding	3.47598	3.22996	3.722	0.127767	0.15578	0.203975	0.99907	0.485436	0.0683457	0.902525	0.0446333	0.0759491	3.54194	0.0152454	0.133283	0.02075	0.245817	0.225067	0.00137608	0.00137608	FALSE	0.922899	TRUE	yes	no	no	0	TRUE
40802	isoComp_00040802	geneComp_00007657	ENSMUST00000106978	ENSMUSG00000030649	C57BL_6J	APOE4	Anapc15	protein_coding	protein_coding	21.358	21.5221	21.194	0.777321	0.856256	-0.0221501	0.996846	0.771716	0	1.54343	0	0.623472	7.27932	0.0296094	0.0392	0	0.0784	0.0784	0.00686714	0.00686714	FALSE	#N/A	#N/A	no	no	no	1	TRUE
41229	isoComp_00041229	geneComp_00007734	ENSMUST00000195372	ENSMUSG00000030768	C57BL_6J	APOE4	Disp1	protein_coding	protein_coding	3.85654	4.14167	3.57141	0.266992	0.0682454	-0.213165	0.991334	0.291001	0.00805642	0.573946	0.00805642	0.206564	5.01525	0.0160071	0.0832917	0.00165	0.164933	0.163283	0.0168191	0.0168191	FALSE	1	TRUE	yes	yes	no	0	TRUE
42155	isoComp_00042155	geneComp_00007911	ENSMUST00000096514	ENSMUSG00000031156	C57BL_6J	APOE4	Slc35a2	protein_coding	protein_coding	26.0815	24.549	27.6141	1.27187	1.7857	0.169678	0.996846	5.67072	4.38352	6.95792	0.376314	0.454867	0.665349	0.100421	0.21505	0.1781	0.252	0.0739	0.00843422	0.00843422	FALSE	#N/A	#N/A	no	no	no	1	TRUE
44802	isoComp_00044802	geneComp_00008479	ENSMUST00000217599	ENSMUSG00000032116	C57BL_6J	APOE4	Stt3a	protein_coding	protein_coding	35.8847	40.3513	31.4181	2.52008	1.45908	-0.360919	0.996846	10.1973	15.6068	4.78785	2.49891	1.32154	-1.70264	0.22845	0.261442	0.375967	0.146917	-0.22905	0.00854297	0.00854297	FALSE	0.209755	FALSE	no	no	no	0	TRUE
47630	isoComp_00047630	geneComp_00008985	ENSMUST00000199795	ENSMUSG00000033294	C57BL_6J	APOE4	Noc4l	protein_coding	retained_intron	16.3665	17.6662	15.0668	0.627815	0.689642	-0.229474	0.996846	1.0075	2.015	0	0.521	0	-7.66178	0.41256	0.0562833	0.112567	0	-0.112567	0.000492864	0.000492864	#N/A	0.404382	FALSE	#N/A	#N/A	#N/A	1	TRUE
50170	isoComp_00050170	geneComp_00009504	ENSMUST00000145072	ENSMUSG00000034842	C57BL_6J	APOE4	Art3	protein_coding	protein_coding	8.15185	7.17405	9.12965	0.424567	0.670559	0.347343	0.99907	1.26068	0.150141	2.37121	0.150141	0.470779	3.89428	0.371827	0.138408	0.0203667	0.25645	0.236083	0.00147965	0.00147965	FALSE	0.757753	TRUE	yes	no	yes	0	TRUE
50394	isoComp_00050394	geneComp_00009552	ENSMUST00000220076	ENSMUSG00000034974	C57BL_6J	APOE4	Dapk3	protein_coding	retained_intron	41.5226	44.4462	38.5989	2.05557	2.19425	-0.203451	0.926528	3.12636	1.91043	4.34228	0.37659	0.441079	1.18034	0.197788	0.07825	0.04275	0.11375	0.071	0.0113283	0.0113283	#N/A	#N/A	#N/A	#N/A	#N/A	#N/A	1	TRUE
50541	isoComp_00050541	geneComp_00009592	ENSMUST00000170372	ENSMUSG00000035112	C57BL_6J	APOE4	Wnk4	protein_coding	protein_coding	3.12877	4.08273	2.17482	0.602131	0.111819	-0.905547	0.76726	0.745916	1.48502	0.00681103	0.529988	0.00681103	-6.47461	0.369371	0.156183	0.30925	0.00311667	-0.306133	0.00686954	0.00686954	#N/A	0.0424861	FALSE	#N/A	#N/A	#N/A	0	TRUE
50779	isoComp_00050779	geneComp_00009642	ENSMUST00000130562	ENSMUSG00000035245	C57BL_6J	APOE4	Eogt	protein_coding	lncRNA	14.8478	15.5923	14.1033	0.727589	0.418986	-0.144701	0.996846	0.618949	1.2379	0	0.224567	0	-6.96336	0.101831	0.040625	0.08125	0	-0.08125	4.27782e-13	4.27782e-13	#N/A	#N/A	#N/A	#N/A	#N/A	#N/A	0	TRUE
52771	isoComp_00052771	geneComp_00010053	ENSMUST00000109331	ENSMUSG00000036606	C57BL_6J	APOE4	Plxnb2	protein_coding	protein_coding	32.5688	34.1479	30.9898	0.898257	0.621186	-0.139958	0.965523	25.7363	25.9418	25.5308	0.887035	0.695976	-0.023032	0.999999	0.791242	0.759133	0.82335	0.0642167	0.0113747	0.0113747	FALSE	#N/A	#N/A	no	no	no	1	TRUE
53885	isoComp_00053885	geneComp_00010292	ENSMUST00000123302	ENSMUSG00000037286	C57BL_6J	APOE4	Stag1	protein_coding	nonsense_mediated_decay	22.7716	21.8657	23.6775	0.865604	0.44271	0.114797	0.957837	0.859428	0.145141	1.57371	0.139275	0.306743	3.35166	0.82376	0.037275	0.00696667	0.0675833	0.0606167	0.00819563	0.00819563	TRUE	#N/A	#N/A	no	no	no	0	TRUE
55256	isoComp_00055256	geneComp_00010544	ENSMUST00000107474	ENSMUSG00000037992	C57BL_6J	APOE4	Rara	protein_coding	protein_coding	7.91761	8.4616	7.37361	0.505509	0.215441	-0.198308	0.940649	3.93002	4.82508	3.03497	0.430169	0.177791	-0.667113	0.0839217	0.489458	0.565517	0.4134	-0.152117	0.0252662	0.0252662	FALSE	0.999827	TRUE	yes	yes	no	0	FALSE
57603	isoComp_00057603	geneComp_00011033	ENSMUST00000220347	ENSMUSG00000039166	C57BL_6J	APOE4	Akap7	protein_coding	protein_coding	40.437	35.9607	44.9132	1.63443	3.01287	0.320639	0.926528	7.90811	4.03251	11.7837	0.642559	2.47468	1.5447	0.0904713	0.180458	0.10965	0.251267	0.141617	0.0361103	0.0361103	#N/A	0.227928	FALSE	#N/A	#N/A	#N/A	0	TRUE
58297	isoComp_00058297	geneComp_00011178	ENSMUST00000081393	ENSMUSG00000039577	C57BL_6J	APOE4	Nphp4	protein_coding	protein_coding	5.88995	5.80711	5.97279	0.192086	0.132457	0.0405177	0.996846	1.46128	1.88052	1.04204	0.16808	0.12756	-0.845596	0.127487	0.248675	0.32405	0.1733	-0.15075	0.0491227	0.0491227	FALSE	1	TRUE	no	yes	no	0	FALSE
64268	isoComp_00064268	geneComp_00012474	ENSMUST00000200146	ENSMUSG00000043873	C57BL_6J	APOE4	Chil5	protein_coding	protein_coding	1.98617	1.83003	2.14232	0.276704	0.339831	0.226158	0.98462	0.105188	0	0.210376	0	0.0561929	4.4619	#N/A	0.0514417	0	0.102883	0.102883	0.0138118	0.0138118	FALSE	0.998852	TRUE	yes	no	yes	0	TRUE
64644	isoComp_00064644	geneComp_00012586	ENSMUST00000109134	ENSMUSG00000044296	C57BL_6J	APOE4	Zfp879	protein_coding	protein_coding	2.35155	2.19779	2.5053	0.107828	0.0928377	0.188128	0.97138	0.23963	0.479261	0	0.170926	0	-5.61253	0.00613777	0.106683	0.213367	0	-0.213367	0.00686714	0.00686714	FALSE	0.999877	TRUE	yes	no	no	0	TRUE
66108	isoComp_00066108	geneComp_00013047	ENSMUST00000063093	ENSMUSG00000046159	C57BL_6J	APOE4	Chrm3	protein_coding	protein_coding	23.6449	22.4467	24.8431	0.266722	0.624937	0.146279	0.996846	5.90273	4.40388	7.40158	0.226086	0.553057	0.747733	0.00131806	0.24675	0.19655	0.29695	0.1004	0.0118058	0.00713507	FALSE	0.999981	TRUE	yes	yes	no	0	FALSE
66109	isoComp_00066109	geneComp_00013047	ENSMUST00000187510	ENSMUSG00000046159	C57BL_6J	APOE4	Chrm3	protein_coding	protein_coding	23.6449	22.4467	24.8431	0.266722	0.624937	0.146279	0.996846	17.6787	17.9977	17.3597	0.419557	0.46111	-0.0520469	0.999999	0.750583	0.801417	0.69975	-0.101667	0.00713507	0.00713507	FALSE	0.99998	TRUE	yes	yes	no	0	FALSE
67970	isoComp_00067970	geneComp_00013640	ENSMUST00000126622	ENSMUSG00000048603	C57BL_6J	APOE4	Gm9828	lncRNA	lncRNA	4.5373	4.98351	4.09108	0.279916	0.322985	-0.284051	0.996846	3.36837	3.15309	3.58365	0.306932	0.296628	0.184114	0.999999	0.755008	0.632917	0.8771	0.244183	0.0110041	0.0110041	#N/A	0.0215456	FALSE	#N/A	#N/A	#N/A	0	FALSE
74383	isoComp_00074383	geneComp_00015372	ENSMUST00000139451	ENSMUSG00000057363	C57BL_6J	APOE4	Uxs1	protein_coding	protein_coding	37.2529	39.0023	35.5036	1.24544	1.40225	-0.135556	0.996846	11.6034	13.8701	9.33662	0.736188	0.76124	-0.570501	0.174614	0.3083	0.355183	0.261417	-0.0937667	0.0113747	0.0113747	FALSE	#N/A	#N/A	no	no	no	1	TRUE
74433	isoComp_00074433	geneComp_00015383	ENSMUST00000076664	ENSMUSG00000057409	C57BL_6J	APOE4	Zfp53	protein_coding	protein_coding	4.39796	3.94166	4.85425	0.295956	0.133255	0.29976	0.972774	1.9508	1.22388	2.67773	0.195831	0.237821	1.12318	0.174614	0.42475	0.301433	0.548067	0.246633	0.0465082	0.0406963	FALSE	0.999969	TRUE	yes	no	no	0	FALSE
74434	isoComp_00074434	geneComp_00015383	ENSMUST00000233158	ENSMUSG00000057409	C57BL_6J	APOE4	Zfp53	protein_coding	protein_coding	4.39796	3.94166	4.85425	0.295956	0.133255	0.29976	0.972774	2.44715	2.71778	2.17653	0.154371	0.15039	-0.319085	0.999999	0.57525	0.698567	0.451933	-0.246633	0.0406963	0.0406963	FALSE	0.999968	TRUE	yes	no	no	0	FALSE
75426	isoComp_00075426	geneComp_00015615	ENSMUST00000190566	ENSMUSG00000058883	C57BL_6J	APOE4	Zfp708	protein_coding	protein_coding	2.7239	2.75473	2.69308	0.328375	0.268406	-0.0325378	0.978141	0.234245	0.468489	0	0.144993	0	-5.58041	0.00527756	0.0838583	0.167717	0	-0.167717	0.00558297	0.00558297	FALSE	0.999363	TRUE	yes	no	no	0	TRUE
80148	isoComp_00080148	geneComp_00016983	ENSMUST00000229788	ENSMUSG00000068114	C57BL_6J	APOE4	Ccdc134	protein_coding	lncRNA	10.0616	10.0605	10.0627	0.858571	0.808223	0.000323143	0.984547	0.806655	0.16706	1.44625	0.16706	0.304342	3.03995	#N/A	0.07915	0.0164	0.1419	0.1255	0.00686954	0.00686954	#N/A	0.0882153	FALSE	#N/A	#N/A	#N/A	0	TRUE
89241	isoComp_00089241	geneComp_00021907	ENSMUST00000123107	ENSMUSG00000087361	C57BL_6J	APOE4	0610043K17Rik	lncRNA	lncRNA	1.19784	1.62936	0.766327	0.601467	0.143417	-1.0784	0.984616	0.664754	0.563181	0.766327	0.155222	0.143417	0.437672	0.999999	0.756518	0.46434	1	0.53566	0.015723	0.015723	#N/A	0.0946188	FALSE	#N/A	#N/A	#N/A	0	FALSE
89242	isoComp_00089242	geneComp_00021907	ENSMUST00000142581	ENSMUSG00000087361	C57BL_6J	APOE4	0610043K17Rik	lncRNA	lncRNA	1.19784	1.62936	0.766327	0.601467	0.143417	-1.0784	0.984616	0.533089	1.06618	0	0.517091	0	-6.74977	#N/A	0.243482	0.53566	0	-0.53566	0.0196537	0.015723	#N/A	0.0949942	FALSE	#N/A	#N/A	#N/A	0	FALSE
89467	isoComp_00089467	geneComp_00022041	ENSMUST00000142067	ENSMUSG00000087579	C57BL_6J	APOE4	Hectd2os	lncRNA	lncRNA	1.71558	2.86867	0.56249	0.638505	0.119441	-2.33008	0.926528	0.0598258	0	0.119652	0	0.0534217	3.69657	0.836065	0.0939833	0	0.187967	0.187967	0.00275339	0.00275339	#N/A	0.0340915	FALSE	#N/A	#N/A	#N/A	0	FALSE
90803	isoComp_00090803	geneComp_00022875	ENSMUST00000193868	ENSMUSG00000091537	C57BL_6J	APOE4	Tma7	protein_coding	lncRNA	179.691	181.61	177.772	3.88679	4.59184	-0.030817	0.848312	71.2826	77.3734	65.1918	2.62309	3.6578	-0.247112	0.981202	0.395508	0.42565	0.365367	-0.0602833	0.0429991	0.0429991	#N/A	#N/A	#N/A	#N/A	#N/A	#N/A	0	TRUE
93424	isoComp_00093424	geneComp_00024517	ENSMUST00000221825	ENSMUSG00000097715	C57BL_6J	APOE4	Gpr137b-ps	transcribed_unprocessed_pseudogene	lncRNA	17.7807	18.4515	17.1099	0.675632	0.706723	-0.108845	0.996846	2.17606	3.10066	1.25147	0.202324	0.311432	-1.30211	0.104353	0.120683	0.168017	0.07335	-0.0946667	0.0338767	0.0338767	#N/A	#N/A	#N/A	#N/A	#N/A	#N/A	0	FALSE
95405	isoComp_00095405	geneComp_00025981	ENSMUST00000192263	ENSMUSG00000103428	C57BL_6J	APOE4	Gm20754	lncRNA	lncRNA	2.46867	1.60472	3.33263	0.242266	0.470648	1.0497	0.996846	1.42542	0.653381	2.19746	0.130418	0.343465	1.73448	0.584693	0.520233	0.384167	0.6563	0.272133	0.00854297	0.00854297	#N/A	0.0444453	FALSE	#N/A	#N/A	#N/A	0	FALSE
95406	isoComp_00095406	geneComp_00025981	ENSMUST00000192642	ENSMUSG00000103428	C57BL_6J	APOE4	Gm20754	lncRNA	lncRNA	2.46867	1.60472	3.33263	0.242266	0.470648	1.0497	0.996846	1.04325	0.951336	1.13516	0.117412	0.173231	0.25244	0.999999	0.479767	0.615833	0.3437	-0.272133	0.0113747	0.00854297	#N/A	0.0963856	FALSE	#N/A	#N/A	#N/A	0	FALSE
99669	isoComp_00099669	geneComp_00029469	ENSMUST00000221085	ENSMUSG00000113856	C57BL_6J	APOE4	Gm10790	lncRNA	retained_intron	1.00983	1.23023	0.789435	0.150717	0.0947737	-0.633552	0.996846	0.235426	0.435477	0.0353742	0.0999409	0.0353742	-3.29541	0.581815	0.185008	0.3386	0.0314167	-0.307183	0.0416456	0.0295174	#N/A	0.0436041	FALSE	#N/A	#N/A	#N/A	0	FALSE
99670	isoComp_00099670	geneComp_00029469	ENSMUST00000221285	ENSMUSG00000113856	C57BL_6J	APOE4	Gm10790	lncRNA	lncRNA	1.00983	1.23023	0.789435	0.150717	0.0947737	-0.633552	0.996846	0.774405	0.79475	0.75406	0.083996	0.0739839	-0.0748537	0.999999	0.814992	0.6614	0.968583	0.307183	0.0295174	0.0295174	#N/A	0.115271	FALSE	#N/A	#N/A	#N/A	0	FALSE

## Sheet: APOE4_4mo_Female
	iso_ref	gene_ref	isoform_id	gene_id	condition_1	condition_2	gene_name	gene_biotype	iso_biotype	gene_overall_mean	gene_value_1	gene_value_2	gene_stderr_1	gene_stderr_2	gene_log2_fold_change	gene_q_value	iso_overall_mean	iso_value_1	iso_value_2	iso_stderr_1	iso_stderr_2	iso_log2_fold_change	iso_q_value	IF_overall	IF1	IF2	dIF	isoform_switch_q_value	gene_switch_q_value	PTC	codingPotentialValue	codingPotential	domain_identified	idr_identified	signal_peptide_identified	IR	switchConsequencesGene
1439	isoComp_00001439	geneComp_00000282	ENSMUST00000113122	ENSMUSG00000001632	C57BL_6J	APOE4	Brpf1	protein_coding	protein_coding	18.8508	18.736	18.9655	0.3797	0.210519	0.0175518	0.999875	8.42573	9.63653	7.21493	0.289258	0.450565	-0.417025	0.0323333	0.447675	0.515117	0.380233	-0.134883	0.00487944	0.00487944	FALSE	1	TRUE	yes	yes	no	0	TRUE
2267	isoComp_00002267	geneComp_00000425	ENSMUST00000128625	ENSMUSG00000002486	C57BL_6J	APOE4	Tchp	protein_coding	retained_intron	9.55505	9.05387	10.0562	0.312372	0.631941	0.151326	0.999612	0.765866	0.0669341	1.4648	0.0669341	0.549238	4.26075	0.399998	0.0712583	0.00768333	0.134833	0.12715	0.00531472	0.00531472	#N/A	0.171171	FALSE	#N/A	#N/A	#N/A	0	TRUE
2344	isoComp_00002344	geneComp_00000434	ENSMUST00000222901	ENSMUSG00000002578	C57BL_6J	APOE4	Ikzf4	protein_coding	nonsense_mediated_decay	9.69291	9.81271	9.57311	0.679332	0.885118	-0.0356278	0.999612	0.517386	0.895307	0.139465	0.210321	0.139465	-2.5986	0.99996	0.0522	0.09425	0.01015	-0.0841	0.0239635	0.0239635	TRUE	#N/A	#N/A	no	no	no	0	FALSE
2480	isoComp_00002480	geneComp_00000465	ENSMUST00000209350	ENSMUSG00000002781	C57BL_6J	APOE4	Tmem143	protein_coding	protein_coding	19.1609	20.4075	17.9143	1.23042	0.882487	-0.187886	0.999612	3.57112	2.54135	4.6009	0.445924	0.274395	0.853788	0.265931	0.19335	0.1265	0.2602	0.1337	0.0394983	0.0394983	FALSE	0.999806	TRUE	yes	no	no	0	FALSE
2726	isoComp_00002726	geneComp_00000502	ENSMUST00000167646	ENSMUSG00000002985	C57BL_6J	APOE4	Apoe	protein_coding	lncRNA	1259.19	2515.21	3.17498	87.6224	0.345149	-9.62519	6.20849e-14	741.524	1482.66	0.385089	56.0757	0.131033	-11.8737	1.36551e-288	0.357008	0.589817	0.1242	-0.465617	0.000550659	1.18604e-51	#N/A	0.974372	TRUE	#N/A	#N/A	#N/A	0	TRUE
2730	isoComp_00002730	geneComp_00000502	ENSMUST00000174064	ENSMUSG00000002985	C57BL_6J	APOE4	Apoe	protein_coding	protein_coding	1259.19	2515.21	3.17498	87.6224	0.345149	-9.62519	6.20849e-14	71.3011	140.136	2.46663	10.6141	0.358521	-5.8224	3.49686e-152	0.413558	0.0562833	0.770833	0.71455	5.73692e-14	1.18604e-51	FALSE	0.997612	TRUE	yes	no	yes	1	TRUE
2732	isoComp_00002732	geneComp_00000502	ENSMUST00000174355	ENSMUSG00000002985	C57BL_6J	APOE4	Apoe	protein_coding	protein_coding	1259.19	2515.21	3.17498	87.6224	0.345149	-9.62519	6.20849e-14	426.019	852.014	0.0233311	54.1876	0.0233311	-14.6417	6.91412e-69	0.173833	0.337867	0.0098	-0.328067	1.18604e-51	1.18604e-51	FALSE	0.997625	TRUE	yes	no	yes	1	TRUE
3702	isoComp_00003702	geneComp_00000672	ENSMUST00000172613	ENSMUSG00000004266	C57BL_6J	APOE4	Ptpn6	protein_coding	retained_intron	3.09334	3.5844	2.60229	0.325117	0.182153	-0.460436	0.999612	0.43763	0.87526	0	0.346134	0	-6.46803	0.99996	0.107925	0.21585	0	-0.21585	0.00994178	0.00994178	#N/A	0.0044225	FALSE	#N/A	#N/A	#N/A	0	TRUE
4829	isoComp_00004829	geneComp_00000859	ENSMUST00000138184	ENSMUSG00000005674	C57BL_6J	APOE4	Tomm40l	protein_coding	protein_coding	66.9504	67.8701	66.0306	3.016	2.80207	-0.0396351	0.999612	9.50525	11.9315	7.07895	0.840353	0.705	-0.752345	0.242622	0.141558	0.175417	0.1077	-0.0677167	0.0164885	0.0164885	FALSE	#N/A	#N/A	no	no	no	0	TRUE
8140	isoComp_00008140	geneComp_00001493	ENSMUST00000015003	ENSMUSG00000014859	C57BL_6J	APOE4	E2f4	protein_coding	protein_coding	26.251	26.647	25.8549	1.44229	1.08125	-0.0435187	0.999612	21.3539	20.6113	22.0964	0.846881	0.694094	0.100327	0.99996	0.816367	0.7761	0.856633	0.0805333	0.0238979	0.0238979	FALSE	#N/A	#N/A	no	no	no	0	TRUE
8608	isoComp_00008608	geneComp_00001579	ENSMUST00000115424	ENSMUSG00000015653	C57BL_6J	APOE4	Steap2	protein_coding	protein_coding	20.563	20.2647	20.8612	0.838276	0.313895	0.0418359	0.999612	1.6466	2.20472	1.08849	0.558682	1.08849	-1.0116	0.99996	0.0809	0.111217	0.0505833	-0.0606333	0.0238979	0.0238979	FALSE	#N/A	#N/A	no	no	no	0	FALSE
9031	isoComp_00009031	geneComp_00001662	ENSMUST00000155425	ENSMUSG00000016356	C57BL_6J	APOE4	Col20a1	protein_coding	protein_coding	2.07703	1.54313	2.61094	0.0981965	0.326676	0.754902	0.999612	0.362619	0.00669341	0.718544	0.00669341	0.234273	5.44767	0.334996	0.126608	0.00441667	0.2488	0.244383	0.0482899	0.0482899	#N/A	0.331521	FALSE	#N/A	#N/A	#N/A	0	TRUE
9646	isoComp_00009646	geneComp_00001786	ENSMUST00000220686	ENSMUSG00000017756	C57BL_6J	APOE4	Slc12a7	protein_coding	lncRNA	2.83709	2.71379	2.9604	0.276655	0.330342	0.125042	0.999612	0.211756	0	0.423512	0	0.123019	5.438	#N/A	0.0712833	0	0.142567	0.142567	0.0173737	0.0173737	#N/A	0.162485	FALSE	#N/A	#N/A	#N/A	0	TRUE
10010	isoComp_00010010	geneComp_00001861	ENSMUST00000114537	ENSMUSG00000018417	C57BL_6J	APOE4	Myo1b	protein_coding	protein_coding	19.1303	18.6469	19.6137	0.78266	1.08137	0.0728825	0.999612	0.776949	0.0585673	1.49533	0.0585673	0.278313	4.45642	0.189887	0.0405833	0.00328333	0.0778833	0.0746	0.000870342	0.000870342	FALSE	#N/A	#N/A	no	no	no	0	FALSE
20525	isoComp_00020525	geneComp_00003890	ENSMUST00000228596	ENSMUSG00000022994	C57BL_6J	APOE4	Adcy6	protein_coding	lncRNA	24.8951	24.3812	25.409	0.928129	0.961349	0.0595462	0.999612	1.30156	0	2.60312	0	0.619962	8.02963	0.348519	0.0503083	0	0.100617	0.100617	0.000103802	0.000103802	#N/A	0.612731	FALSE	#N/A	#N/A	#N/A	0	TRUE
20585	isoComp_00020585	geneComp_00003899	ENSMUST00000161948	ENSMUSG00000023009	C57BL_6J	APOE4	Nckap5l	protein_coding	protein_coding	9.86684	10.4671	9.26655	0.893175	0.254693	-0.175586	0.999612	0.301385	0.602771	0	0.19153	0	-5.93728	0.946796	0.0278667	0.0557333	0	-0.0557333	0.00747426	0.00747426	FALSE	#N/A	#N/A	no	no	no	0	FALSE
21058	isoComp_00021058	geneComp_00003985	ENSMUST00000105581	ENSMUSG00000023286	C57BL_6J	APOE4	Ube2j2	protein_coding	protein_coding	46.4813	43.9995	48.9631	2.00753	1.32806	0.154174	0.999612	8.89944	13.2855	4.51341	2.22841	0.95998	-1.55545	0.0213715	0.201317	0.3115	0.0911333	-0.220367	0.025502	0.025502	FALSE	0.949668	TRUE	yes	no	no	0	TRUE
24291	isoComp_00024291	geneComp_00004568	ENSMUST00000236224	ENSMUSG00000024866	C57BL_6J	APOE4	Acy3	protein_coding	protein_coding	3.07547	2.84441	3.30654	0.220045	0.123949	0.216487	0.999875	0.500436	0	1.00087	0	0.190449	6.65946	9.21698e-05	0.15655	0	0.3131	0.3131	4.93332e-10	4.93332e-10	FALSE	0.825368	TRUE	yes	no	no	0	TRUE
24811	isoComp_00024811	geneComp_00004643	ENSMUST00000025944	ENSMUSG00000024986	C57BL_6J	APOE4	Hhex	protein_coding	protein_coding	1.72678	1.79394	1.65963	0.0954623	0.157977	-0.111626	0.999612	1.12384	0.709381	1.5383	0.181701	0.155716	1.10586	0.99996	0.652333	0.379267	0.9254	0.546133	0.000138707	9.47322e-10	FALSE	0.984375	TRUE	yes	yes	no	0	TRUE
24812	isoComp_00024812	geneComp_00004643	ENSMUST00000128184	ENSMUSG00000024986	C57BL_6J	APOE4	Hhex	protein_coding	protein_coding	1.72678	1.79394	1.65963	0.0954623	0.157977	-0.111626	0.999612	0.477308	0.951283	0.00333301	0.120475	0.00333301	-6.17189	5.88511e-09	0.273425	0.544417	0.00243333	-0.541983	9.47322e-10	9.47322e-10	FALSE	0.399755	FALSE	yes	yes	no	0	TRUE
26065	isoComp_00026065	geneComp_00004900	ENSMUST00000026547	ENSMUSG00000025474	C57BL_6J	APOE4	Tubgcp2	protein_coding	protein_coding	23.8464	23.6529	24.0399	0.466309	0.817854	0.0234033	0.999612	2.65017	4.39242	0.907931	0.41957	0.718701	-2.26184	0.99996	0.111317	0.185267	0.0373667	-0.1479	0.0491158	0.0491158	FALSE	1	TRUE	yes	yes	no	0	TRUE
27199	isoComp_00027199	geneComp_00005097	ENSMUST00000027067	ENSMUSG00000025934	C57BL_6J	APOE4	Gsta3	protein_coding	protein_coding	1.36235	1.955	0.769696	0.374112	0.119708	-1.33354	0.999612	0.739809	0.816877	0.66274	0.149427	0.115092	-0.297622	0.99996	0.641558	0.444583	0.838533	0.39395	0.0340743	0.0340743	FALSE	0.959223	TRUE	yes	no	no	0	TRUE
28662	isoComp_00028662	geneComp_00005362	ENSMUST00000125774	ENSMUSG00000026426	C57BL_6J	APOE4	Arl8a	protein_coding	protein_coding	167.314	172.298	162.33	5.36758	2.41438	-0.0859769	0.999612	33.3866	46.1555	20.6177	6.88036	1.29157	-1.16223	0.00206006	0.195267	0.263833	0.1267	-0.137133	0.0287912	0.0287912	#N/A	0.794529	TRUE	#N/A	#N/A	#N/A	0	TRUE
30996	isoComp_00030996	geneComp_00005782	ENSMUST00000134798	ENSMUSG00000027207	C57BL_6J	APOE4	Galk2	protein_coding	protein_coding	21.3781	19.6994	23.0567	0.856832	1.41926	0.226926	0.999612	2.45981	0.76159	4.15803	0.76159	1.03645	2.43346	0.99996	0.103025	0.0350667	0.170983	0.135917	0.00234847	0.00234847	FALSE	0.372073	FALSE	yes	no	no	0	TRUE
31318	isoComp_00031318	geneComp_00005845	ENSMUST00000156509	ENSMUSG00000027316	C57BL_6J	APOE4	Gfra4	protein_coding	retained_intron	36.3204	36.7782	35.8627	2.16337	1.14076	-0.0363543	0.999612	23.8584	25.611	22.1058	1.91314	0.822948	-0.212251	0.99996	0.654675	0.69325	0.6161	-0.07715	0.0105259	0.0105259	#N/A	#N/A	#N/A	#N/A	#N/A	#N/A	1	TRUE
31323	isoComp_00031323	geneComp_00005847	ENSMUST00000127343	ENSMUSG00000027318	C57BL_6J	APOE4	Adam33	protein_coding	lncRNA	5.08137	4.49456	5.66819	0.35274	0.45347	0.334048	0.999612	0.323604	0	0.647207	0	0.248	6.03828	0.813207	0.0550917	0	0.110183	0.110183	0.0274175	0.0274175	#N/A	0.242113	FALSE	#N/A	#N/A	#N/A	0	TRUE
31729	isoComp_00031729	geneComp_00005939	ENSMUST00000144252	ENSMUSG00000027465	C57BL_6J	APOE4	Tbc1d20	protein_coding	protein_coding	33.1259	31.0763	35.1755	1.11253	0.820042	0.178704	0.999612	1.43352	0	2.86704	0	1.10238	8.16844	0.347996	0.0395	0	0.079	0.079	0.00234307	0.00234307	FALSE	#N/A	#N/A	no	no	no	0	FALSE
33303	isoComp_00033303	geneComp_00006254	ENSMUST00000126315	ENSMUSG00000028047	C57BL_6J	APOE4	Thbs3	protein_coding	retained_intron	16.1504	19.1467	13.1541	1.37023	0.5281	-0.54124	0.999612	2.76747	2.47608	3.05886	0.0643363	0.11932	0.303832	0.410338	0.182875	0.132083	0.233667	0.101583	0.000187447	0.000187447	#N/A	0.999318	TRUE	#N/A	#N/A	#N/A	2	TRUE
33558	isoComp_00033558	geneComp_00006290	ENSMUST00000199570	ENSMUSG00000028107	C57BL_6J	APOE4	Tars2	protein_coding	protein_coding	24.2281	24.1477	24.3085	0.641892	0.701368	0.00957276	0.999612	1.21795	0.160396	2.27551	0.160396	0.20304	3.74555	0.126978	0.0497917	0.00673333	0.09285	0.0861167	0.000337034	0.000337034	FALSE	#N/A	#N/A	no	no	no	0	FALSE
33788	isoComp_00033788	geneComp_00006331	ENSMUST00000118539	ENSMUSG00000028179	C57BL_6J	APOE4	Cth	protein_coding	protein_coding	3.11122	3.01867	3.20378	0.177622	0.228339	0.0855855	0.999612	2.84284	3.01867	2.66701	0.177622	0.218871	-0.178059	0.99996	0.918008	1	0.836017	-0.163983	0.000558857	0.000558857	FALSE	0.9976	TRUE	yes	no	no	0	TRUE
35249	isoComp_00035249	geneComp_00006617	ENSMUST00000102690	ENSMUSG00000028677	C57BL_6J	APOE4	Rnf220	protein_coding	protein_coding	132.028	135.15	128.906	4.62517	1.48044	-0.0682453	0.999612	62.6978	71.5286	53.867	3.87751	2.15896	-0.409053	0.0265362	0.472833	0.52795	0.417717	-0.110233	0.0175467	0.0124464	FALSE	0.968105	TRUE	yes	yes	no	0	TRUE
35258	isoComp_00035258	geneComp_00006617	ENSMUST00000221654	ENSMUSG00000028677	C57BL_6J	APOE4	Rnf220	protein_coding	protein_coding	132.028	135.15	128.906	4.62517	1.48044	-0.0682453	0.999612	30.4058	24.2674	36.5442	1.18313	2.73019	0.590425	0.00468096	0.232375	0.1807	0.28405	0.10335	0.0124464	0.0124464	FALSE	0.988997	TRUE	yes	yes	no	0	TRUE
35464	isoComp_00035464	geneComp_00006661	ENSMUST00000030536	ENSMUSG00000028756	C57BL_6J	APOE4	Pink1	protein_coding	protein_coding	236.45	239.767	233.134	5.47809	3.39303	-0.0404706	0.999612	219.982	209.675	230.288	7.91607	3.1606	0.135273	0.99996	0.931783	0.875717	0.98785	0.112133	0.00125155	2.38198e-05	FALSE	0.999981	TRUE	yes	no	no	1	TRUE
35466	isoComp_00035466	geneComp_00006661	ENSMUST00000105817	ENSMUSG00000028756	C57BL_6J	APOE4	Pink1	protein_coding	protein_coding	236.45	239.767	233.134	5.47809	3.39303	-0.0404706	0.999612	13.0508	26.1017	0	8.31823	0	-11.3505	4.82801e-08	0.0537417	0.107483	0	-0.107483	2.38198e-05	2.38198e-05	FALSE	0.999963	TRUE	yes	no	no	0	TRUE
37746	isoComp_00037746	geneComp_00007084	ENSMUST00000127703	ENSMUSG00000029458	C57BL_6J	APOE4	Brap	protein_coding	lncRNA	34.2995	35.5344	33.0645	1.05878	0.861563	-0.103903	0.999612	1.171	2.342	0	0.81979	0	-7.87774	3.27219e-08	0.0319667	0.0639333	0	-0.0639333	0.00112545	0.00112545	#N/A	#N/A	#N/A	#N/A	#N/A	#N/A	0	TRUE
41024	isoComp_00041024	geneComp_00007701	ENSMUST00000164479	ENSMUSG00000030688	C57BL_6J	APOE4	Stard10	protein_coding	protein_coding	53.5387	54.1473	52.93	2.98816	1.23697	-0.0327978	0.999612	4.0414	7.7195	0.363298	1.93588	0.363298	-4.37198	0.875898	0.075275	0.144083	0.00646667	-0.137617	0.000188114	0.000188114	FALSE	0.997643	TRUE	yes	no	no	2	FALSE
41788	isoComp_00041788	geneComp_00007837	ENSMUST00000054440	ENSMUSG00000030922	C57BL_6J	APOE4	Lyrm1	protein_coding	protein_coding	11.9604	12.2463	11.6744	0.571792	0.507588	-0.0689396	0.999612	0.563258	0	1.12652	0	0.202504	6.82848	7.85538e-06	0.048875	0	0.09775	0.09775	2.38382e-17	2.38382e-17	FALSE	#N/A	#N/A	no	no	no	0	FALSE
45058	isoComp_00045058	geneComp_00008525	ENSMUST00000233263	ENSMUSG00000032199	C57BL_6J	APOE4	Polr2m	protein_coding	protein_coding	134.907	122.647	147.166	2.37845	8.86552	0.262915	0.999612	11.7317	1.1198	22.3437	1.1198	6.29374	4.30638	0.421511	0.075075	0.00853333	0.141617	0.133083	0.0358722	0.0358722	FALSE	0.439582	FALSE	no	yes	no	0	TRUE
48072	isoComp_00048072	geneComp_00009071	ENSMUST00000172856	ENSMUSG00000033545	C57BL_6J	APOE4	Znrf1	protein_coding	protein_coding	75.9011	78.3331	73.4691	0.716724	3.44378	-0.0924724	0.999612	7.3364	3.97875	10.6941	1.09683	1.34857	1.42415	0.0278178	0.0995417	0.0506667	0.148417	0.09775	0.0173737	0.0173737	FALSE	#N/A	#N/A	no	no	no	0	FALSE
53026	isoComp_00053026	geneComp_00010086	ENSMUST00000048067	ENSMUSG00000036699	C57BL_6J	APOE4	Zcchc12	protein_coding	protein_coding	70.3115	71.5766	69.0464	1.52877	1.0895	-0.0519133	0.999612	27.3321	32.9256	21.7387	2.11263	1.73214	-0.598719	0.0213715	0.386475	0.459	0.31395	-0.14505	0.0188409	0.0188409	FALSE	0.997706	TRUE	yes	no	no	0	TRUE
53514	isoComp_00053514	geneComp_00010191	ENSMUST00000041003	ENSMUSG00000036983	C57BL_6J	APOE4	Tfb1m	protein_coding	protein_coding	6.77452	5.4895	8.05953	0.415259	0.737553	0.553184	0.999612	5.72864	5.43158	6.0257	0.426762	0.461901	0.149494	0.99996	0.87635	0.98835	0.76435	-0.224	0.00776415	0.00126927	FALSE	0.989066	TRUE	yes	no	no	0	TRUE
53516	isoComp_00053516	geneComp_00010191	ENSMUST00000232131	ENSMUSG00000036983	C57BL_6J	APOE4	Tfb1m	protein_coding	lncRNA	6.77452	5.4895	8.05953	0.415259	0.737553	0.553184	0.999612	0.96488	0	1.92976	0	0.559583	7.59973	0.0744104	0.111975	0	0.22395	0.22395	0.00126927	0.00126927	#N/A	0.484582	FALSE	#N/A	#N/A	#N/A	0	TRUE
53566	isoComp_00053566	geneComp_00010201	ENSMUST00000165640	ENSMUSG00000037007	C57BL_6J	APOE4	Zfp113	protein_coding	protein_coding	5.24503	5.62025	4.86981	0.475496	0.365943	-0.206374	0.999612	1.17655	1.72849	0.624608	0.178697	0.115707	-1.4539	0.0154454	0.221642	0.3159	0.127383	-0.188517	0.0406242	0.0406242	FALSE	0.998489	TRUE	yes	no	no	0	TRUE
53998	isoComp_00053998	geneComp_00010300	ENSMUST00000066148	ENSMUSG00000037287	C57BL_6J	APOE4	Tbcel	protein_coding	protein_coding	23.718	23.6622	23.7737	0.715635	0.49504	0.0067776	0.999612	17.6366	12.6229	22.6503	2.40664	0.295265	0.842985	0.118525	0.7412	0.528417	0.953983	0.425567	0.0138226	4.17917e-05	FALSE	0.999221	TRUE	yes	no	no	0	FALSE
54000	isoComp_00054000	geneComp_00010300	ENSMUST00000125995	ENSMUSG00000037287	C57BL_6J	APOE4	Tbcel	protein_coding	protein_coding	23.718	23.6622	23.7737	0.715635	0.49504	0.0067776	0.999612	5.11735	10.2347	0	2.26764	0	-10.0007	7.70561e-09	0.219058	0.438117	0	-0.438117	4.17917e-05	4.17917e-05	FALSE	0.999224	TRUE	yes	no	no	0	FALSE
54176	isoComp_00054176	geneComp_00010332	ENSMUST00000140888	ENSMUSG00000037366	C57BL_6J	APOE4	Pafah2	protein_coding	lncRNA	4.69931	4.73351	4.6651	0.202174	0.290468	-0.0209554	0.999612	0.390669	0.0836676	0.697669	0.0836676	0.186111	2.91745	0.836797	0.0827333	0.0174	0.148067	0.130667	0.0406242	0.0406242	#N/A	0.786812	TRUE	#N/A	#N/A	#N/A	0	TRUE
55153	isoComp_00055153	geneComp_00010514	ENSMUST00000103202	ENSMUSG00000037902	C57BL_6J	APOE4	Sirpa	protein_coding	protein_coding	203.323	205.777	200.87	2.99548	2.86609	-0.034821	0.999612	26.6895	17.342	36.037	3.2341	2.49175	1.05478	0.0116651	0.132025	0.0849667	0.179083	0.0941167	0.0095686	0.0095686	FALSE	#N/A	#N/A	no	no	no	0	FALSE
56895	isoComp_00056895	geneComp_00010873	ENSMUST00000237749	ENSMUSG00000038733	C57BL_6J	APOE4	Wdr26	protein_coding	protein_coding	54.0925	54.3087	53.8763	2.08239	1.46714	-0.0115326	0.999612	1.70656	0	3.41313	0	1.26401	8.41917	4.58234e-07	0.0307917	0	0.0615833	0.0615833	0.000293259	0.000293259	FALSE	#N/A	#N/A	no	no	no	0	FALSE
57463	isoComp_00057463	geneComp_00010993	ENSMUST00000106100	ENSMUSG00000039068	C57BL_6J	APOE4	Zzz3	protein_coding	protein_coding	27.1058	26.5067	27.7049	0.627564	0.523306	0.0637595	0.999612	7.21085	5.39904	9.02266	0.213978	0.596602	0.739778	8.81188e-08	0.264708	0.203517	0.3259	0.122383	0.000550659	0.000550659	FALSE	1	TRUE	yes	yes	no	0	FALSE
57464	isoComp_00057464	geneComp_00010993	ENSMUST00000106101	ENSMUSG00000039068	C57BL_6J	APOE4	Zzz3	protein_coding	protein_coding	27.1058	26.5067	27.7049	0.627564	0.523306	0.0637595	0.999612	8.88344	10.3795	7.3874	0.288946	0.522136	-0.490034	0.00862325	0.329275	0.39205	0.2665	-0.12555	0.0012772	0.000550659	FALSE	1	TRUE	yes	yes	no	0	FALSE
57984	isoComp_00057984	geneComp_00011094	ENSMUST00000047490	ENSMUSG00000039308	C57BL_6J	APOE4	Ndst2	protein_coding	protein_coding	12.2225	11.8971	12.5479	0.580135	0.784776	0.076777	0.999612	0.760612	1.47324	0.0479808	0.373208	0.0479808	-4.67704	0.353822	0.0669417	0.129717	0.00416667	-0.12555	0.0498681	0.0498681	FALSE	1	TRUE	yes	yes	no	1	TRUE
59381	isoComp_00059381	geneComp_00011382	ENSMUST00000135335	ENSMUSG00000040139	C57BL_6J	APOE4	9430038I01Rik	protein_coding	retained_intron	3.1575	3.22019	3.09481	0.209842	0.31687	-0.0571117	0.999612	0.144647	0	0.289295	0	0.0717734	4.90349	0.000102597	0.0479667	0	0.0959333	0.0959333	0.00929386	0.00929386	#N/A	#N/A	#N/A	#N/A	#N/A	#N/A	1	TRUE
59655	isoComp_00059655	geneComp_00011438	ENSMUST00000140616	ENSMUSG00000040296	C57BL_6J	APOE4	Ddx58	protein_coding	lncRNA	3.66076	3.62456	3.69696	0.183763	0.269351	0.0284556	0.999612	0.148067	0	0.296135	0	0.0668415	4.9361	#N/A	0.0399167	0	0.0798333	0.0798333	0.0101125	0.0101125	#N/A	#N/A	#N/A	#N/A	#N/A	#N/A	0	TRUE
60717	isoComp_00060717	geneComp_00011655	ENSMUST00000102487	ENSMUSG00000040842	C57BL_6J	APOE4	Szrd1	protein_coding	protein_coding	24.702	26.8157	22.5884	1.32272	0.789181	-0.247395	0.999612	14.3881	13.9769	14.7993	0.516183	0.579972	0.0824282	0.99996	0.590242	0.524317	0.656167	0.13185	0.0238979	0.0238979	FALSE	0.745258	TRUE	yes	yes	no	0	TRUE
62271	isoComp_00062271	geneComp_00011971	ENSMUST00000032206	ENSMUSG00000041920	C57BL_6J	APOE4	Slc16a6	protein_coding	protein_coding	10.9077	10.9548	10.8607	0.26032	0.419625	-0.0124352	0.999875	0.424629	0.726957	0.122301	0.0949698	0.122301	-2.47776	0.99996	0.0381583	0.0662167	0.0101	-0.0561167	0.0239635	0.0239635	FALSE	#N/A	#N/A	no	no	no	0	FALSE
63763	isoComp_00063763	geneComp_00012289	ENSMUST00000210213	ENSMUSG00000042918	C57BL_6J	APOE4	Mamstr	protein_coding	retained_intron	2.38755	2.73612	2.03898	0.38504	0.360171	-0.422489	0.999612	0.104452	0	0.208905	0	0.0918244	4.45223	0.0932641	0.042525	0	0.08505	0.08505	0.0105259	0.0105259	#N/A	#N/A	#N/A	#N/A	#N/A	#N/A	1	TRUE
65359	isoComp_00065359	geneComp_00012806	ENSMUST00000108122	ENSMUSG00000045083	C57BL_6J	APOE4	Lingo2	protein_coding	protein_coding	15.5583	15.3334	15.7833	0.956922	1.15245	0.0416873	0.999612	5.63327	6.46819	4.79836	0.412093	0.385243	-0.430044	0.656424	0.363783	0.42365	0.303917	-0.119733	0.00776415	0.00776415	FALSE	0.99998	TRUE	yes	no	yes	0	FALSE
66500	isoComp_00066500	geneComp_00013167	ENSMUST00000060722	ENSMUSG00000046668	C57BL_6J	APOE4	Cxxc5	protein_coding	protein_coding	69.9572	68.3382	71.5763	1.26819	1.96172	0.0667809	0.999612	56.5328	57.5439	55.5217	0.950413	1.36633	-0.0516029	0.99996	0.8094	0.842617	0.776183	-0.0664333	0.0191372	0.0191372	FALSE	#N/A	#N/A	no	no	no	0	FALSE
66504	isoComp_00066504	geneComp_00013167	ENSMUST00000237291	ENSMUSG00000046668	C57BL_6J	APOE4	Cxxc5	protein_coding	protein_coding	69.9572	68.3382	71.5763	1.26819	1.96172	0.0667809	0.999612	8.94541	6.76226	11.1286	0.603556	0.712948	0.717854	0.0490615	0.126975	0.0986167	0.155333	0.0567167	0.0431005	0.0191372	FALSE	#N/A	#N/A	no	no	no	0	FALSE
67444	isoComp_00067444	geneComp_00013459	ENSMUST00000056578	ENSMUSG00000047843	C57BL_6J	APOE4	Bri3	protein_coding	protein_coding	48.548	45.9454	51.1506	1.41647	2.69251	0.154798	0.570215	41.7516	33.6792	49.8239	4.21041	3.26702	0.564841	0.577577	0.849717	0.727417	0.972017	0.2446	0.0274509	0.0106462	FALSE	0.716262	FALSE	yes	no	no	0	FALSE
67445	isoComp_00067445	geneComp_00013459	ENSMUST00000110695	ENSMUSG00000047843	C57BL_6J	APOE4	Bri3	protein_coding	protein_coding	48.548	45.9454	51.1506	1.41647	2.69251	0.154798	0.570215	6.75573	12.2225	1.28895	3.37117	1.22962	-3.23531	0.99996	0.149492	0.2716	0.0273833	-0.244217	0.0106462	0.0106462	FALSE	0.52087	FALSE	yes	no	no	0	FALSE
69713	isoComp_00069713	geneComp_00014200	ENSMUST00000088001	ENSMUSG00000051149	C57BL_6J	APOE4	Adnp	protein_coding	protein_coding	18.0308	17.6257	18.4358	2.34207	1.23416	0.0647924	0.999612	10.2795	8.51378	12.0452	1.56344	0.719497	0.500087	0.99996	0.564475	0.473583	0.655367	0.181783	0.00784973	0.00784973	FALSE	1	TRUE	yes	yes	no	0	TRUE
70234	isoComp_00070234	geneComp_00014347	ENSMUST00000108634	ENSMUSG00000051790	C57BL_6J	APOE4	Nlgn2	protein_coding	protein_coding	111.829	114.77	108.888	2.42744	1.32012	-0.0758905	0.999612	71.6312	67.0556	76.2068	3.35136	1.438	0.184535	0.99996	0.64195	0.584183	0.699717	0.115533	0.0379711	0.0379711	FALSE	1	TRUE	yes	yes	yes	0	FALSE
74759	isoComp_00074759	geneComp_00015458	ENSMUST00000178259	ENSMUSG00000057818	C57BL_6J	APOE4	1600029O15Rik	transcribed_processed_pseudogene	transcribed_processed_pseudogene	1.18311	1.60001	0.766216	0.270117	0.110206	-1.05254	0.999612	0.45694	0.913879	0	0.32013	0	-6.52963	0.562536	0.242475	0.48495	0	-0.48495	0.00134653	0.000928234	#N/A	0.535059	FALSE	#N/A	#N/A	#N/A	0	FALSE
74760	isoComp_00074760	geneComp_00015458	ENSMUST00000179787	ENSMUSG00000057818	C57BL_6J	APOE4	1600029O15Rik	transcribed_processed_pseudogene	lncRNA	1.18311	1.60001	0.766216	0.270117	0.110206	-1.05254	0.999612	0.726174	0.686131	0.766216	0.0979489	0.110206	0.157099	0.99996	0.757525	0.51505	1	0.48495	0.000928234	0.000928234	#N/A	0.718596	FALSE	#N/A	#N/A	#N/A	0	FALSE
76268	isoComp_00076268	geneComp_00015828	ENSMUST00000132356	ENSMUSG00000060038	C57BL_6J	APOE4	Dhps	protein_coding	retained_intron	39.032	38.6046	39.4594	1.62093	1.76015	0.0315896	0.999612	1.26129	0	2.52258	0	0.848786	7.98446	0.242622	0.0304917	0	0.0609833	0.0609833	0.000377266	0.000377266	#N/A	#N/A	#N/A	#N/A	#N/A	#N/A	0	TRUE
80079	isoComp_00080079	geneComp_00016932	ENSMUST00000088652	ENSMUSG00000067873	C57BL_6J	APOE4	Htatsf1	protein_coding	protein_coding	53.3251	51.7346	54.9155	0.920523	1.50637	0.0860684	0.999612	45.0488	46.3635	43.7341	1.183	1.49953	-0.0842108	0.99996	0.846183	0.896083	0.796283	-0.0998	0.00546989	0.0020968	FALSE	1	TRUE	yes	yes	no	0	TRUE
80080	isoComp_00080080	geneComp_00016932	ENSMUST00000114751	ENSMUSG00000067873	C57BL_6J	APOE4	Htatsf1	protein_coding	protein_coding	53.3251	51.7346	54.9155	0.920523	1.50637	0.0860684	0.999612	5.2291	2.3616	8.09659	0.67258	0.770957	1.77323	0.00403767	0.0967	0.04575	0.14765	0.1019	0.0020968	0.0020968	FALSE	0.884801	TRUE	no	yes	no	0	TRUE
82521	isoComp_00082521	geneComp_00017776	ENSMUST00000068725	ENSMUSG00000073481	C57BL_6J	APOE4	Marc2	protein_coding	protein_coding	60.1716	67.8821	52.4612	3.89894	2.15357	-0.371719	0.999612	23.382	20.6902	26.0739	0.966057	0.554101	0.333513	0.0190817	0.406058	0.31125	0.500867	0.189617	0.000559824	0.000559824	FALSE	0.996113	TRUE	yes	no	no	0	TRUE
83439	isoComp_00083439	geneComp_00018106	ENSMUST00000155631	ENSMUSG00000074673	C57BL_6J	APOE4	Ttll9	protein_coding	protein_coding	2.26759	2.55602	1.97917	0.30725	0.295179	-0.367368	0.999612	0.263123	0.526245	0	0.146959	0	-5.74482	#N/A	0.1064	0.2128	0	-0.2128	0.0238979	0.0238979	FALSE	0.852821	TRUE	yes	no	no	0	TRUE
84275	isoComp_00084275	geneComp_00018474	ENSMUST00000105255	ENSMUSG00000078429	C57BL_6J	APOE4	Ctdsp2	protein_coding	protein_coding	51.0425	51.8243	50.2607	0.853923	1.14825	-0.0441886	0.999612	21.4745	24.9869	17.962	1.09833	0.917762	-0.476001	0.0019667	0.419142	0.481417	0.356867	-0.12455	0.000550659	0.000550659	FALSE	0.72835	TRUE	yes	no	no	0	TRUE
84276	isoComp_00084276	geneComp_00018474	ENSMUST00000105256	ENSMUSG00000078429	C57BL_6J	APOE4	Ctdsp2	protein_coding	protein_coding	51.0425	51.8243	50.2607	0.853923	1.14825	-0.0441886	0.999612	28.9093	26.3401	31.4786	0.62459	0.835821	0.257024	0.00599423	0.568067	0.508967	0.627167	0.1182	0.00509276	0.000550659	FALSE	0.987873	TRUE	yes	no	no	0	TRUE
84418	isoComp_00084418	geneComp_00018527	ENSMUST00000021052	ENSMUSG00000078619	C57BL_6J	APOE4	Smarcd2	protein_coding	protein_coding	19.6926	19.2564	20.1289	1.20983	0.9113	0.0639009	0.999612	5.99732	4.79605	7.19859	0.477029	0.513472	0.584865	0.390681	0.302517	0.247667	0.357367	0.1097	0.0498681	0.0498681	FALSE	0.999959	TRUE	yes	yes	no	1	FALSE
92276	isoComp_00092276	geneComp_00023866	ENSMUST00000238238	ENSMUSG00000096768	C57BL_6J	APOE4	Gm47283	lncRNA	lncRNA	322.186	278.455	365.917	61.431	46.4911	0.39406	0.999612	88.2557	60.2501	116.261	18.6241	18.1339	0.948221	0.99996	0.255875	0.19845	0.3133	0.11485	0.0367178	0.000103802	#N/A	0.127408	FALSE	#N/A	#N/A	#N/A	0	TRUE
92667	isoComp_00092667	geneComp_00024091	ENSMUST00000180569	ENSMUSG00000097166	C57BL_6J	APOE4	9330179D12Rik	lncRNA	lncRNA	2.65425	2.55119	2.75731	0.199184	0.302451	0.11167	0.999612	1.08025	0.691608	1.4689	0.101781	0.248683	1.07579	0.735339	0.390992	0.263133	0.51885	0.255717	0.0291841	0.0228308	#N/A	0.0218608	FALSE	#N/A	#N/A	#N/A	0	FALSE
92668	isoComp_00092668	geneComp_00024091	ENSMUST00000180811	ENSMUSG00000097166	C57BL_6J	APOE4	9330179D12Rik	lncRNA	lncRNA	2.65425	2.55119	2.75731	0.199184	0.302451	0.11167	0.999612	1.57399	1.85958	1.28841	0.112164	0.131717	-0.525974	0.99996	0.609008	0.736867	0.48115	-0.255717	0.0228308	0.0228308	#N/A	0.219606	FALSE	#N/A	#N/A	#N/A	0	FALSE
93762	isoComp_00093762	geneComp_00024715	ENSMUST00000086432	ENSMUSG00000097993	C57BL_6J	APOE4	Ptprv	lncRNA	lncRNA	5.20402	4.50176	5.90629	0.210301	0.674357	0.391003	0.999612	0.532567	0	1.06513	0	0.284377	6.74837	#N/A	0.0876333	0	0.175267	0.175267	0.0020562	0.0020562	#N/A	0.0491414	FALSE	#N/A	#N/A	#N/A	0	TRUE

## Sheet: APOE4_8mo_Male
	iso_ref	gene_ref	isoform_id	gene_id	condition_1	condition_2	gene_name	gene_biotype	iso_biotype	gene_overall_mean	gene_value_1	gene_value_2	gene_stderr_1	gene_stderr_2	gene_log2_fold_change	gene_q_value	iso_overall_mean	iso_value_1	iso_value_2	iso_stderr_1	iso_stderr_2	iso_log2_fold_change	iso_q_value	IF_overall	IF1	IF2	dIF	isoform_switch_q_value	gene_switch_q_value	PTC	codingPotentialValue	codingPotential	domain_identified	idr_identified	signal_peptide_identified	IR	switchConsequencesGene
423	isoComp_00000423	geneComp_00000092	ENSMUST00000230460	ENSMUSG00000000555	C57BL_6J	APOE4	Itga5	protein_coding	retained_intron	2.3679	2.47175	2.26405	0.247532	0.228737	-0.126093	0.989932	0.323744	0.602154	0.0453342	0.184223	0.0453342	-3.46765	#N/A	0.122933	0.224167	0.0217	-0.202467	0.029128	0.029128	#N/A	0.0769371	FALSE	#N/A	#N/A	#N/A	0	TRUE
1900	isoComp_00001900	geneComp_00000363	ENSMUST00000136781	ENSMUSG00000002083	C57BL_6J	APOE4	Bbc3	protein_coding	protein_coding	5.21413	4.2399	6.18835	0.38349	0.715056	0.544455	0.386332	0.645714	0.0827314	1.2087	0.0827314	0.301101	3.71614	0.315518	0.103808	0.0170333	0.190583	0.17355	0.0181313	0.0181313	FALSE	0.572702	FALSE	yes	yes	no	0	TRUE
2017	isoComp_00002017	geneComp_00000381	ENSMUST00000002297	ENSMUSG00000002227	C57BL_6J	APOE4	Mov10	protein_coding	protein_coding	5.9066	5.70243	6.11076	0.0903178	0.184639	0.0996078	0.906891	0.337952	0.612249	0.0636556	0.131554	0.0636556	-3.07862	0.692731	0.0589	0.10815	0.00965	-0.0985	0.0317614	0.0317614	FALSE	#N/A	#N/A	no	no	no	0	FALSE
2746	isoComp_00002746	geneComp_00000501	ENSMUST00000172983	ENSMUSG00000002985	C57BL_6J	APOE4	Apoe	protein_coding	protein_coding	1224.21	2445.02	3.40141	64.1854	0.421044	-9.48527	1.905e-10	1.08453	1.87324	0.29582	0.64447	0.0899895	-2.62247	0.0720611	0.0513583	0.000783333	0.101933	0.10115	7.71821e-10	5.86082e-50	FALSE	0.98673	TRUE	yes	yes	yes	0	TRUE
2748	isoComp_00002748	geneComp_00000501	ENSMUST00000174064	ENSMUSG00000002985	C57BL_6J	APOE4	Apoe	protein_coding	protein_coding	1224.21	2445.02	3.40141	64.1854	0.421044	-9.48527	1.905e-10	79.0277	155.663	2.39265	10.3738	0.380229	-6.01775	7.57702e-174	0.384058	0.0633833	0.704733	0.64135	6.41786e-14	5.86082e-50	FALSE	0.997612	TRUE	yes	no	yes	1	TRUE
2749	isoComp_00002749	geneComp_00000501	ENSMUST00000174355	ENSMUSG00000002985	C57BL_6J	APOE4	Apoe	protein_coding	protein_coding	1224.21	2445.02	3.40141	64.1854	0.421044	-9.48527	1.905e-10	380.741	761.481	0	56.0516	0	-16.2165	1.7728e-74	0.155083	0.310167	0	-0.310167	5.86082e-50	5.86082e-50	FALSE	0.997625	TRUE	yes	no	yes	1	TRUE
2964	isoComp_00002964	geneComp_00000541	ENSMUST00000003360	ENSMUSG00000003273	C57BL_6J	APOE4	Car11	protein_coding	protein_coding	120.219	126.453	113.986	2.01728	4.61841	-0.149725	0.701785	80.42	79.6957	81.1442	2.02724	2.71989	0.0259842	0.999993	0.671667	0.630083	0.71325	0.0831667	0.000412409	0.000412409	FALSE	#N/A	#N/A	no	no	no	1	TRUE
5152	isoComp_00005152	geneComp_00000914	ENSMUST00000111913	ENSMUSG00000006010	C57BL_6J	APOE4	Odr4	protein_coding	protein_coding	38.7784	39.6112	37.9456	0.945225	1.30942	-0.0619585	0.990865	16.6804	14.3991	18.9617	0.42538	0.770327	0.396866	0.00097517	0.433275	0.3654	0.50115	0.13575	0.0073452	0.0073452	FALSE	0.998309	TRUE	yes	no	no	0	TRUE
11510	isoComp_00011510	geneComp_00002161	ENSMUST00000020145	ENSMUSG00000019970	C57BL_6J	APOE4	Sgk1	protein_coding	protein_coding	77.5387	112.843	42.2342	8.52749	4.16819	-1.41762	2.7926e-12	55.3282	86.0821	24.5742	7.41139	3.72184	-1.80815	8.15666e-14	0.665758	0.75985	0.571667	-0.188183	5.35127e-06	2.77856e-07	FALSE	0.999457	TRUE	yes	yes	no	0	TRUE
11512	isoComp_00011512	geneComp_00002161	ENSMUST00000120509	ENSMUSG00000019970	C57BL_6J	APOE4	Sgk1	protein_coding	protein_coding	77.5387	112.843	42.2342	8.52749	4.16819	-1.41762	2.7926e-12	11.0126	10.6223	11.403	0.447525	0.538074	0.102216	0.999993	0.189708	0.09725	0.282167	0.184917	2.77856e-07	2.77856e-07	FALSE	0.999919	TRUE	yes	yes	no	0	TRUE
11887	isoComp_00011887	geneComp_00002235	ENSMUST00000092498	ENSMUSG00000020097	C57BL_6J	APOE4	Sgpl1	protein_coding	protein_coding	23.7607	24.1462	23.3753	0.837	0.781184	-0.0467934	0.942606	6.68311	4.6602	8.70602	0.439101	0.726635	0.900184	0.000648652	0.2834	0.19485	0.37195	0.1771	0.00323013	0.00323013	FALSE	0.999948	TRUE	yes	no	no	1	TRUE
17442	isoComp_00017442	geneComp_00003329	ENSMUST00000022600	ENSMUSG00000022022	C57BL_6J	APOE4	Mtrf1	protein_coding	protein_coding	7.18264	6.995	7.37027	0.316371	0.276129	0.0752897	0.670944	6.78881	6.89443	6.6832	0.326307	0.205793	-0.0448254	0.999993	0.946642	0.985217	0.908067	-0.07715	0.000973157	0.000973157	FALSE	#N/A	#N/A	no	no	no	0	TRUE
17443	isoComp_00017443	geneComp_00003329	ENSMUST00000227610	ENSMUSG00000022022	C57BL_6J	APOE4	Mtrf1	protein_coding	retained_intron	7.18264	6.995	7.37027	0.316371	0.276129	0.0752897	0.670944	0.393825	0.100574	0.687076	0.0450038	0.0980835	2.65631	0.00784287	0.0533583	0.0147833	0.0919333	0.07715	0.0100394	0.000973157	#N/A	#N/A	#N/A	#N/A	#N/A	#N/A	0	TRUE
18713	isoComp_00018713	geneComp_00003586	ENSMUST00000128775	ENSMUSG00000022469	C57BL_6J	APOE4	Rapgef3	protein_coding	protein_coding	24.7134	25.7975	23.6292	1.31871	0.793946	-0.126609	0.291496	1.10313	0.182964	2.0233	0.128784	0.247502	3.39742	0.389389	0.0468083	0.00705	0.0865667	0.0795167	0.00770469	0.00770469	FALSE	#N/A	#N/A	no	no	no	1	TRUE
19129	isoComp_00019129	geneComp_00003650	ENSMUST00000071869	ENSMUSG00000022565	C57BL_6J	APOE4	Plec	protein_coding	protein_coding	45.7717	46.1032	45.4402	0.632321	1.50775	-0.0208956	0.98768	2.54875	3.71964	1.37786	0.232326	0.205198	-1.42617	7.97175e-05	0.0557417	0.08105	0.0304333	-0.0506167	0.00176218	0.00176218	FALSE	#N/A	#N/A	no	no	no	0	FALSE
21009	isoComp_00021009	geneComp_00003977	ENSMUST00000136492	ENSMUSG00000023286	C57BL_6J	APOE4	Ube2j2	protein_coding	protein_coding	44.2241	42.1335	46.3146	1.64118	2.89949	0.136469	0.975314	3.12438	0.323124	5.92564	0.218587	1.84122	4.15527	0.0359451	0.0638833	0.00726667	0.1205	0.113233	0.00239499	0.00239499	FALSE	0.0801523	FALSE	no	no	no	0	TRUE
21728	isoComp_00021728	geneComp_00004108	ENSMUST00000236391	ENSMUSG00000024030	C57BL_6J	APOE4	Abcg1	protein_coding	protein_coding	36.4907	35.6098	37.3716	1.00187	1.86464	0.0696494	0.953035	2.04756	0.271496	3.82363	0.225391	0.675004	3.76752	0.11264	0.0535667	0.00728333	0.09985	0.0925667	0.00425091	0.00425091	FALSE	#N/A	#N/A	no	no	no	0	FALSE
21997	isoComp_00021997	geneComp_00004142	ENSMUST00000234264	ENSMUSG00000024078	C57BL_6J	APOE4	Ttc27	protein_coding	retained_intron	12.2588	12.7321	11.7855	0.893862	0.576135	-0.111372	0.994777	0.735374	1.40709	0.0636556	0.30926	0.0636556	-4.26599	0.217188	0.057375	0.110267	0.00448333	-0.105783	0.00176218	0.00176218	#N/A	0.231412	FALSE	#N/A	#N/A	#N/A	0	TRUE
22890	isoComp_00022890	geneComp_00004303	ENSMUST00000127795	ENSMUSG00000024371	C57BL_6J	APOE4	C2	protein_coding	retained_intron	2.0269	1.53158	2.52221	0.192684	0.393079	0.715988	0.968215	0.421257	0	0.842513	0	0.240001	6.41365	#N/A	0.153558	0	0.307117	0.307117	0.00709901	0.00709901	#N/A	0.342371	FALSE	#N/A	#N/A	#N/A	0	TRUE
24684	isoComp_00024684	geneComp_00004623	ENSMUST00000237653	ENSMUSG00000024970	C57BL_6J	APOE4	Spindoc	protein_coding	protein_coding	13.0071	13.1392	12.875	0.800003	0.316901	-0.029289	0.979018	0.352748	0	0.705495	0	0.280665	6.16087	0.0511308	0.0271833	0	0.0543667	0.0543667	0.00634358	0.00634358	FALSE	#N/A	#N/A	no	no	no	0	TRUE
29652	isoComp_00029652	geneComp_00005556	ENSMUST00000148072	ENSMUSG00000026784	C57BL_6J	APOE4	Pdss1	protein_coding	lncRNA	14.1038	14.6169	13.5907	0.621232	0.638976	-0.10494	0.935173	1.65969	2.4648	0.85459	0.259877	0.286313	-1.51722	0.256384	0.113875	0.167183	0.0605667	-0.106617	0.027803	0.027803	#N/A	0.387161	FALSE	#N/A	#N/A	#N/A	0	TRUE
31941	isoComp_00031941	geneComp_00005994	ENSMUST00000108763	ENSMUSG00000027584	C57BL_6J	APOE4	Oprl1	protein_coding	protein_coding	28.5902	28.7019	28.4784	0.657702	0.663825	-0.0112739	0.779801	6.28312	7.87058	4.69566	0.521083	0.314823	-0.743905	0.000219437	0.220608	0.275417	0.1658	-0.109617	0.0256236	0.0256236	FALSE	0.994108	TRUE	yes	no	no	0	TRUE
32752	isoComp_00032752	geneComp_00006145	ENSMUST00000199735	ENSMUSG00000027881	C57BL_6J	APOE4	Prpf38b	protein_coding	nonsense_mediated_decay	59.2157	56.7288	61.7026	2.77615	1.26267	0.121231	0.595413	8.85538	5.93062	11.7801	0.459452	0.419833	0.988895	2.60837e-10	0.147617	0.104233	0.191	0.0867667	9.4666e-12	9.4666e-12	TRUE	#N/A	#N/A	no	no	no	0	TRUE
37490	isoComp_00037490	geneComp_00007043	ENSMUST00000155321	ENSMUSG00000029416	C57BL_6J	APOE4	Slc15a4	protein_coding	protein_coding	22.595	23.01	22.1801	3.67354	4.50995	-0.0529726	0.875703	0.739557	0.0115824	1.46753	0.0115824	0.619176	6.09719	#N/A	0.0359333	0.000466667	0.0714	0.0709333	0.00952134	0.00952134	FALSE	#N/A	#N/A	no	no	no	0	TRUE
39164	isoComp_00039164	geneComp_00007348	ENSMUST00000203209	ENSMUSG00000030051	C57BL_6J	APOE4	Aplf	protein_coding	nonsense_mediated_decay	4.73763	4.89404	4.58122	0.336281	0.23732	-0.0950921	0.68237	0.163954	0.327908	0	0.106463	0	-5.07856	0.0954578	0.0335667	0.0671333	0	-0.0671333	0.0488511	0.0488511	TRUE	#N/A	#N/A	no	no	no	1	TRUE
39167	isoComp_00039167	geneComp_00007350	ENSMUST00000032134	ENSMUSG00000030055	C57BL_6J	APOE4	Rab43	protein_coding	protein_coding	9.4505	8.72349	10.1775	0.419324	0.185764	0.222171	0.968393	1.8645	0.448301	3.2807	0.448301	0.675088	2.84403	0.999993	0.1846	0.04675	0.32245	0.2757	0.00425091	0.00425091	FALSE	0.876902	TRUE	yes	no	no	0	TRUE
40508	isoComp_00040508	geneComp_00007605	ENSMUST00000065163	ENSMUSG00000030538	C57BL_6J	APOE4	Cib1	protein_coding	protein_coding	18.5609	17.6136	19.5082	0.755764	1.24108	0.147309	0.891815	11.9072	12.8443	10.97	0.510788	0.494828	-0.227373	0.80507	0.649667	0.731367	0.567967	-0.1634	0.00814572	0.00814572	FALSE	0.952283	TRUE	yes	no	no	0	TRUE
41397	isoComp_00041397	geneComp_00007765	ENSMUST00000206200	ENSMUSG00000030814	C57BL_6J	APOE4	Bcl7c	protein_coding	nonsense_mediated_decay	20.2507	18.925	21.5763	0.991969	2.14777	0.189063	0.873638	1.10456	0	2.20911	0	0.785933	7.79384	0.120282	0.0456833	0	0.0913667	0.0913667	0.0104251	0.0104251	TRUE	#N/A	#N/A	no	no	no	0	TRUE
42840	isoComp_00042840	geneComp_00008059	ENSMUST00000055738	ENSMUSG00000031431	C57BL_6J	APOE4	Tsc22d3	protein_coding	protein_coding	83.3262	100.711	65.9415	4.19491	1.98499	-0.610887	5.04846e-16	45.971	61.0265	30.9156	3.21024	2.74051	-0.980873	4.1513e-09	0.535633	0.604967	0.4663	-0.138667	0.0385257	0.0385257	FALSE	0.855909	TRUE	yes	no	no	1	TRUE
50749	isoComp_00050749	geneComp_00009618	ENSMUST00000219366	ENSMUSG00000035206	C57BL_6J	APOE4	Sppl2b	protein_coding	retained_intron	31.4804	34.3764	28.5845	1.38354	1.39682	-0.266104	0.966018	2.00259	3.77505	0.23014	1.03308	0.23014	-3.97837	#N/A	0.0575667	0.105683	0.00945	-0.0962333	0.00176218	0.00176218	#N/A	#N/A	#N/A	#N/A	#N/A	#N/A	0	TRUE
54502	isoComp_00054502	geneComp_00010388	ENSMUST00000228810	ENSMUSG00000037572	C57BL_6J	APOE4	Wdhd1	protein_coding	retained_intron	4.46231	4.20104	4.72357	0.453043	0.312214	0.168751	0.749187	0.554024	0.0912874	1.01676	0.0912874	0.129206	3.34157	0.17182	0.118533	0.02255	0.214517	0.191967	0.00634358	0.00634358	#N/A	0.342972	FALSE	#N/A	#N/A	#N/A	0	TRUE
55861	isoComp_00055861	geneComp_00010665	ENSMUST00000040336	ENSMUSG00000038267	C57BL_6J	APOE4	Slc22a23	protein_coding	protein_coding	30.022	31.0978	28.9461	1.02928	0.559288	-0.103409	0.995041	7.76436	6.46905	9.05968	0.200164	0.438827	0.48527	2.63253e-05	0.261192	0.208733	0.31365	0.104917	0.00108469	0.00108469	FALSE	0.999998	TRUE	yes	yes	no	0	TRUE
57498	isoComp_00057498	geneComp_00011005	ENSMUST00000139432	ENSMUSG00000039110	C57BL_6J	APOE4	Mycbpap	protein_coding	lncRNA	2.52665	2.33782	2.71548	0.270267	0.393277	0.215184	0.708788	0.509249	0	1.0185	0	0.356293	6.6844	#N/A	0.163867	0	0.327733	0.327733	0.00425091	0.00425091	#N/A	0.215441	FALSE	#N/A	#N/A	#N/A	0	TRUE
57836	isoComp_00057836	geneComp_00011065	ENSMUST00000191766	ENSMUSG00000039239	C57BL_6J	APOE4	Tgfb2	protein_coding	retained_intron	7.02713	6.59399	7.46026	0.496217	0.110869	0.177821	0.682722	0.453595	0	0.907191	0	0.184988	6.51915	0.0429787	0.0606083	0	0.121217	0.121217	0.00327471	0.00327471	#N/A	0.776864	TRUE	#N/A	#N/A	#N/A	0	TRUE
61661	isoComp_00061661	geneComp_00011836	ENSMUST00000170236	ENSMUSG00000041552	C57BL_6J	APOE4	Ptchd1	protein_coding	protein_coding	10.1537	10.5907	9.71676	0.550357	0.433125	-0.124133	0.934486	0.372138	0.744276	0	0.260624	0	-6.23702	0.00343706	0.0352667	0.0705333	0	-0.0705333	0.022856	0.022856	FALSE	#N/A	#N/A	no	no	no	0	FALSE
63936	isoComp_00063936	geneComp_00012343	ENSMUST00000062118	ENSMUSG00000043257	C57BL_6J	APOE4	Pigv	protein_coding	protein_coding	6.60997	7.35001	5.86994	0.241977	0.244532	-0.323907	0.953281	3.6177	3.44559	3.78982	0.0906597	0.177539	0.137001	0.999993	0.560108	0.471633	0.648583	0.17695	0.0325191	0.0325191	FALSE	0.99966	TRUE	yes	no	no	0	TRUE
63951	isoComp_00063951	geneComp_00012345	ENSMUST00000210227	ENSMUSG00000043262	C57BL_6J	APOE4	Uevld	protein_coding	nonsense_mediated_decay	9.09553	9.10754	9.08352	0.366252	0.497127	-0.00380727	0.456944	0.752997	1.29381	0.212185	0.280769	0.212185	-2.55289	0.803898	0.079125	0.13805	0.0202	-0.11785	0.0182259	0.0182259	TRUE	0.352759	FALSE	yes	no	no	0	TRUE
64216	isoComp_00064216	geneComp_00012438	ENSMUST00000155451	ENSMUSG00000043671	C57BL_6J	APOE4	Dpy19l3	protein_coding	retained_intron	22.289	18.6536	25.9245	0.554538	1.64338	0.474647	0.933542	4.34461	0.683051	8.00618	0.498014	1.54739	3.53188	0.14894	0.164325	0.0341833	0.294467	0.260283	0.0411192	0.0411192	#N/A	0.164644	FALSE	#N/A	#N/A	#N/A	0	TRUE
65191	isoComp_00065191	geneComp_00012741	ENSMUST00000207329	ENSMUSG00000044876	C57BL_6J	APOE4	Zfp444	protein_coding	protein_coding	22.177	22.4172	21.9368	0.977557	1.23058	-0.0312363	0.845045	0.596021	1.19204	0	0.401304	0	-6.90934	#N/A	0.0256917	0.0513833	0	-0.0513833	0.00278773	0.00278773	FALSE	#N/A	#N/A	no	no	no	0	TRUE
65999	isoComp_00065999	geneComp_00013000	ENSMUST00000210740	ENSMUSG00000045969	C57BL_6J	APOE4	Ing1	protein_coding	protein_coding	29.1223	29.2737	28.9709	0.918145	1.18759	-0.0149972	0.969458	5.99985	2.86151	9.1382	0.604066	0.755064	1.67168	0.00168029	0.209642	0.0997667	0.319517	0.21975	0.0073452	0.0073452	FALSE	0.930915	TRUE	no	yes	no	0	FALSE
66887	isoComp_00066887	geneComp_00013282	ENSMUST00000050826	ENSMUSG00000047146	C57BL_6J	APOE4	Tet1	protein_coding	protein_coding	7.03949	6.426	7.65298	0.370495	0.578062	0.251743	0.805383	0.533572	0.916199	0.150945	0.175181	0.150945	-2.52475	#N/A	0.0814667	0.146033	0.0169	-0.129133	0.014212	0.014212	FALSE	1	TRUE	yes	yes	no	0	FALSE
67649	isoComp_00067649	geneComp_00013525	ENSMUST00000150769	ENSMUSG00000048126	C57BL_6J	APOE4	Col6a3	protein_coding	retained_intron	1.76583	1.52715	2.00451	0.169532	0.281805	0.390165	0.689641	0.346929	0	0.693857	0	0.301342	6.13721	0.427482	0.150292	0	0.300583	0.300583	0.0391692	0.0391692	#N/A	0.0525579	FALSE	#N/A	#N/A	#N/A	0	TRUE
68359	isoComp_00068359	geneComp_00013744	ENSMUST00000054857	ENSMUSG00000049119	C57BL_6J	APOE4	Fam110b	protein_coding	protein_coding	28.9718	29.3696	28.5741	1.48674	1.53575	-0.0396003	0.959969	5.1073	3.96356	6.25103	0.394057	0.392793	0.655968	0.104688	0.177025	0.13405	0.22	0.08595	0.0104251	0.0104251	FALSE	#N/A	#N/A	no	no	no	0	FALSE
68804	isoComp_00068804	geneComp_00013869	ENSMUST00000160736	ENSMUSG00000049690	C57BL_6J	APOE4	Nckap5	protein_coding	lncRNA	2.39606	1.71227	3.07986	0.222955	0.502289	0.843231	0.993584	0.405435	0.0299361	0.780933	0.0299361	0.239129	4.30779	0.104688	0.122967	0.0153	0.230633	0.215333	0.0112014	0.0112014	#N/A	0.00225748	FALSE	#N/A	#N/A	#N/A	0	TRUE
69672	isoComp_00069672	geneComp_00014186	ENSMUST00000057793	ENSMUSG00000051149	C57BL_6J	APOE4	Adnp	protein_coding	protein_coding	18.2671	15.6136	20.9206	0.719131	1.40208	0.421881	0.173545	3.10405	3.80101	2.40709	0.314577	0.411976	-0.656903	0.713285	0.178592	0.243017	0.114167	-0.12885	0.0126341	0.0126341	FALSE	1	TRUE	yes	yes	no	0	FALSE
70160	isoComp_00070160	geneComp_00014327	ENSMUST00000139743	ENSMUSG00000051736	C57BL_6J	APOE4	Fam229b	protein_coding	protein_coding	13.2377	12.5272	13.9482	0.355782	0.852037	0.154901	0.978807	1.06077	0.180884	1.94065	0.180884	0.333362	3.35318	0.308935	0.0759833	0.0147167	0.13725	0.122533	0.00254416	0.00254416	FALSE	0.116427	FALSE	yes	yes	no	0	TRUE
72747	isoComp_00072747	geneComp_00014941	ENSMUST00000206431	ENSMUSG00000055024	C57BL_6J	APOE4	Ep300	protein_coding	retained_intron	32.202	32.513	31.891	2.29525	0.493155	-0.0278609	0.992827	1.58474	3.06263	0.106859	0.904228	0.106859	-4.71663	0.0183244	0.04605	0.0885167	0.00358333	-0.0849333	0.000973157	0.000973157	#N/A	#N/A	#N/A	#N/A	#N/A	#N/A	0	FALSE
73628	isoComp_00073628	geneComp_00015164	ENSMUST00000198759	ENSMUSG00000056268	C57BL_6J	APOE4	Dennd1b	protein_coding	nonsense_mediated_decay	5.9898	5.60084	6.37876	0.141664	0.096481	0.18732	0.957388	0.411217	0.00496388	0.81747	0.00496388	0.119538	5.78915	0.000587303	0.0649083	0.000933333	0.128883	0.12795	1.21052e-10	1.21052e-10	TRUE	0.703926	FALSE	no	no	no	0	TRUE
74275	isoComp_00074275	geneComp_00015332	ENSMUST00000126837	ENSMUSG00000057182	C57BL_6J	APOE4	Scn3a	protein_coding	protein_coding	19.73	20.3665	19.0935	1.00672	0.381464	-0.0930711	0.915959	0.775913	1.55183	0	0.582684	0	-7.28709	#N/A	0.0353083	0.0706167	0	-0.0706167	3.96068e-09	3.96068e-09	FALSE	#N/A	#N/A	no	no	no	0	TRUE
79455	isoComp_00079455	geneComp_00016689	ENSMUST00000214533	ENSMUSG00000066235	C57BL_6J	APOE4	Pomgnt2	protein_coding	protein_coding	26.8429	24.1524	29.5335	0.61812	3.42955	0.290074	0.973948	3.13097	0	6.26194	0	2.753	9.29277	0.0678727	0.0875583	0	0.175117	0.175117	0.000973157	0.000973157	FALSE	0.371181	FALSE	no	no	no	0	TRUE
79767	isoComp_00079767	geneComp_00016791	ENSMUST00000128379	ENSMUSG00000066952	C57BL_6J	APOE4	Myo1h	protein_coding	retained_intron	1.08217	1.39123	0.773105	0.221853	0.134335	-0.839416	0.227381	0.259603	0.519206	0	0.217261	0	-5.72576	#N/A	0.15515	0.3103	0	-0.3103	0.0230097	0.0230097	#N/A	0.662818	FALSE	#N/A	#N/A	#N/A	0	TRUE
88035	isoComp_00088035	geneComp_00021074	ENSMUST00000128914	ENSMUSG00000085881	C57BL_6J	APOE4	Gm15912	lncRNA	lncRNA	5.81894	5.76202	5.87587	0.462862	0.650744	0.0281806	0.56821	1.59448	2.18988	0.999089	0.372472	0.250867	-1.12437	0.787179	0.266242	0.37185	0.160633	-0.211217	0.0458112	0.027803	#N/A	0.0132643	FALSE	#N/A	#N/A	#N/A	0	TRUE
88036	isoComp_00088036	geneComp_00021074	ENSMUST00000222385	ENSMUSG00000085881	C57BL_6J	APOE4	Gm15912	lncRNA	retained_intron	5.81894	5.76202	5.87587	0.462862	0.650744	0.0281806	0.56821	4.22446	3.57213	4.87678	0.25892	0.462468	0.448065	0.690457	0.733758	0.62815	0.839367	0.211217	0.027803	0.027803	#N/A	0.0237384	FALSE	#N/A	#N/A	#N/A	1	TRUE
89272	isoComp_00089272	geneComp_00021891	ENSMUST00000161483	ENSMUSG00000087331	C57BL_6J	APOE4	1810021B22Rik	lncRNA	lncRNA	2.29124	2.61992	1.96256	0.490582	0.204666	-0.414948	0.968393	0.575471	1.15094	0	0.539931	0	-6.85915	#N/A	0.190725	0.38145	0	-0.38145	0.0073452	0.0073452	#N/A	0.0229049	FALSE	#N/A	#N/A	#N/A	0	FALSE

## Sheet: APOE4_8mo_Female
	iso_ref	gene_ref	isoform_id	gene_id	condition_1	condition_2	gene_name	gene_biotype	iso_biotype	gene_overall_mean	gene_value_1	gene_value_2	gene_stderr_1	gene_stderr_2	gene_log2_fold_change	gene_q_value	iso_overall_mean	iso_value_1	iso_value_2	iso_stderr_1	iso_stderr_2	iso_log2_fold_change	iso_q_value	IF_overall	IF1	IF2	dIF	isoform_switch_q_value	gene_switch_q_value	PTC	codingPotentialValue	codingPotential	domain_identified	idr_identified	signal_peptide_identified	IR	switchConsequencesGene
1816	isoComp_00001816	geneComp_00000353	ENSMUST00000002095	ENSMUSG00000002028	C57BL_6J	APOE4	Kmt2a	protein_coding	protein_coding	37.8321	39.3181	36.346	1.08742	1.17245	-0.113368	0.881911	31.4801	30.281	32.6793	1.29339	0.927472	0.109926	0.999885	0.835067	0.769667	0.900467	0.1308	0.0141441	0.0141441	FALSE	1	TRUE	yes	yes	no	0	FALSE
1817	isoComp_00001817	geneComp_00000353	ENSMUST00000114689	ENSMUSG00000002028	C57BL_6J	APOE4	Kmt2a	protein_coding	protein_coding	37.8321	39.3181	36.346	1.08742	1.17245	-0.113368	0.881911	5.59451	7.8402	3.34882	0.741873	0.678981	-1.22477	0.0115205	0.145458	0.200083	0.0908333	-0.10925	0.0497655	0.0141441	FALSE	1	TRUE	yes	yes	no	0	FALSE
2631	isoComp_00002631	geneComp_00000490	ENSMUST00000172134	ENSMUSG00000002900	C57BL_6J	APOE4	Lamb1	protein_coding	retained_intron	9.50427	10.1518	8.85674	0.546382	0.257932	-0.196678	0.987469	0.602666	1.09875	0.10658	0.187577	0.10658	-3.24955	#N/A	0.0603833	0.108117	0.01265	-0.0954667	0.0161513	0.0161513	#N/A	#N/A	#N/A	#N/A	#N/A	#N/A	0	TRUE
2733	isoComp_00002733	geneComp_00000504	ENSMUST00000174064	ENSMUSG00000002985	C57BL_6J	APOE4	Apoe	protein_coding	protein_coding	1169.69	2335.58	3.80886	65.0765	0.39956	-9.25643	3.17996e-05	65.3923	128.014	2.77101	3.0805	0.21425	-5.52466	0	0.404583	0.05505	0.754117	0.699067	2.8327e-26	1.06215e-53	FALSE	0.997612	TRUE	yes	no	yes	1	TRUE
2736	isoComp_00002736	geneComp_00000504	ENSMUST00000174355	ENSMUSG00000002985	C57BL_6J	APOE4	Apoe	protein_coding	protein_coding	1169.69	2335.58	3.80886	65.0765	0.39956	-9.25643	3.17996e-05	366.207	732.414	0	64.7921	0	-16.1604	9.51069e-74	0.155542	0.311083	0	-0.311083	1.06215e-53	1.06215e-53	FALSE	0.997625	TRUE	yes	no	yes	1	TRUE
5014	isoComp_00005014	geneComp_00000900	ENSMUST00000105290	ENSMUSG00000005897	C57BL_6J	APOE4	Nr2c1	protein_coding	protein_coding	6.80973	7.10965	6.50981	0.217665	0.239114	-0.126977	0.982543	5.957	5.64382	6.27018	0.180901	0.189263	0.151579	0.999885	0.881325	0.797733	0.964917	0.167183	0.0377112	0.0377112	FALSE	0.999961	TRUE	yes	no	no	0	FALSE
6252	isoComp_00006252	geneComp_00001137	ENSMUST00000130163	ENSMUSG00000008301	C57BL_6J	APOE4	Phax	protein_coding	protein_coding	34.4387	35.8017	33.0756	1.20686	1.10195	-0.11423	0.963561	4.75545	2.83756	6.67334	0.398328	1.19281	1.23084	0.0269047	0.139533	0.0792333	0.199833	0.1206	0.0104648	0.0104648	FALSE	0.997686	TRUE	yes	yes	no	0	TRUE
7357	isoComp_00007357	geneComp_00001352	ENSMUST00000232577	ENSMUSG00000012017	C57BL_6J	APOE4	Scarf2	protein_coding	protein_coding	1.9231	1.52109	2.32511	0.158628	0.208078	0.608937	0.706249	0.334107	0.531689	0.136525	0.0663813	0.0431486	-1.88632	0.105622	0.211458	0.365833	0.0570833	-0.30875	0.00471982	0.00471982	FALSE	0.999958	TRUE	no	no	yes	1	TRUE
8200	isoComp_00008200	geneComp_00001509	ENSMUST00000203579	ENSMUSG00000015053	C57BL_6J	APOE4	Gata2	protein_coding	retained_intron	4.05546	4.00952	4.1014	0.377987	0.595422	0.0326093	0.837741	0.363808	0.664618	0.0629985	0.104989	0.0629985	-3.20813	#N/A	0.098375	0.1767	0.02005	-0.15665	0.0344341	0.0344341	#N/A	0.358562	FALSE	#N/A	#N/A	#N/A	0	TRUE
8910	isoComp_00008910	geneComp_00001644	ENSMUST00000129811	ENSMUSG00000016024	C57BL_6J	APOE4	Lbp	protein_coding	protein_coding	4.29924	4.71929	3.87919	0.74119	0.333072	-0.282155	0.992807	0.453513	0.907026	0	0.501723	0	-6.51889	#N/A	0.0745583	0.149117	0	-0.149117	0.0377112	0.0377112	#N/A	0.82157	TRUE	#N/A	#N/A	#N/A	0	TRUE
8926	isoComp_00008926	geneComp_00001647	ENSMUST00000202111	ENSMUSG00000016128	C57BL_6J	APOE4	Stard13	protein_coding	protein_coding	8.24358	9.32622	7.16095	0.705315	0.457807	-0.380675	0.953323	0.349414	0.672483	0.0263449	0.180122	0.0263449	-4.23097	0.0241678	0.0393583	0.0746333	0.00408333	-0.07055	0.0292415	0.0292415	FALSE	#N/A	#N/A	no	no	no	0	FALSE
11820	isoComp_00011820	geneComp_00002229	ENSMUST00000045866	ENSMUSG00000020075	C57BL_6J	APOE4	Ddx21	protein_coding	protein_coding	13.4588	14.2546	12.6629	0.4891	0.369316	-0.170701	0.997644	11.5281	11.4456	11.6107	0.355175	0.210575	0.0206469	0.999885	0.861667	0.80455	0.918783	0.114233	0.0259917	0.0259917	FALSE	1	TRUE	yes	yes	no	0	TRUE
12747	isoComp_00012747	geneComp_00002418	ENSMUST00000063321	ENSMUSG00000020389	C57BL_6J	APOE4	Cdkl3	protein_coding	protein_coding	12.2142	11.6562	12.7722	0.628406	0.843643	0.131797	0.812965	0.843178	1.42045	0.265906	0.240602	0.265906	-2.37422	0.999885	0.0713833	0.1201	0.0226667	-0.0974333	0.0134119	0.0134119	FALSE	#N/A	#N/A	no	no	no	0	TRUE
13974	isoComp_00013974	geneComp_00002679	ENSMUST00000139934	ENSMUSG00000020812	C57BL_6J	APOE4	1810032O08Rik	lncRNA	lncRNA	5.58395	5.29292	5.87497	0.474578	0.620082	0.150247	0.984618	2.27587	1.43614	3.11559	0.224354	0.406558	1.11192	0.33046	0.397708	0.264083	0.531333	0.26725	0.00242409	0.00242409	#N/A	0.196757	FALSE	#N/A	#N/A	#N/A	0	TRUE
19595	isoComp_00019595	geneComp_00003748	ENSMUST00000129350	ENSMUSG00000022723	C57BL_6J	APOE4	Crybg3	protein_coding	lncRNA	4.75785	5.07716	4.43855	0.175547	0.284977	-0.193526	0.840925	0.409683	0.819366	0	0.163139	0	-6.37394	#N/A	0.0793917	0.158783	0	-0.158783	4.48691e-09	4.48691e-09	#N/A	0.149867	FALSE	#N/A	#N/A	#N/A	0	TRUE
24079	isoComp_00024079	geneComp_00004558	ENSMUST00000151727	ENSMUSG00000024830	C57BL_6J	APOE4	Rps6kb2	protein_coding	retained_intron	38.6862	40.4235	36.9489	3.0527	2.09634	-0.129632	0.982972	2.98022	1.3907	4.56974	0.355969	0.794632	1.70912	0.246944	0.0791083	0.0332333	0.124983	0.09175	0.00416915	0.00416915	#N/A	#N/A	#N/A	#N/A	#N/A	#N/A	0	FALSE
27645	isoComp_00027645	geneComp_00005206	ENSMUST00000195160	ENSMUSG00000026121	C57BL_6J	APOE4	Sema4c	protein_coding	retained_intron	9.92413	10.4811	9.36714	0.411208	0.439394	-0.161949	0.981261	0.444581	0.849016	0.0401463	0.215667	0.0401463	-4.09847	#N/A	0.0412667	0.0788833	0.00365	-0.0752333	0.0117785	0.0117785	#N/A	#N/A	#N/A	#N/A	#N/A	#N/A	0	TRUE
29436	isoComp_00029436	geneComp_00005550	ENSMUST00000028071	ENSMUSG00000026739	C57BL_6J	APOE4	Bmi1	protein_coding	protein_coding	34.3651	36.1342	32.596	2.40391	2.11846	-0.14863	0.965968	13.7258	12.6192	14.8323	0.745414	0.848712	0.232942	0.999885	0.403917	0.351	0.456833	0.105833	0.00416915	0.00416915	FALSE	0.9714	TRUE	yes	yes	no	0	FALSE
41165	isoComp_00041165	geneComp_00007758	ENSMUST00000084979	ENSMUSG00000030761	C57BL_6J	APOE4	Myo7a	protein_coding	protein_coding	13.7253	13.7692	13.6815	0.722443	0.820013	-0.00920749	0.914586	0.681901	0	1.3638	0	0.360152	7.10203	1.92541e-09	0.0506083	0	0.101217	0.101217	0.00179558	0.00179558	FALSE	1	TRUE	yes	yes	no	0	TRUE
42590	isoComp_00042590	geneComp_00008049	ENSMUST00000069041	ENSMUSG00000031367	C57BL_6J	APOE4	Ap1s2	protein_coding	protein_coding	50.4719	51.557	49.3868	0.609605	1.01615	-0.06203	0.942282	24.9678	23.047	26.8886	0.73822	0.566241	0.222325	0.11072	0.4959	0.4466	0.5452	0.0986	0.000901384	0.000901384	FALSE	#N/A	#N/A	no	no	no	0	FALSE
45037	isoComp_00045037	geneComp_00008558	ENSMUST00000121322	ENSMUSG00000032232	C57BL_6J	APOE4	Cgnl1	protein_coding	protein_coding	13.3272	13.4836	13.1709	0.643952	0.470528	-0.0338326	0.998442	0.510836	1.00882	0.0128468	0.311841	0.0128468	-5.47877	0.0199258	0.0376083	0.0742167	0.001	-0.0732167	0.0377112	0.0377112	FALSE	#N/A	#N/A	no	no	no	0	FALSE
48917	isoComp_00048917	geneComp_00009273	ENSMUST00000110187	ENSMUSG00000034145	C57BL_6J	APOE4	Tmem63c	protein_coding	protein_coding	27.4298	26.535	28.3245	0.690236	0.528037	0.0941181	0.846089	1.81805	3.6361	0	0.730048	0	-8.51021	2.44546e-22	0.0690917	0.138183	0	-0.138183	5.15837e-22	5.15837e-22	FALSE	1	TRUE	yes	yes	no	0	FALSE
48918	isoComp_00048918	geneComp_00009273	ENSMUST00000131878	ENSMUSG00000034145	C57BL_6J	APOE4	Tmem63c	protein_coding	protein_coding	27.4298	26.535	28.3245	0.690236	0.528037	0.0941181	0.846089	2.31827	0.64566	3.99088	0.565874	0.824754	2.6093	0.999885	0.081525	0.0227833	0.140267	0.117483	0.0233873	5.15837e-22	FALSE	1	TRUE	yes	yes	no	0	FALSE
52007	isoComp_00052007	geneComp_00009929	ENSMUST00000065499	ENSMUSG00000036106	C57BL_6J	APOE4	Prr5	protein_coding	protein_coding	7.18049	6.99563	7.36535	0.374996	0.458825	0.074195	0.912826	0.561341	0	1.12268	0	0.262446	6.8236	1.64831e-10	0.0779083	0	0.155817	0.155817	9.24698e-11	8.88695e-14	FALSE	0.998899	TRUE	yes	yes	no	0	FALSE
52008	isoComp_00052008	geneComp_00009929	ENSMUST00000171460	ENSMUSG00000036106	C57BL_6J	APOE4	Prr5	protein_coding	protein_coding	7.18049	6.99563	7.36535	0.374996	0.458825	0.074195	0.912826	6.61915	6.99563	6.24266	0.374996	0.524965	-0.164045	0.999885	0.922092	1	0.844183	-0.155817	8.88695e-14	8.88695e-14	FALSE	0.998721	TRUE	yes	yes	no	0	FALSE
52390	isoComp_00052390	geneComp_00010018	ENSMUST00000114228	ENSMUSG00000036402	C57BL_6J	APOE4	Gng12	protein_coding	protein_coding	42.2943	43.1615	41.4271	0.923204	1.24921	-0.0591535	0.959881	9.96312	8.93394	10.9923	0.294174	0.456298	0.298822	0.766016	0.236392	0.20685	0.265933	0.0590833	0.0259917	0.0259917	FALSE	#N/A	#N/A	no	no	no	0	FALSE
55050	isoComp_00055050	geneComp_00010540	ENSMUST00000144882	ENSMUSG00000037904	C57BL_6J	APOE4	Ankrd9	protein_coding	lncRNA	8.82913	9.50708	8.15118	0.476446	0.484048	-0.22174	0.955304	0.400288	0.800576	0	0.325363	0	-6.34087	#N/A	0.039225	0.07845	0	-0.07845	0.0152174	0.0152174	#N/A	#N/A	#N/A	#N/A	#N/A	#N/A	0	TRUE
56635	isoComp_00056635	geneComp_00010879	ENSMUST00000046951	ENSMUSG00000038683	C57BL_6J	APOE4	Pak1ip1	protein_coding	protein_coding	38.3113	36.6281	39.9945	1.28267	1.69366	0.126821	0.989555	33.1547	32.8611	33.4483	1.21102	1.30311	0.0255441	0.999885	0.867108	0.897067	0.83715	-0.0599167	0.0288463	0.0288463	FALSE	#N/A	#N/A	no	no	no	0	TRUE
57167	isoComp_00057167	geneComp_00010976	ENSMUST00000174254	ENSMUSG00000038943	C57BL_6J	APOE4	Prc1	protein_coding	retained_intron	4.74878	4.20014	5.29742	0.340599	0.436356	0.334143	0.999629	0.399638	0	0.799276	0	0.191301	6.33856	#N/A	0.079625	0	0.15925	0.15925	0.00471982	0.00471982	#N/A	0.316785	FALSE	#N/A	#N/A	#N/A	1	TRUE
63713	isoComp_00063713	geneComp_00012341	ENSMUST00000058960	ENSMUSG00000043036	C57BL_6J	APOE4	Ccdc63	protein_coding	protein_coding	1.86224	1.85985	1.86463	0.159464	0.266825	0.00368506	0.59514	0.760958	1.08662	0.435296	0.0878765	0.132709	-1.30023	0.311851	0.408575	0.602567	0.214583	-0.387983	0.0180977	0.0180977	FALSE	0.999994	TRUE	no	no	no	1	TRUE
66736	isoComp_00066736	geneComp_00013298	ENSMUST00000087333	ENSMUSG00000047045	C57BL_6J	APOE4	Tmem164	protein_coding	protein_coding	13.5047	13.5655	13.4439	0.245946	0.270366	-0.0129748	0.970975	4.3048	5.49443	3.11518	0.29019	0.333923	-0.816656	0.00278655	0.317625	0.4047	0.23055	-0.17415	0.00471982	0.00471982	FALSE	0.99288	TRUE	yes	no	no	0	TRUE
69492	isoComp_00069492	geneComp_00014194	ENSMUST00000130901	ENSMUSG00000050944	C57BL_6J	APOE4	Efcab5	protein_coding	protein_coding	2.06205	2.15816	1.96594	0.132614	0.29137	-0.133933	0.783858	0.251534	0.0232541	0.479815	0.0232541	0.109189	3.88063	0.0574633	0.1347	0.0117333	0.257667	0.245933	0.0117785	0.0117785	FALSE	1	TRUE	no	yes	no	0	TRUE
72028	isoComp_00072028	geneComp_00014843	ENSMUST00000081695	ENSMUSG00000054199	C57BL_6J	APOE4	Gon4l	protein_coding	protein_coding	29.705	29.4266	29.9834	0.53439	0.655153	0.0270338	0.955304	5.25395	2.34238	8.16552	0.75273	0.504257	1.79719	0.00149563	0.176517	0.08015	0.272883	0.192733	0.000608832	0.000608832	FALSE	1	TRUE	yes	yes	no	0	FALSE
74353	isoComp_00074353	geneComp_00015429	ENSMUST00000054878	ENSMUSG00000057367	C57BL_6J	APOE4	Birc2	protein_coding	protein_coding	25.952	24.8548	27.0493	0.714311	1.29261	0.122015	0.982321	1.42654	0	2.85308	0	1.41378	8.16143	#N/A	0.0484833	0	0.0969667	0.0969667	4.57957e-09	4.57957e-09	FALSE	#N/A	#N/A	no	no	no	1	TRUE
76532	isoComp_00076532	geneComp_00015969	ENSMUST00000177004	ENSMUSG00000060538	C57BL_6J	APOE4	Tmem219	protein_coding	protein_coding	18.906	18.1469	19.6651	1.12589	1.2332	0.115859	0.879906	0.666255	1.33251	0	0.410906	0	-7.06879	#N/A	0.0353333	0.0706667	0	-0.0706667	6.51173e-12	6.51173e-12	FALSE	#N/A	#N/A	no	no	no	0	FALSE
77751	isoComp_00077751	geneComp_00016286	ENSMUST00000170938	ENSMUSG00000062470	C57BL_6J	APOE4	Fbxl12os	lncRNA	lncRNA	3.27749	2.68755	3.86742	0.266537	0.574937	0.523446	0.956593	0.754547	0	1.50909	0	0.526928	7.24707	#N/A	0.166475	0	0.33295	0.33295	0.00075321	0.00075321	#N/A	0.0067107	FALSE	#N/A	#N/A	#N/A	0	FALSE
84636	isoComp_00084636	geneComp_00018686	ENSMUST00000109012	ENSMUSG00000078887	C57BL_6J	APOE4	Gm6710	protein_coding	protein_coding	15.3298	14.9387	15.7209	1.36904	2.01956	0.0735752	#N/A	1.55709	0	3.11419	0	1.33012	8.28734	1.41016e-06	0.082875	0	0.16575	0.16575	0.000145828	0.000145828	FALSE	0.999843	TRUE	yes	no	no	0	TRUE
91748	isoComp_00091748	geneComp_00023624	ENSMUST00000164376	ENSMUSG00000094936	C57BL_6J	APOE4	Rbm4	protein_coding	protein_coding	28.2235	30.8898	25.5572	0.785558	1.0745	-0.273302	0.989555	1.29155	2.31198	0.27112	0.65676	0.27112	-3.0461	0.763831	0.0411167	0.0730333	0.0092	-0.0638333	0.0128702	0.0128702	FALSE	#N/A	#N/A	no	no	no	0	FALSE
98465	isoComp_00098465	geneComp_00028568	ENSMUST00000213372	ENSMUSG00000111447	C57BL_6J	APOE4	Gm48249	lncRNA	lncRNA	1.63417	1.4804	1.78794	0.364975	0.259144	0.27064	0.789792	0.110628	0.221256	0	0.0457047	0	-4.53142	#N/A	0.0905083	0.181017	0	-0.181017	0.000608832	0.000608832	#N/A	0.0429239	FALSE	#N/A	#N/A	#N/A	0	FALSE

## Sheet: APOE4_12mo_Male
	iso_ref	gene_ref	isoform_id	gene_id	condition_1	condition_2	gene_name	gene_biotype	iso_biotype	gene_overall_mean	gene_value_1	gene_value_2	gene_stderr_1	gene_stderr_2	gene_log2_fold_change	gene_q_value	iso_overall_mean	iso_value_1	iso_value_2	iso_stderr_1	iso_stderr_2	iso_log2_fold_change	iso_q_value	IF_overall	IF1	IF2	dIF	isoform_switch_q_value	gene_switch_q_value	PTC	codingPotentialValue	codingPotential	domain_identified	idr_identified	signal_peptide_identified	IR	switchConsequencesGene
2714	isoComp_00002714	geneComp_00000500	ENSMUST00000174064	ENSMUSG00000002985	C57BL_6J	APOE4	Apoe	protein_coding	protein_coding	1555.28	2588.74	5.10438	154.434	1.17149	-8.98348	1.10826e-10	93.0716	152.995	3.18659	12.2658	0.380292	-5.5809	1.60868e-176	0.31221	0.0594333	0.691375	0.631942	3.71823e-09	5.42268e-40	FALSE	0.997612	TRUE	yes	no	yes	1	TRUE
2716	isoComp_00002716	geneComp_00000500	ENSMUST00000174355	ENSMUSG00000002985	C57BL_6J	APOE4	Apoe	protein_coding	protein_coding	1555.28	2588.74	5.10438	154.434	1.17149	-8.98348	1.10826e-10	447.181	745.301	0	95.3113	0	-16.1856	2.71378e-47	0.16997	0.283283	0	-0.283283	5.42268e-40	5.42268e-40	FALSE	0.997625	TRUE	yes	no	yes	1	TRUE
3371	isoComp_00003371	geneComp_00000619	ENSMUST00000003910	ENSMUSG00000003812	C57BL_6J	APOE4	Dnase2a	protein_coding	protein_coding	6.98564	6.47426	7.75272	0.608699	0.914427	0.259619	0.999943	0.510785	0.851308	0	0.176564	0	-6.42846	1.38073e-05	0.08743	0.145717	0	-0.145717	4.53348e-06	4.53348e-06	FALSE	0.989621	TRUE	yes	no	yes	0	TRUE
5082	isoComp_00005082	geneComp_00000915	ENSMUST00000124484	ENSMUSG00000006005	C57BL_6J	APOE4	Tpr	protein_coding	protein_coding	50.4793	52.2057	47.8896	1.66592	0.600623	-0.124469	0.999943	3.28515	5.00567	0.704359	0.855008	0.704359	-2.81172	0.899598	0.06256	0.09455	0.014575	-0.079975	0.0339132	0.0339132	FALSE	#N/A	#N/A	no	no	no	0	FALSE
5815	isoComp_00005815	geneComp_00001058	ENSMUST00000007255	ENSMUSG00000007039	C57BL_6J	APOE4	Ddah2	protein_coding	protein_coding	13.9114	14.9882	12.2964	1.10787	1.25308	-0.285381	0.999943	10.7072	11.0378	10.2113	0.771576	0.945285	-0.11219	0.999957	0.77559	0.737417	0.83285	0.0954333	0.00180947	0.00180947	FALSE	#N/A	#N/A	no	no	no	0	FALSE
6209	isoComp_00006209	geneComp_00001137	ENSMUST00000127760	ENSMUSG00000008333	C57BL_6J	APOE4	Snrpb2	protein_coding	retained_intron	21.1451	19.9734	22.9026	0.677407	1.20054	0.197334	0.999943	1.22195	0.32684	2.56461	0.32684	0.73216	2.93422	0.999957	0.052	0.0144167	0.108375	0.0939583	0.0388693	0.0388693	#N/A	#N/A	#N/A	#N/A	#N/A	#N/A	0	TRUE
6699	isoComp_00006699	geneComp_00001238	ENSMUST00000159924	ENSMUSG00000009687	C57BL_6J	APOE4	Fxyd5	protein_coding	protein_coding	21.4478	21.8241	20.8834	1.20103	0.803279	-0.0635316	0.999943	2.20131	3.66886	0	1.24016	0	-8.52311	0.000113735	0.09803	0.163383	0	-0.163383	4.85097e-06	4.85097e-06	FALSE	0.713471	FALSE	yes	yes	yes	1	FALSE
8286	isoComp_00008286	geneComp_00001532	ENSMUST00000123100	ENSMUSG00000015217	C57BL_6J	APOE4	Hmgb3	protein_coding	protein_coding	30.1807	28.4839	32.7258	1.68137	1.80104	0.200214	0.999943	1.23623	0.397729	2.49398	0.0375113	0.663007	2.61854	0.00632552	0.04052	0.0143	0.07985	0.06555	0.00597322	0.00597322	FALSE	#N/A	#N/A	no	no	no	0	FALSE
11111	isoComp_00011111	geneComp_00002108	ENSMUST00000213898	ENSMUSG00000019845	C57BL_6J	APOE4	Tube1	protein_coding	lncRNA	3.44103	3.81185	2.88479	0.236599	0.302414	-0.400814	0.999943	0.0781431	0	0.195358	0	0.0469973	4.36007	#N/A	0.02838	0	0.07095	0.07095	0.0409772	0.0409772	#N/A	#N/A	#N/A	#N/A	#N/A	#N/A	0	TRUE
13784	isoComp_00013784	geneComp_00002666	ENSMUST00000137701	ENSMUSG00000020805	C57BL_6J	APOE4	Slc13a5	protein_coding	protein_coding	8.15329	8.96009	6.94308	0.813758	0.453601	-0.367471	0.999943	0.148941	0	0.372353	0	0.138221	5.25683	0.0638661	0.02153	0	0.053825	0.053825	0.00597322	0.00597322	FALSE	#N/A	#N/A	no	no	no	0	FALSE
15084	isoComp_00015084	geneComp_00002920	ENSMUST00000110204	ENSMUSG00000021255	C57BL_6J	APOE4	Esrrb	protein_coding	protein_coding	2.84542	2.81675	2.88842	0.0625688	0.281993	0.0361224	0.999943	2.22865	2.5084	1.80902	0.0652287	0.256241	-0.469342	0.818417	0.7876	0.890217	0.633675	-0.256542	0.00501723	0.00501723	FALSE	0.999896	TRUE	yes	no	no	0	FALSE
16901	isoComp_00016901	geneComp_00003264	ENSMUST00000164396	ENSMUSG00000021906	C57BL_6J	APOE4	Oxnad1	protein_coding	retained_intron	19.3317	19.7299	18.7345	0.850471	1.61045	-0.0746483	0.999943	1.27147	0.521462	2.39649	0.521462	0.626997	2.17889	#N/A	0.06308	0.0239333	0.1218	0.0978667	0.0420358	0.0420358	#N/A	#N/A	#N/A	#N/A	#N/A	#N/A	0	TRUE
17424	isoComp_00017424	geneComp_00003378	ENSMUST00000171481	ENSMUSG00000022102	C57BL_6J	APOE4	Dok2	protein_coding	lncRNA	1.06761	1.42455	0.532201	0.356969	0.144184	-1.4037	0.999943	0.347258	0.578763	0	0.110412	0	-5.87961	#N/A	0.27191	0.453183	0	-0.453183	0.00800152	0.00800152	#N/A	0.0448388	FALSE	#N/A	#N/A	#N/A	0	TRUE
22448	isoComp_00022448	geneComp_00004268	ENSMUST00000054174	ENSMUSG00000024292	C57BL_6J	APOE4	Cyp4f14	protein_coding	protein_coding	6.62568	6.68056	6.54335	0.441353	0.497383	-0.0298946	0.999943	1.11103	1.59862	0.379633	0.233944	0.116068	-2.04564	0.00570436	0.1679	0.241567	0.0574	-0.184167	0.0153807	0.0153807	FALSE	0.999958	TRUE	yes	no	no	0	FALSE
24248	isoComp_00024248	geneComp_00004606	ENSMUST00000075606	ENSMUSG00000024937	C57BL_6J	APOE4	Ehbp1l1	protein_coding	protein_coding	6.97044	7.16918	6.67234	0.541887	0.521815	-0.103467	0.999943	1.07991	1.79985	0	0.577366	0	-7.49973	6.9378e-09	0.14206	0.236767	0	-0.236767	1.21202e-06	1.21202e-06	FALSE	1	TRUE	yes	yes	no	0	FALSE
24473	isoComp_00024473	geneComp_00004638	ENSMUST00000224897	ENSMUSG00000024982	C57BL_6J	APOE4	Zdhhc6	protein_coding	protein_coding	22.0213	23.4033	19.9484	0.873039	0.819045	-0.230332	0.999943	16.4255	16.6034	16.1588	0.575785	0.518117	-0.0391368	0.999957	0.75075	0.7106	0.810975	0.100375	0.00946415	0.00946415	FALSE	0.992926	TRUE	yes	no	no	0	TRUE
30521	isoComp_00030521	geneComp_00005758	ENSMUST00000090447	ENSMUSG00000027185	C57BL_6J	APOE4	Nat10	protein_coding	retained_intron	21.6846	20.4681	23.5094	0.917138	1.76625	0.199774	0.999943	1.40133	0.110309	3.33787	0.110309	1.16702	4.79842	0.320344	0.05696	0.00535	0.134375	0.129025	0.0172113	0.0172113	#N/A	0.544491	FALSE	#N/A	#N/A	#N/A	0	TRUE
31882	isoComp_00031882	geneComp_00006037	ENSMUST00000108242	ENSMUSG00000027665	C57BL_6J	APOE4	Pik3ca	protein_coding	protein_coding	29.3997	27.0398	32.9395	0.583677	1.90043	0.284638	0.999943	2.4091	3.93303	0.123199	1.33366	0.123199	-4.88765	0.507474	0.09157	0.150183	0.00365	-0.146533	0.0409772	0.0409772	FALSE	1	TRUE	yes	no	no	0	TRUE
33209	isoComp_00033209	geneComp_00006286	ENSMUST00000141135	ENSMUSG00000028125	C57BL_6J	APOE4	Abca4	protein_coding	protein_coding	3.87134	4.07499	3.56586	0.348384	0.486936	-0.19204	0.999943	0.358505	0.570692	0.0402259	0.131648	0.0337305	-3.53127	0.0238419	0.08442	0.13335	0.011025	-0.122325	0.0120456	0.0120456	FALSE	1	TRUE	yes	yes	no	0	TRUE
33407	isoComp_00033407	geneComp_00006321	ENSMUST00000199059	ENSMUSG00000028184	C57BL_6J	APOE4	Adgrl2	protein_coding	protein_coding	46.0899	44.8286	47.982	0.810396	1.21327	0.0980523	0.999943	1.44126	2.4021	0	0.63163	0	-7.91414	4.61513e-13	0.03198	0.0533	0	-0.0533	1.74553e-11	1.74553e-11	FALSE	#N/A	#N/A	no	no	no	0	TRUE
34953	isoComp_00034953	geneComp_00006628	ENSMUST00000030477	ENSMUSG00000028709	C57BL_6J	APOE4	Mob3c	protein_coding	protein_coding	4.02108	4.40285	3.44843	0.453255	0.197841	-0.351596	0.999943	3.38736	3.34829	3.44596	0.180142	0.199609	0.0413562	0.999957	0.86993	0.783767	0.999175	0.215408	0.000518776	0.000518776	FALSE	0.970655	TRUE	yes	no	no	0	TRUE
35381	isoComp_00035381	geneComp_00006717	ENSMUST00000218998	ENSMUSG00000028865	C57BL_6J	APOE4	Cd164l2	protein_coding	lncRNA	4.4062	4.81456	3.79367	0.779199	0.517956	-0.343004	0.999943	1.12701	1.87835	0	0.722713	0	-7.56099	#N/A	0.18666	0.3111	0	-0.3111	0.0476711	0.0476711	#N/A	0.183457	FALSE	#N/A	#N/A	#N/A	0	TRUE
36100	isoComp_00036100	geneComp_00006853	ENSMUST00000087395	ENSMUSG00000029088	C57BL_6J	APOE4	Kcnip4	protein_coding	protein_coding	53.1329	54.7087	50.7691	1.32319	0.968629	-0.107799	0.999943	22.3496	19.8913	26.0371	0.729339	1.85196	0.38826	0.196342	0.42366	0.36495	0.511725	0.146775	0.0361668	0.0361668	FALSE	0.974824	TRUE	yes	no	no	0	FALSE
36431	isoComp_00036431	geneComp_00006902	ENSMUST00000202109	ENSMUSG00000029165	C57BL_6J	APOE4	Agbl5	protein_coding	protein_coding	10.1766	10.7882	9.25915	0.50761	0.394622	-0.220287	0.999943	0.63647	1.06078	0	0.300106	0	-6.74252	0.0207721	0.05672	0.0945333	0	-0.0945333	2.65314e-06	2.65314e-06	FALSE	#N/A	#N/A	no	no	no	0	TRUE
38599	isoComp_00038599	geneComp_00007316	ENSMUST00000003017	ENSMUSG00000029925	C57BL_6J	APOE4	Tbxas1	protein_coding	protein_coding	2.27516	2.01289	2.66856	0.189692	0.48755	0.405038	0.999943	1.07477	1.31122	0.720096	0.0608924	0.0568207	-0.855709	0.172992	0.52076	0.668017	0.299875	-0.368142	0.00744243	0.00744243	FALSE	0.999931	TRUE	yes	no	no	0	TRUE
41589	isoComp_00041589	geneComp_00007879	ENSMUST00000211192	ENSMUSG00000031097	C57BL_6J	APOE4	Tnni2	protein_coding	lncRNA	1.46316	1.33008	1.66278	0.154384	0.731381	0.31993	0.999943	0.568788	0.94798	0	0.155584	0	-6.58192	#N/A	0.43185	0.71975	0	-0.71975	0.000110242	0.000110242	#N/A	0.783758	TRUE	#N/A	#N/A	#N/A	0	TRUE
43199	isoComp_00043199	geneComp_00008227	ENSMUST00000034159	ENSMUSG00000031723	C57BL_6J	APOE4	Txnl4b	protein_coding	protein_coding	12.5799	12.2577	13.0634	0.609495	0.52873	0.0917713	0.999943	12.2602	12.2577	12.264	0.609495	0.388995	0.0007472	0.999957	0.9761	1	0.94025	-0.05975	4.26707e-11	4.26707e-11	FALSE	#N/A	#N/A	no	no	no	1	TRUE
43200	isoComp_00043200	geneComp_00008227	ENSMUST00000178445	ENSMUSG00000031723	C57BL_6J	APOE4	Txnl4b	protein_coding	protein_coding	12.5799	12.2577	13.0634	0.609495	0.52873	0.0917713	0.999943	0.319743	0	0.799357	0	0.261991	6.3387	0.0778973	0.0239	0	0.05975	0.05975	3.75127e-06	4.26707e-11	TRUE	#N/A	#N/A	no	no	no	0	TRUE
43711	isoComp_00043711	geneComp_00008325	ENSMUST00000212514	ENSMUSG00000031878	C57BL_6J	APOE4	Nae1	protein_coding	retained_intron	56.9076	57.4201	56.1389	1.37304	1.81768	-0.032549	0.999943	1.847	0.440043	3.95744	0.426776	1.43652	3.14007	0.999957	0.03192	0.00741667	0.068675	0.0612583	0.0445732	0.0445732	#N/A	#N/A	#N/A	#N/A	#N/A	#N/A	0	TRUE
43828	isoComp_00043828	geneComp_00008352	ENSMUST00000060330	ENSMUSG00000031927	C57BL_6J	APOE4	1700012B09Rik	protein_coding	protein_coding	1.76572	1.98234	1.4408	0.273168	0.268602	-0.457616	0.999943	1.1894	1.98234	0	0.273168	0	-7.63832	5.34728e-05	0.6	1	0	-1	3.25226e-23	3.25226e-23	FALSE	0.202192	FALSE	no	yes	no	0	TRUE
44048	isoComp_00044048	geneComp_00008412	ENSMUST00000213286	ENSMUSG00000032014	C57BL_6J	APOE4	Oaf	protein_coding	protein_coding	6.82301	8.15457	4.82566	0.943627	0.422405	-0.755666	0.999943	1.95986	3.24097	0.0381826	0.666458	0.0245205	-6.07622	0.00153657	0.23087	0.37915	0.00845	-0.3707	5.70408e-11	5.70408e-11	#N/A	0.189846	FALSE	#N/A	#N/A	#N/A	0	TRUE
44603	isoComp_00044603	geneComp_00008527	ENSMUST00000163820	ENSMUSG00000032246	C57BL_6J	APOE4	Calml4	protein_coding	protein_coding	4.83489	4.8919	4.74937	0.559535	0.514871	-0.0425725	0.999943	0.521686	0.869477	0	0.254426	0	-6.45857	0.0783649	0.10455	0.17425	0	-0.17425	2.46545e-06	2.46545e-06	FALSE	0.78338	TRUE	no	no	no	0	TRUE
45139	isoComp_00045139	geneComp_00008628	ENSMUST00000217371	ENSMUSG00000032394	C57BL_6J	APOE4	Igdcc3	protein_coding	protein_coding	1.18937	1.23861	1.11551	0.104323	0.132093	-0.149743	0.999943	0.633695	0.446226	0.914898	0.0587172	0.148616	1.01955	0.438344	0.54481	0.36875	0.8089	0.44015	0.00708054	0.00708054	FALSE	1	TRUE	yes	yes	yes	0	FALSE
47985	isoComp_00047985	geneComp_00009146	ENSMUST00000132384	ENSMUSG00000033855	C57BL_6J	APOE4	Ston1	protein_coding	retained_intron	4.59106	4.93847	4.06995	0.725786	0.435202	-0.27843	0.999943	0.104437	0.0101347	0.245891	0.0101347	0.0686098	3.66777	0.316841	0.02573	0.00286667	0.060025	0.0571583	0.0334079	0.0334079	#N/A	#N/A	#N/A	#N/A	#N/A	#N/A	0	TRUE
48627	isoComp_00048627	geneComp_00009281	ENSMUST00000184914	ENSMUSG00000034248	C57BL_6J	APOE4	Slc25a37	protein_coding	nonsense_mediated_decay	14.6736	15.01	14.169	0.396477	0.27221	-0.0831264	0.999943	1.2326	1.66168	0.588995	0.206659	0.0696448	-1.48068	0.015554	0.08235	0.109617	0.04145	-0.0681667	0.0420358	0.0420358	TRUE	#N/A	#N/A	no	no	no	0	TRUE
52447	isoComp_00052447	geneComp_00010085	ENSMUST00000216388	ENSMUSG00000036768	C57BL_6J	APOE4	Kif15	protein_coding	protein_coding	3.87469	3.47723	4.47087	0.507756	0.930646	0.361698	0.999943	0.124774	0	0.311935	0	0.103379	5.0087	#N/A	0.02823	0	0.070575	0.070575	0.00829837	0.00829837	FALSE	#N/A	#N/A	no	no	no	0	TRUE
52452	isoComp_00052452	geneComp_00010086	ENSMUST00000101670	ENSMUSG00000036769	C57BL_6J	APOE4	Wdr44	protein_coding	protein_coding	9.48763	9.24166	9.85659	0.197742	0.548511	0.0928397	0.999943	0.305269	0	0.763174	0	0.288124	6.27272	8.52045e-10	0.02962	0	0.07405	0.07405	2.65314e-06	2.65314e-06	FALSE	#N/A	#N/A	no	no	no	0	TRUE
54766	isoComp_00054766	geneComp_00010556	ENSMUST00000160636	ENSMUSG00000038039	C57BL_6J	APOE4	Gcc2	protein_coding	retained_intron	32.3073	32.7959	31.5743	0.659356	1.40992	-0.0547484	0.999943	1.19417	1.99029	0	0.55173	0	-7.64406	0.0140654	0.03637	0.0606167	0	-0.0606167	0.0100511	0.0100511	#N/A	#N/A	#N/A	#N/A	#N/A	#N/A	0	TRUE
60073	isoComp_00060073	geneComp_00011658	ENSMUST00000161039	ENSMUSG00000040913	C57BL_6J	APOE4	Fbxw4	protein_coding	retained_intron	18.2826	18.9921	17.2185	1.33738	0.794318	-0.14136	0.999943	2.66962	3.55284	1.34481	0.531397	0.232897	-1.39494	0.762134	0.14122	0.183683	0.077525	-0.106158	0.040366	0.040366	#N/A	0.537858	FALSE	#N/A	#N/A	#N/A	0	TRUE
63020	isoComp_00063020	geneComp_00012284	ENSMUST00000162425	ENSMUSG00000043004	C57BL_6J	APOE4	Gng2	protein_coding	protein_coding	92.8945	94.16	90.9964	3.56938	1.84577	-0.0492999	0.999943	6.06111	9.54613	0.833577	1.96527	0.833577	-3.50183	0.430341	0.06276	0.0982833	0.009475	-0.0888083	0.0334079	0.0334079	FALSE	#N/A	#N/A	no	no	no	0	TRUE
64318	isoComp_00064318	geneComp_00012700	ENSMUST00000105494	ENSMUSG00000044770	C57BL_6J	APOE4	Scml4	protein_coding	protein_coding	1.75919	1.72509	1.81035	0.112461	0.165319	0.0692037	0.999943	0.654989	0.867848	0.3357	0.0654377	0.076747	-1.34445	0.0388887	0.37884	0.506483	0.187375	-0.319108	0.0208613	0.0208613	FALSE	0.99596	TRUE	yes	yes	no	0	TRUE
68716	isoComp_00068716	geneComp_00014114	ENSMUST00000153674	ENSMUSG00000050914	C57BL_6J	APOE4	Ankrd37	protein_coding	nonsense_mediated_decay	6.59273	6.70195	6.4289	0.63396	0.533442	-0.0599178	0.999943	0.577072	0.961786	0	0.326848	0	-6.60257	0.0890266	0.08941	0.149017	0	-0.149017	0.0312186	0.0312186	TRUE	0.105054	FALSE	no	yes	no	0	TRUE
68819	isoComp_00068819	geneComp_00014153	ENSMUST00000190541	ENSMUSG00000051074	C57BL_6J	APOE4	4930579K19Rik	lncRNA	lncRNA	1.65824	2.0302	1.1003	0.497904	0.410092	-0.877756	0.999943	1.24499	2.00362	0.107038	0.497018	0.0727271	-4.10474	0.0618676	0.67027	0.987567	0.194325	-0.793242	0.0071523	0.0071523	#N/A	0.336845	FALSE	#N/A	#N/A	#N/A	0	FALSE
69152	isoComp_00069152	geneComp_00014255	ENSMUST00000159606	ENSMUSG00000051506	C57BL_6J	APOE4	Wdfy4	protein_coding	protein_coding	1.4325	0.911138	2.21453	0.250654	0.20816	1.27201	0.999943	0.715886	0.168807	1.5365	0.168807	0.194287	3.11254	#N/A	0.32258	0.0794	0.68735	0.60795	0.0302888	0.0302888	FALSE	0.285251	FALSE	no	yes	no	0	TRUE
70809	isoComp_00070809	geneComp_00014642	ENSMUST00000066052	ENSMUSG00000053553	C57BL_6J	APOE4	3110082I17Rik	protein_coding	protein_coding	6.45207	6.75675	5.99506	0.443561	0.529517	-0.172285	0.999943	5.18635	5.04808	5.39376	0.392365	0.487354	0.095373	0.999957	0.80662	0.744417	0.899925	0.155508	4.16719e-05	4.16719e-05	FALSE	0.953697	TRUE	yes	yes	no	0	TRUE
71045	isoComp_00071045	geneComp_00014699	ENSMUST00000081978	ENSMUSG00000053897	C57BL_6J	APOE4	Slc39a8	protein_coding	protein_coding	2.53733	2.58622	2.46401	0.11536	0.172478	-0.069563	0.999943	0.242667	0.404445	0	0.102606	0	-5.37311	0.00347699	0.09334	0.155567	0	-0.155567	0.0402138	0.0402138	FALSE	0.99949	TRUE	yes	no	yes	0	FALSE
72803	isoComp_00072803	geneComp_00015156	ENSMUST00000144712	ENSMUSG00000056380	C57BL_6J	APOE4	Gpr50	protein_coding	lncRNA	1.13814	1.16866	1.09234	0.270519	0.133421	-0.0965788	0.999943	0.140084	0	0.350211	0	0.0873796	5.17077	#N/A	0.12678	0	0.31695	0.31695	0.000455483	0.000455483	#N/A	0.949106	TRUE	#N/A	#N/A	#N/A	0	TRUE
74982	isoComp_00074982	geneComp_00015684	ENSMUST00000174631	ENSMUSG00000059554	C57BL_6J	APOE4	Ccdc28a	protein_coding	retained_intron	24.9766	27.0719	21.8337	2.40788	0.858397	-0.310113	0.999943	1.2678	2.113	0	0.904009	0	-7.72996	0.392877	0.04174	0.0695667	0	-0.0695667	0.0388693	0.0388693	#N/A	#N/A	#N/A	#N/A	#N/A	#N/A	0	TRUE
78028	isoComp_00078028	geneComp_00016462	ENSMUST00000226026	ENSMUSG00000064128	C57BL_6J	APOE4	Cenpj	protein_coding	retained_intron	3.37603	3.64941	2.96595	0.370687	0.0982441	-0.298259	0.999943	0.607132	1.01189	0	0.366139	0	-6.67509	#N/A	0.1527	0.2545	0	-0.2545	0.0277171	0.0277171	#N/A	0.0249673	FALSE	#N/A	#N/A	#N/A	1	TRUE
79995	isoComp_00079995	geneComp_00017152	ENSMUST00000189017	ENSMUSG00000070047	C57BL_6J	APOE4	Fat1	protein_coding	protein_coding	32.0603	33.3015	30.1985	1.23328	2.59745	-0.141066	0.999943	3.62218	5.18525	1.27757	0.714195	0.186581	-2.01255	1.58678e-09	0.11123	0.157433	0.041925	-0.115508	0.000559694	0.000559694	FALSE	1	TRUE	yes	yes	yes	0	TRUE
83276	isoComp_00083276	geneComp_00018406	ENSMUST00000145416	ENSMUSG00000078440	C57BL_6J	APOE4	Dohh	protein_coding	retained_intron	42.0372	44.2881	38.6608	2.99369	3.60473	-0.196001	0.999943	1.34633	2.24389	0	0.781188	0	-7.81627	0.202206	0.03142	0.0523667	0	-0.0523667	0.0208613	0.0208613	#N/A	#N/A	#N/A	#N/A	#N/A	#N/A	0	TRUE
83664	isoComp_00083664	geneComp_00018532	ENSMUST00000179435	ENSMUSG00000078877	C57BL_6J	APOE4	Gm14295	protein_coding	protein_coding	51.2328	43.6959	62.5381	4.89405	8.4378	0.51714	0.999943	12.0826	4.90353	22.8512	4.90353	9.06869	2.21807	0.999957	0.17774	0.07385	0.333575	0.259725	0.00567757	0.00567757	FALSE	0.0241368	FALSE	yes	no	no	0	FALSE
89135	isoComp_00089135	geneComp_00022358	ENSMUST00000177336	ENSMUSG00000090173	C57BL_6J	APOE4	Fbxw10	protein_coding	nonsense_mediated_decay	1.02763	0.909174	1.20532	0.0868836	0.0865686	0.402926	0.999943	0.226268	0	0.565669	0	0.0850842	5.84717	9.17335e-10	0.19115	0	0.477875	0.477875	5.18037e-06	5.18037e-06	TRUE	0.999997	TRUE	yes	no	no	0	TRUE
89186	isoComp_00089186	geneComp_00022387	ENSMUST00000232516	ENSMUSG00000090236	C57BL_6J	APOE4	Car15	protein_coding	retained_intron	9.33033	9.46088	9.13451	1.07975	0.638467	-0.0505918	0.999943	0.792506	1.32084	0	0.386092	0	-7.0562	0.381974	0.07717	0.128617	0	-0.128617	0.00680246	0.00680246	#N/A	0.81347	TRUE	#N/A	#N/A	#N/A	0	TRUE
89812	isoComp_00089812	geneComp_00022785	ENSMUST00000167643	ENSMUSG00000091780	C57BL_6J	APOE4	Sco2	protein_coding	protein_coding	7.86662	7.48184	8.44378	0.712702	1.01316	0.174278	0.999943	6.07809	5.32822	7.20289	0.5587	0.693657	0.434217	0.999957	0.76979	0.709567	0.860125	0.150558	0.0120456	0.0120456	FALSE	0.977636	TRUE	yes	no	no	0	TRUE
89813	isoComp_00089813	geneComp_00022785	ENSMUST00000228977	ENSMUSG00000091780	C57BL_6J	APOE4	Sco2	protein_coding	protein_coding	7.86662	7.48184	8.44378	0.712702	1.01316	0.174278	0.999943	1.78852	2.15361	1.24089	0.195412	0.331945	-0.790482	0.999957	0.23021	0.290433	0.139875	-0.150558	0.0339132	0.0120456	FALSE	0.977594	TRUE	yes	no	no	1	TRUE
90600	isoComp_00090600	geneComp_00023351	ENSMUST00000235376	ENSMUSG00000094732	C57BL_6J	APOE4	1500015L24Rik	lncRNA	lncRNA	2.29658	2.05008	2.66634	0.14982	0.338029	0.37756	0.999943	0.162213	0	0.405533	0	0.080622	5.37689	0.010237	0.06386	0	0.15965	0.15965	0.000784615	0.000596104	#N/A	0.157184	FALSE	#N/A	#N/A	#N/A	0	TRUE
90604	isoComp_00090604	geneComp_00023351	ENSMUST00000238058	ENSMUSG00000094732	C57BL_6J	APOE4	1500015L24Rik	lncRNA	lncRNA	2.29658	2.05008	2.66634	0.14982	0.338029	0.37756	0.999943	0.274043	0.456739	0	0.117977	0	-5.54454	0.0111283	0.14059	0.234317	0	-0.234317	0.000596104	0.000596104	#N/A	0.157428	FALSE	#N/A	#N/A	#N/A	0	TRUE
91564	isoComp_00091564	geneComp_00023951	ENSMUST00000180783	ENSMUSG00000097177	C57BL_6J	APOE4	9330159M07Rik	lncRNA	lncRNA	3.98918	4.22528	3.63503	0.224855	0.14154	-0.216525	0.999943	0.378641	0.626125	0.00741609	0.14362	0.00741609	-5.19082	0.0987995	0.0853	0.140917	0.001875	-0.139042	0.0420358	0.0420358	#N/A	0.0371076	FALSE	#N/A	#N/A	#N/A	0	FALSE
94051	isoComp_00094051	geneComp_00025631	ENSMUST00000192568	ENSMUSG00000102234	C57BL_6J	APOE4	Gm37885	lncRNA	lncRNA	2.8775	3.17781	2.42702	0.805047	0.141229	-0.387451	0.999943	2.29277	2.20499	2.42445	0.351185	0.139084	0.136296	0.999957	0.85328	0.756083	0.999075	0.242992	0.00381985	0.00381985	#N/A	0.296167	FALSE	#N/A	#N/A	#N/A	0	FALSE
94052	isoComp_00094052	geneComp_00025631	ENSMUST00000195868	ENSMUSG00000102234	C57BL_6J	APOE4	Gm37885	lncRNA	lncRNA	2.8775	3.17781	2.42702	0.805047	0.141229	-0.387451	0.999943	0.584721	0.972824	0.00256664	0.47303	0.00256664	-6.28926	0.380149	0.14672	0.243917	0.000925	-0.242992	0.0149245	0.00381985	#N/A	0.131174	FALSE	#N/A	#N/A	#N/A	0	FALSE
100282	isoComp_00100282	geneComp_00030741	ENSMUST00000237589	ENSMUSG00000117694	C57BL_6J	APOE4	Gm28285	protein_coding	protein_coding	8.70479	8.2266	9.42208	1.19099	0.7397	0.195528	0.999943	1.3061	2.04843	0.192604	0.355601	0.1117	-3.34482	0.0802403	0.17605	0.279217	0.0213	-0.257917	0.0431155	0.0431155	FALSE	0.392541	FALSE	no	yes	no	0	TRUE

## Sheet: APOE4_12mo_Female
	iso_ref	gene_ref	isoform_id	gene_id	condition_1	condition_2	gene_name	gene_biotype	iso_biotype	gene_overall_mean	gene_value_1	gene_value_2	gene_stderr_1	gene_stderr_2	gene_log2_fold_change	gene_q_value	iso_overall_mean	iso_value_1	iso_value_2	iso_stderr_1	iso_stderr_2	iso_log2_fold_change	iso_q_value	IF_overall	IF1	IF2	dIF	isoform_switch_q_value	gene_switch_q_value	PTC	codingPotentialValue	codingPotential	domain_identified	idr_identified	signal_peptide_identified	IR	switchConsequencesGene
2738	isoComp_00002738	geneComp_00000502	ENSMUST00000172983	ENSMUSG00000002985	C57BL_6J	APOE4	Apoe	protein_coding	protein_coding	1396.43	2556.47	4.38742	115.597	0.979661	-9.18329	0.000291356	1.48668	2.5512	0.209262	0.582741	0.0957083	-3.54609	0.0026495	0.0255364	0.000983333	0.055	0.0540167	0.00424747	1.11723e-49	FALSE	0.98673	TRUE	yes	yes	yes	0	TRUE
2740	isoComp_00002740	geneComp_00000502	ENSMUST00000174064	ENSMUSG00000002985	C57BL_6J	APOE4	Apoe	protein_coding	protein_coding	1396.43	2556.47	4.38742	115.597	0.979661	-9.18329	0.000291356	93.7619	169.721	2.61058	2.42488	0.208756	-6.01723	0	0.352191	0.0670833	0.69432	0.627237	0.000100624	1.11723e-49	FALSE	0.997612	TRUE	yes	no	yes	1	TRUE
2741	isoComp_00002741	geneComp_00000502	ENSMUST00000174355	ENSMUSG00000002985	C57BL_6J	APOE4	Apoe	protein_coding	protein_coding	1396.43	2556.47	4.38742	115.597	0.979661	-9.18329	0.000291356	459.01	841.519	0	85.3576	0	-16.3607	1.74519e-63	0.1778	0.325967	0	-0.325967	1.11723e-49	1.11723e-49	FALSE	0.997625	TRUE	yes	no	yes	1	TRUE
4885	isoComp_00004885	geneComp_00000873	ENSMUST00000128510	ENSMUSG00000005698	C57BL_6J	APOE4	Ctcf	protein_coding	lncRNA	46.1871	48.1003	43.8911	0.97101	0.664451	-0.13209	0.99978	2.00156	3.44174	0.273338	1.25539	0.273338	-3.60673	0.928475	0.0411727	0.0705167	0.00596	-0.0645567	0.0366942	0.0366942	#N/A	#N/A	#N/A	#N/A	#N/A	#N/A	0	TRUE
6790	isoComp_00006790	geneComp_00001242	ENSMUST00000159924	ENSMUSG00000009687	C57BL_6J	APOE4	Fxyd5	protein_coding	protein_coding	22.2738	21.5793	23.1071	1.46723	0.627564	0.0986469	0.99978	1.46785	2.69106	0	1.1335	0	-8.07738	0.0127295	0.0651	0.11935	0	-0.11935	0.020301	0.020301	FALSE	0.713471	FALSE	yes	yes	yes	1	FALSE
7444	isoComp_00007444	geneComp_00001361	ENSMUST00000125458	ENSMUSG00000012187	C57BL_6J	APOE4	Mogat1	protein_coding	lncRNA	1.14244	1.19868	1.07496	0.25875	0.446799	-0.155792	0.99978	0.380039	0.696738	0	0.219521	0	-6.1431	0.999983	0.285518	0.52345	0	-0.52345	0.0076699	0.0076699	#N/A	0.0699714	FALSE	#N/A	#N/A	#N/A	0	TRUE
9200	isoComp_00009200	geneComp_00001710	ENSMUST00000198453	ENSMUSG00000016833	C57BL_6J	APOE4	Mrps18c	protein_coding	nonsense_mediated_decay	60.1888	59.8867	60.5512	3.08903	2.29464	0.0159173	0.99978	6.01488	7.55261	4.1696	0.679013	0.684088	-0.85552	0.856189	0.0993727	0.125683	0.0678	-0.0578833	0.0406679	0.0406679	TRUE	#N/A	#N/A	no	no	no	0	TRUE
12075	isoComp_00012075	geneComp_00002291	ENSMUST00000068264	ENSMUSG00000020160	C57BL_6J	APOE4	Meis1	protein_coding	protein_coding	11.1829	10.9502	11.462	0.451985	0.430686	0.0658374	0.99978	6.49538	7.30451	5.52443	0.477554	0.367158	-0.402327	0.855167	0.581918	0.6659	0.48114	-0.18476	0.0191912	0.0191912	FALSE	0.996036	TRUE	yes	yes	no	0	TRUE
12347	isoComp_00012347	geneComp_00002339	ENSMUST00000219442	ENSMUSG00000020250	C57BL_6J	APOE4	Txnrd1	protein_coding	protein_coding	39.8871	39.8253	39.9613	0.660963	1.18501	0.00491808	0.99978	5.11838	6.72049	3.19586	0.713844	0.38066	-1.07	0.0060717	0.128227	0.1685	0.0799	-0.0886	0.0196033	0.0196033	FALSE	#N/A	#N/A	no	no	no	0	FALSE
14852	isoComp_00014852	geneComp_00002853	ENSMUST00000219667	ENSMUSG00000021112	C57BL_6J	APOE4	Mpp5	protein_coding	protein_coding	23.6901	25.3974	21.6415	1.34165	1.08171	-0.230782	0.99978	1.48312	2.3786	0.408543	0.519476	0.408543	-2.51272	0.999983	0.0565909	0.09045	0.01596	-0.07449	0.0341831	0.0341831	FALSE	#N/A	#N/A	no	no	no	0	TRUE
16130	isoComp_00016130	geneComp_00003087	ENSMUST00000036456	ENSMUSG00000021572	C57BL_6J	APOE4	Cep72	protein_coding	protein_coding	2.26796	2.54486	1.93569	0.246675	0.089741	-0.392967	0.99978	1.04897	0.976369	1.13609	0.112832	0.0735257	0.216526	0.999983	0.4745	0.3816	0.58598	0.20438	0.0403239	0.0403239	FALSE	0.99999	TRUE	yes	yes	no	0	TRUE
16731	isoComp_00016731	geneComp_00003213	ENSMUST00000073687	ENSMUSG00000021782	C57BL_6J	APOE4	Dlg5	protein_coding	protein_coding	18.2013	18.7604	17.5303	1.25743	0.341634	-0.0977857	0.99978	0.677933	1.24288	0	0.504869	0	-6.9691	5.43768e-05	0.0399545	0.07325	0	-0.07325	0.0173873	0.0173873	FALSE	#N/A	#N/A	no	no	no	1	TRUE
17746	isoComp_00017746	geneComp_00003418	ENSMUST00000163082	ENSMUSG00000022150	C57BL_6J	APOE4	Dab2	protein_coding	protein_coding	8.60544	8.89883	8.25338	0.384308	0.315441	-0.108505	0.99978	0.534183	0.979335	0	0.228732	0	-6.62839	0.000215374	0.0612545	0.1123	0	-0.1123	0.00876679	0.00876679	#N/A	0.999874	TRUE	#N/A	#N/A	#N/A	0	TRUE
25023	isoComp_00025023	geneComp_00004726	ENSMUST00000026126	ENSMUSG00000025133	C57BL_6J	APOE4	Ints4	protein_coding	protein_coding	19.3712	18.3866	20.5527	0.298526	0.622696	0.160592	0.99978	17.1966	17.2592	17.1214	0.359116	0.479889	-0.0115587	0.999983	0.890927	0.938517	0.83382	-0.104697	0.000110068	3.64822e-31	FALSE	1	TRUE	yes	no	no	0	TRUE
25026	isoComp_00025026	geneComp_00004726	ENSMUST00000205706	ENSMUSG00000025133	C57BL_6J	APOE4	Ints4	protein_coding	retained_intron	19.3712	18.3866	20.5527	0.298526	0.622696	0.160592	0.99978	0.971833	0.00168765	2.13601	0.00168765	0.229948	7.52053	1.14642e-06	0.0476727	0.0001	0.10476	0.10466	3.64822e-31	3.64822e-31	#N/A	0.604075	FALSE	#N/A	#N/A	#N/A	0	TRUE
26646	isoComp_00026646	geneComp_00005030	ENSMUST00000146165	ENSMUSG00000025766	C57BL_6J	APOE4	D3Ertd751e	protein_coding	protein_coding	11.7544	11.9408	11.5306	0.68576	0.287144	-0.0503913	0.99978	0.887915	1.53972	0.105745	0.400597	0.105745	-3.74299	0.887349	0.0747091	0.129017	0.00954	-0.119477	0.0321395	0.0321395	FALSE	0.534305	FALSE	no	no	no	0	FALSE
26752	isoComp_00026752	geneComp_00005053	ENSMUST00000162536	ENSMUSG00000025812	C57BL_6J	APOE4	Pard3	protein_coding	protein_coding	13.2068	13.5737	12.7665	0.848276	0.150032	-0.0883823	0.99978	0.926549	1.69867	0	0.399178	0	-7.41673	1.70373e-11	0.0695455	0.1275	0	-0.1275	0.000186597	0.000186597	FALSE	1	TRUE	yes	yes	no	0	FALSE
27081	isoComp_00027081	geneComp_00005109	ENSMUST00000121676	ENSMUSG00000025934	C57BL_6J	APOE4	Gsta3	protein_coding	protein_coding	1.43711	1.74421	1.06859	0.225781	0.0750541	-0.70167	0.99978	0.299965	0.549935	0	0.144237	0	-5.80719	0.194631	0.185964	0.340933	0	-0.340933	0.0441407	0.0441407	FALSE	0.959619	TRUE	yes	no	no	0	TRUE
27133	isoComp_00027133	geneComp_00005121	ENSMUST00000049932	ENSMUSG00000025958	C57BL_6J	APOE4	Creb1	protein_coding	protein_coding	22.5047	23.3057	21.5434	0.676205	1.43822	-0.113384	0.99978	4.08325	5.06983	2.89936	0.311881	0.348416	-0.80408	0.0164404	0.179082	0.217567	0.1329	-0.0846667	0.00702947	0.00702947	FALSE	#N/A	#N/A	no	no	no	0	FALSE
27373	isoComp_00027373	geneComp_00005163	ENSMUST00000148330	ENSMUSG00000026034	C57BL_6J	APOE4	Clk1	protein_coding	nonsense_mediated_decay	127.764	126.979	128.706	5.00296	4.03814	0.0194791	0.99978	27.127	32.7081	20.4298	1.7398	1.64076	-0.678709	0.00415048	0.212691	0.2572	0.15928	-0.09792	0.0012444	0.0012444	TRUE	#N/A	#N/A	no	no	no	0	TRUE
30379	isoComp_00030379	geneComp_00005701	ENSMUST00000056641	ENSMUSG00000026979	C57BL_6J	APOE4	Psd4	protein_coding	protein_coding	1.11448	1.47155	0.686003	0.364775	0.107317	-1.08994	0.99978	0.188029	0.0789748	0.318894	0.0300368	0.0384352	1.88615	0.999983	0.256227	0.0666333	0.48374	0.417107	0.0130781	0.0130781	FALSE	1	TRUE	yes	yes	no	0	TRUE
32950	isoComp_00032950	geneComp_00006221	ENSMUST00000173932	ENSMUSG00000027971	C57BL_6J	APOE4	Ndst4	protein_coding	protein_coding	7.7158	8.33305	6.9751	0.532677	0.50577	-0.256294	0.99978	7.0225	7.10023	6.92922	0.426192	0.512036	-0.0351212	0.999983	0.918764	0.856933	0.99296	0.136027	0.00148182	0.00148182	FALSE	1	TRUE	yes	no	no	0	TRUE
32951	isoComp_00032951	geneComp_00006221	ENSMUST00000198101	ENSMUSG00000027971	C57BL_6J	APOE4	Ndst4	protein_coding	protein_coding	7.7158	8.33305	6.9751	0.532677	0.50577	-0.256294	0.99978	0.645938	1.18422	0	0.388831	0	-6.89992	0.540569	0.0746636	0.136883	0	-0.136883	0.0108466	0.00148182	FALSE	0.0996315	FALSE	yes	no	no	0	TRUE
38878	isoComp_00038878	geneComp_00007330	ENSMUST00000114732	ENSMUSG00000029869	C57BL_6J	APOE4	Ephb6	protein_coding	protein_coding	36.2284	36.6785	35.6883	1.84925	1.6708	-0.0394728	0.99978	34.5227	33.9559	35.203	0.978389	1.76025	0.0520218	0.999983	0.956573	0.93215	0.98588	0.05373	0.0434128	0.0434128	FALSE	#N/A	#N/A	no	no	no	0	TRUE
39941	isoComp_00039941	geneComp_00007537	ENSMUST00000124531	ENSMUSG00000030321	C57BL_6J	APOE4	Efcab12	protein_coding	nonsense_mediated_decay	3.85236	3.61631	4.13563	0.230594	0.231462	0.193089	0.99978	0.31728	0.0320654	0.659538	0.0320654	0.129147	3.99246	0.283813	0.0809	0.0103833	0.16552	0.155137	0.046383	0.046383	TRUE	0.998527	TRUE	no	yes	no	0	TRUE
40318	isoComp_00040318	geneComp_00007616	ENSMUST00000208711	ENSMUSG00000030498	C57BL_6J	APOE4	Gas2	protein_coding	protein_coding	11.3903	9.60644	13.531	0.254053	1.32085	0.493759	0.99978	4.73113	5.1317	4.25045	0.447632	0.494189	-0.271239	0.999983	0.4343	0.5337	0.31502	-0.21868	0.0442561	0.0442561	FALSE	0.98599	TRUE	yes	no	no	0	TRUE
44218	isoComp_00044218	geneComp_00008386	ENSMUST00000122903	ENSMUSG00000031916	C57BL_6J	APOE4	Cog8	protein_coding	retained_intron	17.4802	17.1861	17.8331	0.543548	0.537967	0.0532909	0.99978	0.7481	0	1.64582	0	0.638995	7.3714	0.432481	0.0408455	0	0.08986	0.08986	0.0487129	0.0487129	#N/A	#N/A	#N/A	#N/A	#N/A	#N/A	0	TRUE
44386	isoComp_00044386	geneComp_00008427	ENSMUST00000176159	ENSMUSG00000031979	C57BL_6J	APOE4	Cog2	protein_coding	nonsense_mediated_decay	25.7997	25.4368	26.2352	0.985827	1.60791	0.0445698	0.99978	2.45479	0.949237	4.26145	0.898022	0.786419	2.15477	0.999983	0.0909545	0.03375	0.1596	0.12585	0.0442561	0.0442561	TRUE	0.263891	FALSE	no	yes	no	0	TRUE
44859	isoComp_00044859	geneComp_00008535	ENSMUST00000214576	ENSMUSG00000032180	C57BL_6J	APOE4	Tmed1	protein_coding	nonsense_mediated_decay	11.3722	11.5327	11.1795	0.685019	0.550726	-0.0448424	0.99978	0.609295	1.03874	0.0939649	0.181762	0.0939649	-3.33448	0.678684	0.0540545	0.0921	0.0084	-0.0837	0.0341831	0.0341831	TRUE	#N/A	#N/A	no	no	no	0	TRUE
46342	isoComp_00046342	geneComp_00008794	ENSMUST00000177093	ENSMUSG00000032595	C57BL_6J	APOE4	Cdhr4	protein_coding	retained_intron	3.56003	3.13822	4.0662	0.526222	0.439387	0.372689	0.99978	0.576915	0	1.26921	0	0.207844	6.99911	0.50394	0.1402	0	0.30844	0.30844	2.3206e-20	2.3206e-20	#N/A	0.0415358	FALSE	#N/A	#N/A	#N/A	1	TRUE
64309	isoComp_00064309	geneComp_00012545	ENSMUST00000214868	ENSMUSG00000043987	C57BL_6J	APOE4	Cep164	protein_coding	protein_coding	13.2203	14.9005	11.2041	1.26711	0.572479	-0.411013	0.99978	1.52264	2.79151	0	1.1097	0	-8.13006	0.587546	0.0913	0.167383	0	-0.167383	0.000240933	0.000240933	FALSE	0.339905	FALSE	no	no	no	0	TRUE
66950	isoComp_00066950	geneComp_00013387	ENSMUST00000135684	ENSMUSG00000047415	C57BL_6J	APOE4	Gpr68	protein_coding	lncRNA	10.6377	10.0141	11.386	0.46655	0.657155	0.185056	0.99978	0.641248	0	1.41075	0	0.479057	7.15051	0.939905	0.0532727	0	0.1172	0.1172	0.019806	0.019806	#N/A	0.0176367	FALSE	#N/A	#N/A	#N/A	0	TRUE
69191	isoComp_00069191	geneComp_00014105	ENSMUST00000219898	ENSMUSG00000050545	C57BL_6J	APOE4	Fam228b	protein_coding	protein_coding	12.6771	14.6917	10.2596	3.05254	1.13517	-0.517596	0.99978	0.696448	0	1.53219	0	0.419831	7.26883	0.999983	0.0736	0	0.16192	0.16192	0.0197507	0.0197507	FALSE	0.0703525	FALSE	no	no	no	0	TRUE
70897	isoComp_00070897	geneComp_00014573	ENSMUST00000148588	ENSMUSG00000052783	C57BL_6J	APOE4	Grk4	protein_coding	protein_coding	2.40858	1.98069	2.92204	0.36144	0.248163	0.55864	0.99978	0.271514	0	0.59733	0	0.178301	5.92441	#N/A	0.0858909	0	0.18896	0.18896	0.0406679	0.0406679	#N/A	0.0280339	FALSE	#N/A	#N/A	#N/A	0	TRUE
71108	isoComp_00071108	geneComp_00014625	ENSMUST00000159348	ENSMUSG00000053080	C57BL_6J	APOE4	2700081O15Rik	protein_coding	protein_coding	15.3232	15.1473	15.5344	0.462804	0.597308	0.0363886	0.99978	9.31192	8.17536	10.6758	0.359241	0.274501	0.384577	0.00545994	0.607845	0.539633	0.6897	0.150067	0.0022142	0.0022142	FALSE	0.999998	TRUE	yes	yes	no	0	TRUE
71577	isoComp_00071577	geneComp_00014732	ENSMUST00000039132	ENSMUSG00000053600	C57BL_6J	APOE4	Zfp472	protein_coding	protein_coding	3.93015	3.82425	4.05724	0.184239	0.232873	0.0851083	0.99978	3.74971	3.82425	3.66027	0.184239	0.134592	-0.0630582	0.999983	0.958055	1	0.90772	-0.09228	0.000240933	0.000240933	FALSE	#N/A	#N/A	no	no	no	0	FALSE
71578	isoComp_00071578	geneComp_00014732	ENSMUST00000234770	ENSMUSG00000053600	C57BL_6J	APOE4	Zfp472	protein_coding	protein_coding	3.93015	3.82425	4.05724	0.184239	0.232873	0.0851083	0.99978	0.180444	0	0.396977	0	0.121352	5.34687	#N/A	0.0419455	0	0.09228	0.09228	0.0364228	0.000240933	FALSE	#N/A	#N/A	no	no	no	0	FALSE
75194	isoComp_00075194	geneComp_00015641	ENSMUST00000067700	ENSMUSG00000058690	C57BL_6J	APOE4	Ccser2	protein_coding	protein_coding	48.6274	48.7263	48.5088	2.10244	1.34734	-0.00645367	0.99978	9.56851	7.70916	11.7997	0.692128	0.989118	0.61346	0.201007	0.196009	0.156733	0.24314	0.0864067	0.0339056	0.0339056	FALSE	#N/A	#N/A	no	no	no	0	FALSE
78892	isoComp_00078892	geneComp_00016576	ENSMUST00000204533	ENSMUSG00000064177	C57BL_6J	APOE4	Ghrl	protein_coding	protein_coding	6.25061	5.85772	6.72209	1.14676	1.25555	0.198255	0.99978	0.335562	0	0.738236	0	0.293705	6.22542	#N/A	0.0469455	0	0.10328	0.10328	0.0390213	0.0390213	FALSE	0.233705	FALSE	yes	no	no	0	TRUE
78940	isoComp_00078940	geneComp_00016589	ENSMUST00000082060	ENSMUSG00000064246	C57BL_6J	APOE4	Chil1	protein_coding	protein_coding	12.9461	13.1983	12.6435	0.878411	0.886431	-0.0619123	0.99978	5.95583	4.81572	7.32395	0.421534	0.392859	0.603846	0.177178	0.468255	0.37065	0.58538	0.21473	0.04334	0.04334	FALSE	0.998947	TRUE	yes	no	yes	0	TRUE
81391	isoComp_00081391	geneComp_00017480	ENSMUST00000225605	ENSMUSG00000071252	C57BL_6J	APOE4	2210408I21Rik	protein_coding	protein_coding	8.43664	8.5661	8.28128	0.846739	0.948523	-0.0487261	0.99978	4.01651	4.74255	3.14527	0.551634	0.590153	-0.590936	0.999983	0.468773	0.549333	0.3721	-0.177233	0.0487129	0.0487129	FALSE	0.946495	TRUE	no	no	no	0	TRUE
81885	isoComp_00081885	geneComp_00017644	ENSMUST00000226268	ENSMUSG00000072571	C57BL_6J	APOE4	Tmem253	protein_coding	lncRNA	1.56886	1.43786	1.72607	0.24021	0.345998	0.261908	0.99978	0.264704	0	0.58235	0	0.191616	5.88838	#N/A	0.132064	0	0.29054	0.29054	0.00743286	0.00743286	#N/A	0.00597429	FALSE	#N/A	#N/A	#N/A	0	TRUE
85291	isoComp_00085291	geneComp_00018950	ENSMUST00000153239	ENSMUSG00000079671	C57BL_6J	APOE4	2610203C22Rik	lncRNA	lncRNA	2.04324	2.11765	1.95394	0.23975	0.358647	-0.11551	0.99978	0.380784	0.655005	0.0517185	0.14637	0.0517185	-3.42959	0.77785	0.168973	0.29135	0.02212	-0.26923	0.019806	0.019806	#N/A	0.0654632	FALSE	#N/A	#N/A	#N/A	0	FALSE
96718	isoComp_00096718	geneComp_00027255	ENSMUST00000204619	ENSMUSG00000107504	C57BL_6J	APOE4	Gm35549	protein_coding	protein_coding	1.12492	1.10712	1.14629	0.114275	0.342942	0.0497267	0.99978	0.979623	0.840733	1.14629	0.0750021	0.342942	0.442728	0.999983	0.876736	0.774017	1	0.225983	0.0197507	0.0197507	FALSE	0.385502	FALSE	no	yes	no	0	TRUE
99695	isoComp_00099695	geneComp_00029645	ENSMUST00000223440	ENSMUSG00000113679	C57BL_6J	APOE4	Gm10432	lncRNA	lncRNA	3.00077	3.26417	2.68468	0.110861	0.278888	-0.281019	0.99978	0.572082	0.953505	0.114376	0.103594	0.0872366	-2.95359	0.108555	0.177273	0.2942	0.03696	-0.25724	0.0341831	0.0341831	#N/A	0.117037	FALSE	#N/A	#N/A	#N/A	0	FALSE

## Sheet: APOE4_24mo_Male
	iso_ref	gene_ref	isoform_id	gene_id	condition_1	condition_2	gene_name	gene_biotype	iso_biotype	gene_overall_mean	gene_value_1	gene_value_2	gene_stderr_1	gene_stderr_2	gene_log2_fold_change	gene_q_value	iso_overall_mean	iso_value_1	iso_value_2	iso_stderr_1	iso_stderr_2	iso_log2_fold_change	iso_q_value	IF_overall	IF1	IF2	dIF	isoform_switch_q_value	gene_switch_q_value	PTC	codingPotentialValue	codingPotential	domain_identified	idr_identified	signal_peptide_identified	IR	switchConsequencesGene
2749	isoComp_00002749	geneComp_00000504	ENSMUST00000167646	ENSMUSG00000002985	C57BL_6J	APOE4	Apoe	protein_coding	lncRNA	2021.22	3464.25	0.982563	128.501	0.116554	-11.7691	2.86293e-14	1206.32	2067.97	0	68.3171	0	-17.6579	1.0227e-73	0.348692	0.597757	0	-0.597757	5.83591e-72	6.09478e-132	#N/A	0.974372	TRUE	#N/A	#N/A	#N/A	0	TRUE
2753	isoComp_00002753	geneComp_00000504	ENSMUST00000174064	ENSMUSG00000002985	C57BL_6J	APOE4	Apoe	protein_coding	protein_coding	2021.22	3464.25	0.982563	128.501	0.116554	-11.7691	2.86293e-14	148.682	254.196	0.963546	16.7462	0.113916	-8.02853	0	0.452383	0.0743714	0.9816	0.907229	6.09478e-132	6.09478e-132	FALSE	0.997612	TRUE	yes	no	yes	1	TRUE
2756	isoComp_00002756	geneComp_00000504	ENSMUST00000174355	ENSMUSG00000002985	C57BL_6J	APOE4	Apoe	protein_coding	protein_coding	2021.22	3464.25	0.982563	128.501	0.116554	-11.7691	2.86293e-14	635.776	1089.9	0	77.0585	0	-16.7339	1.15563e-72	0.182492	0.312843	0	-0.312843	3.74612e-26	6.09478e-132	FALSE	0.997625	TRUE	yes	no	yes	1	TRUE
12717	isoComp_00012717	geneComp_00002403	ENSMUST00000167400	ENSMUSG00000020346	C57BL_6J	APOE4	Mgat1	protein_coding	protein_coding	30.2121	29.98	30.5371	0.343628	1.09928	0.0265548	0.999863	10.2292	11.1587	8.928	0.379269	0.589094	-0.321433	0.437308	0.338683	0.3722	0.29176	-0.08044	0.0436223	0.0436223	FALSE	#N/A	#N/A	no	no	no	0	FALSE
25924	isoComp_00025924	geneComp_00004885	ENSMUST00000026469	ENSMUSG00000025402	C57BL_6J	APOE4	Nab2	protein_coding	protein_coding	29.2973	29.2916	29.3051	0.918242	1.73706	0.000663488	0.999863	21.2232	22.3803	19.6033	0.737236	1.11147	-0.191038	0.999994	0.725275	0.764729	0.67004	-0.0946886	0.0279515	0.0279515	FALSE	#N/A	#N/A	no	no	no	0	FALSE
28866	isoComp_00028866	geneComp_00005416	ENSMUST00000189005	ENSMUSG00000026479	C57BL_6J	APOE4	Lamc2	protein_coding	retained_intron	4.20363	3.84098	4.71134	0.101628	0.187325	0.293973	0.999863	0.280695	0	0.673669	0	0.223147	6.09523	#N/A	0.05725	0	0.1374	0.1374	4.67672e-06	4.67672e-06	#N/A	0.751004	TRUE	#N/A	#N/A	#N/A	0	TRUE
30076	isoComp_00030076	geneComp_00005640	ENSMUST00000102854	ENSMUSG00000026853	C57BL_6J	APOE4	Crat	protein_coding	protein_coding	24.9448	25.8909	23.6204	0.87304	0.964357	-0.132358	0.999863	1.0405	1.78371	0	0.40793	0	-7.4868	7.80797e-14	0.0396417	0.0679571	0	-0.0679571	2.34326e-14	2.34326e-14	FALSE	#N/A	#N/A	no	no	no	0	TRUE
31402	isoComp_00031402	geneComp_00005871	ENSMUST00000140939	ENSMUSG00000027323	C57BL_6J	APOE4	Rad51	protein_coding	protein_coding	1.25794	1.47054	0.960299	0.174775	0.176939	-0.609623	0.999863	0.420148	0.659325	0.0853	0.129632	0.0664598	-2.81216	0.624964	0.279683	0.4311	0.0677	-0.3634	0.0467476	0.0467476	FALSE	0.789637	TRUE	yes	no	no	0	TRUE
33557	isoComp_00033557	geneComp_00006299	ENSMUST00000238331	ENSMUSG00000028082	C57BL_6J	APOE4	Sh3d19	protein_coding	protein_coding	7.73517	7.49973	8.06479	0.311942	0.199051	0.104664	0.999863	1.35446	1.69152	0.882569	0.125167	0.0578063	-0.930793	3.35319e-06	0.178975	0.2283	0.10992	-0.11838	0.0076132	0.0076132	FALSE	0.999999	TRUE	yes	yes	no	0	TRUE
37140	isoComp_00037140	geneComp_00006967	ENSMUST00000139402	ENSMUSG00000029201	C57BL_6J	APOE4	Ugdh	protein_coding	retained_intron	17.4833	16.732	18.5352	0.38031	1.03335	0.147568	0.999863	0.920155	0.017149	2.18436	0.017149	1.26354	6.33676	0.0420725	0.04445	0.000985714	0.1053	0.104314	0.0279852	0.0279852	#N/A	0.566346	FALSE	#N/A	#N/A	#N/A	0	TRUE
45314	isoComp_00045314	geneComp_00008588	ENSMUST00000134907	ENSMUSG00000032231	C57BL_6J	APOE4	Anxa2	protein_coding	protein_coding	15.1611	15.7611	14.321	0.661423	0.633744	-0.138137	0.999863	0.527278	0.903905	0	0.296742	0	-6.51397	0.0765765	0.0345417	0.0592143	0	-0.0592143	0.0126831	0.0126831	FALSE	#N/A	#N/A	no	no	no	0	FALSE
55481	isoComp_00055481	geneComp_00010603	ENSMUST00000192870	ENSMUSG00000037957	C57BL_6J	APOE4	Wdr20	protein_coding	nonsense_mediated_decay	24.7737	25.1016	24.3147	1.60938	1.14544	-0.0459307	0.999863	1.0934	1.77041	0.145595	0.345971	0.145595	-3.51635	0.259563	0.0461417	0.0748	0.00602	-0.06878	0.00800334	0.00800334	TRUE	#N/A	#N/A	no	no	no	0	TRUE
56625	isoComp_00056625	geneComp_00010852	ENSMUST00000165643	ENSMUSG00000038524	C57BL_6J	APOE4	Fchsd1	protein_coding	retained_intron	8.03622	7.4584	8.84517	0.553559	0.942418	0.245721	0.999863	0.536157	0.690958	0.319435	0.0409453	0.0705148	-1.08934	0.139049	0.0704417	0.095	0.03606	-0.05894	0.0199159	0.0199159	#N/A	#N/A	#N/A	#N/A	#N/A	#N/A	0	TRUE
62836	isoComp_00062836	geneComp_00012120	ENSMUST00000132329	ENSMUSG00000042185	C57BL_6J	APOE4	Nfrkb	protein_coding	nonsense_mediated_decay	15.9697	15.759	16.2646	0.440294	0.539767	0.0455378	0.999863	3.75123	4.21598	3.10059	0.136917	0.14622	-0.442099	0.000974171	0.236442	0.269029	0.19082	-0.0782086	0.0279852	0.0279852	TRUE	#N/A	#N/A	no	no	no	1	TRUE
67034	isoComp_00067034	geneComp_00013329	ENSMUST00000127427	ENSMUSG00000046947	C57BL_6J	APOE4	Adck2	protein_coding	retained_intron	13.4688	13.9633	12.7764	0.615709	0.586836	-0.128062	0.999863	1.36413	2.09385	0.342538	0.614338	0.342538	-2.57718	0.999994	0.0950417	0.145557	0.02432	-0.121237	0.0245001	0.0245001	#N/A	0.403022	FALSE	#N/A	#N/A	#N/A	0	TRUE
70838	isoComp_00070838	geneComp_00014530	ENSMUST00000137873	ENSMUSG00000052301	C57BL_6J	APOE4	Doc2a	protein_coding	protein_coding	22.0086	19.2279	25.9016	1.01669	1.60859	0.429647	0.999863	3.45429	3.69071	3.12331	0.260672	0.352644	-0.240115	0.999994	0.16205	0.191829	0.12036	-0.0714686	0.0485539	0.000361653	FALSE	0.928791	TRUE	yes	no	no	2	TRUE
70845	isoComp_00070845	geneComp_00014530	ENSMUST00000205938	ENSMUSG00000052301	C57BL_6J	APOE4	Doc2a	protein_coding	protein_coding	22.0086	19.2279	25.9016	1.01669	1.60859	0.429647	0.999863	1.9627	0.443882	4.08904	0.443882	0.678491	3.1749	0.999994	0.076275	0.0195286	0.15572	0.136191	0.000361653	0.000361653	FALSE	0.518612	FALSE	no	no	no	1	TRUE
71056	isoComp_00071056	geneComp_00014574	ENSMUST00000232654	ENSMUSG00000052504	C57BL_6J	APOE4	Epha3	protein_coding	protein_coding	2.75467	2.82007	2.66312	0.169082	0.151625	-0.08231	0.999863	0.110317	0.181973	0.00999821	0.0335535	0.00999821	-3.26296	0.0335837	0.0400167	0.0664	0.00308	-0.06332	0.0108624	0.0108624	FALSE	#N/A	#N/A	no	no	no	0	FALSE
71178	isoComp_00071178	geneComp_00014596	ENSMUST00000207699	ENSMUSG00000052605	C57BL_6J	APOE4	Isoc2b	protein_coding	retained_intron	6.55529	7.01077	5.91762	1.12064	1.14349	-0.244177	0.999863	0.261255	0	0.627013	0	0.3302	5.99325	0.940647	0.0459	0	0.11016	0.11016	0.0339342	0.0339342	#N/A	0.594779	FALSE	#N/A	#N/A	#N/A	0	FALSE
71538	isoComp_00071538	geneComp_00014670	ENSMUST00000161220	ENSMUSG00000053004	C57BL_6J	APOE4	Hrh1	protein_coding	protein_coding	7.92297	7.72647	8.19806	0.255845	0.386614	0.0853661	0.999863	0.51328	0.0586152	1.14981	0.0586152	0.285286	4.07922	0.999994	0.0611667	0.00718571	0.13674	0.129554	0.00587672	0.00587672	FALSE	0.999852	TRUE	yes	yes	no	0	FALSE
71623	isoComp_00071623	geneComp_00014687	ENSMUST00000227401	ENSMUSG00000053093	C57BL_6J	APOE4	Myh7	protein_coding	retained_intron	7.71408	6.71989	9.10594	0.294498	0.432	0.437809	0.999863	5.50841	4.4899	6.93432	0.286634	0.304883	0.625943	0.238826	0.705808	0.665543	0.76218	0.0966371	0.0279515	0.0279515	#N/A	#N/A	#N/A	#N/A	#N/A	#N/A	0	TRUE
72402	isoComp_00072402	geneComp_00014881	ENSMUST00000163041	ENSMUSG00000054065	C57BL_6J	APOE4	Pkp3	protein_coding	protein_coding	1.35654	1.34805	1.36842	0.179808	0.212568	0.0214789	0.999863	0.197767	0.0327154	0.428838	0.0327154	0.143907	3.36086	0.625016	0.12845	0.0157286	0.28626	0.270531	0.0279515	0.0279515	FALSE	0.848658	TRUE	no	yes	no	0	TRUE
76746	isoComp_00076746	geneComp_00015972	ENSMUST00000225680	ENSMUSG00000060176	C57BL_6J	APOE4	Kif27	protein_coding	retained_intron	1.70465	1.94374	1.36991	0.109768	0.0320762	-0.501669	0.999863	0.299553	0.49198	0.0301552	0.1076	0.0252783	-3.64397	0.256222	0.150192	0.241543	0.0223	-0.219243	0.00612932	0.00612932	#N/A	0.804034	TRUE	#N/A	#N/A	#N/A	0	TRUE
82129	isoComp_00082129	geneComp_00017584	ENSMUST00000226511	ENSMUSG00000071531	C57BL_6J	APOE4	Gprin2	protein_coding	protein_coding	2.19253	2.70571	1.47408	0.226289	0.161763	-0.871761	0.999863	0.839256	1.32125	0.164464	0.197301	0.108825	-2.93178	0.681208	0.312183	0.4725	0.08774	-0.38476	0.0485539	0.0384974	FALSE	0.581201	FALSE	no	yes	no	0	TRUE
82130	isoComp_00082130	geneComp_00017584	ENSMUST00000226613	ENSMUSG00000071531	C57BL_6J	APOE4	Gprin2	protein_coding	protein_coding	2.19253	2.70571	1.47408	0.226289	0.161763	-0.871761	0.999863	1.35327	1.38446	1.30961	0.0603697	0.0667658	-0.0795868	0.999994	0.687817	0.5275	0.91226	0.38476	0.0384974	0.0384974	FALSE	0.999194	TRUE	yes	yes	no	0	TRUE
85711	isoComp_00085711	geneComp_00018951	ENSMUST00000203674	ENSMUSG00000079477	C57BL_6J	APOE4	Rab7	protein_coding	protein_coding	279.446	286.075	270.165	6.93097	3.49913	-0.0825501	0.999863	11.7433	19.8194	0.436784	5.21529	0.436784	-5.47192	0.000131158	0.0397417	0.0670143	0.00156	-0.0654543	7.33267e-05	7.33267e-05	FALSE	#N/A	#N/A	no	no	no	0	FALSE
94611	isoComp_00094611	geneComp_00025073	ENSMUST00000184530	ENSMUSG00000098702	C57BL_6J	APOE4	1500015A07Rik	lncRNA	lncRNA	4.68424	4.59158	4.81395	0.352237	0.394139	0.0680854	0.999863	0.199476	0	0.478741	0	0.144777	5.611	#N/A	0.0403917	0	0.09694	0.09694	2.563e-07	2.563e-07	#N/A	#N/A	#N/A	#N/A	#N/A	#N/A	0	FALSE
100266	isoComp_00100266	geneComp_00029607	ENSMUST00000038411	ENSMUSG00000113640	C57BL_6J	APOE4	Adat3	protein_coding	protein_coding	2.64841	2.69613	2.58159	0.243313	0.235575	-0.0623948	#N/A	2.21305	1.99626	2.51656	0.217613	0.258309	0.332667	0.999994	0.83445	0.7365	0.97158	0.23508	0.000184249	0.000184249	FALSE	0.997804	TRUE	yes	no	no	0	TRUE

## Sheet: APOE4_24mo_Female
	iso_ref	gene_ref	isoform_id	gene_id	condition_1	condition_2	gene_name	gene_biotype	iso_biotype	gene_overall_mean	gene_value_1	gene_value_2	gene_stderr_1	gene_stderr_2	gene_log2_fold_change	gene_q_value	iso_overall_mean	iso_value_1	iso_value_2	iso_stderr_1	iso_stderr_2	iso_log2_fold_change	iso_q_value	IF_overall	IF1	IF2	dIF	isoform_switch_q_value	gene_switch_q_value	PTC	codingPotentialValue	codingPotential	domain_identified	idr_identified	signal_peptide_identified	IR	switchConsequencesGene
2753	isoComp_00002753	geneComp_00000505	ENSMUST00000167646	ENSMUSG00000002985	C57BL_6J	APOE4	Apoe	protein_coding	lncRNA	1930.99	3860.9	1.07961	109.697	0.0884904	-11.7909	3.96508e-23	1164.63	2329.25	0	64.2533	0	-17.8295	8.44499e-90	0.301733	0.603467	0	-0.603467	2.11964e-107	2.77357e-186	#N/A	0.974372	TRUE	#N/A	#N/A	#N/A	0	TRUE
2755	isoComp_00002755	geneComp_00000505	ENSMUST00000172983	ENSMUSG00000002985	C57BL_6J	APOE4	Apoe	protein_coding	protein_coding	1930.99	3860.9	1.07961	109.697	0.0884904	-11.7909	3.96508e-23	2.07068	4.01585	0.125502	0.414432	0.0473091	-4.8929	4.69861e-18	0.0590917	0.00101667	0.117167	0.11615	2.50142e-16	2.77357e-186	FALSE	0.98673	TRUE	yes	yes	yes	0	TRUE
2757	isoComp_00002757	geneComp_00000505	ENSMUST00000174064	ENSMUSG00000002985	C57BL_6J	APOE4	Apoe	protein_coding	protein_coding	1930.99	3860.9	1.07961	109.697	0.0884904	-11.7909	3.96508e-23	141.047	281.181	0.912118	8.73183	0.094907	-8.25238	0	0.456775	0.0729667	0.840583	0.767617	2.77357e-186	2.77357e-186	FALSE	0.997612	TRUE	yes	no	yes	1	TRUE
2760	isoComp_00002760	geneComp_00000505	ENSMUST00000174355	ENSMUSG00000002985	C57BL_6J	APOE4	Apoe	protein_coding	protein_coding	1930.99	3860.9	1.07961	109.697	0.0884904	-11.7909	3.96508e-23	593.252	1186.5	0	48.0025	0	-16.8564	4.50073e-89	0.1535	0.307	0	-0.307	2.39555e-40	2.77357e-186	FALSE	0.997625	TRUE	yes	no	yes	1	TRUE
3566	isoComp_00003566	geneComp_00000651	ENSMUST00000107357	ENSMUSG00000004043	C57BL_6J	APOE4	Stat5a	protein_coding	protein_coding	2.2265	2.17366	2.27935	0.170123	0.173054	0.0681919	0.999285	0.176847	0.332077	0.021616	0.0489251	0.021616	-3.4356	0.24103	0.0850417	0.162083	0.008	-0.154083	0.00739058	0.00739058	FALSE	1	TRUE	yes	no	no	0	TRUE
7909	isoComp_00007909	geneComp_00001449	ENSMUST00000131445	ENSMUSG00000014329	C57BL_6J	APOE4	Bicc1	protein_coding	protein_coding	3.84505	3.83897	3.85114	0.17971	0.122616	0.00455259	0.999285	0.226987	0	0.453974	0	0.1259	5.53597	2.23883e-05	0.0592583	0	0.118517	0.118517	0.00739058	0.00739058	FALSE	1	TRUE	yes	yes	no	0	TRUE
8875	isoComp_00008875	geneComp_00001634	ENSMUST00000029748	ENSMUSG00000015947	C57BL_6J	APOE4	Fcgr1	protein_coding	protein_coding	2.67781	2.50768	2.84794	0.169167	0.241344	0.182879	0.999285	2.37091	2.50768	2.23414	0.169167	0.0864084	-0.165934	0.999999	0.902108	1	0.804217	-0.195783	7.17838e-06	7.17838e-06	FALSE	0.99632	TRUE	yes	yes	yes	0	TRUE
8876	isoComp_00008876	geneComp_00001634	ENSMUST00000200420	ENSMUSG00000015947	C57BL_6J	APOE4	Fcgr1	protein_coding	nonsense_mediated_decay	2.67781	2.50768	2.84794	0.169167	0.241344	0.182879	0.999285	0.3069	0	0.6138	0	0.173414	5.96301	0.194826	0.0978917	0	0.195783	0.195783	0.000523477	7.17838e-06	#N/A	0.75793	TRUE	#N/A	#N/A	#N/A	0	TRUE
17057	isoComp_00017057	geneComp_00003264	ENSMUST00000022429	ENSMUSG00000021877	C57BL_6J	APOE4	Arf4	protein_coding	protein_coding	70.0976	69.5775	70.6177	0.886853	2.11155	0.0214059	0.999285	61.9682	63.7328	60.2036	0.638183	1.30989	-0.082173	0.999999	0.884958	0.91625	0.853667	-0.0625833	0.000523477	0.000523477	FALSE	#N/A	#N/A	no	no	no	0	TRUE
17058	isoComp_00017058	geneComp_00003264	ENSMUST00000166075	ENSMUSG00000021877	C57BL_6J	APOE4	Arf4	protein_coding	nonsense_mediated_decay	70.0976	69.5775	70.6177	0.886853	2.11155	0.0214059	0.999285	7.82459	5.62534	10.0238	0.506049	1.01063	0.8323	0.011111	0.110717	0.0806167	0.140817	0.0602	0.00192898	0.000523477	TRUE	#N/A	#N/A	no	no	no	0	TRUE
19571	isoComp_00019571	geneComp_00003751	ENSMUST00000151183	ENSMUSG00000022701	C57BL_6J	APOE4	Ccdc191	protein_coding	protein_coding	4.49174	4.74556	4.23792	0.745043	0.746611	-0.162859	0.999285	0.440974	0.842143	0.0398041	0.252113	0.0398041	-4.09676	#N/A	0.0871417	0.162767	0.0115167	-0.15125	0.00505785	0.00505785	FALSE	0.41681	FALSE	no	yes	no	0	TRUE
19981	isoComp_00019981	geneComp_00003814	ENSMUST00000231389	ENSMUSG00000022808	C57BL_6J	APOE4	Snx4	protein_coding	nonsense_mediated_decay	19.1034	19.3524	18.8543	0.29352	0.387819	-0.0375984	0.999285	10.4834	9.82621	11.1406	0.420849	0.192908	0.180949	0.887909	0.549142	0.506883	0.5914	0.0845167	0.017908	0.017908	TRUE	#N/A	#N/A	no	no	no	0	TRUE
20139	isoComp_00020139	geneComp_00003848	ENSMUST00000232415	ENSMUSG00000022860	C57BL_6J	APOE4	Chodl	protein_coding	protein_coding	1.4833	1.19408	1.77251	0.115012	0.235914	0.565974	0.976227	0.203778	0.00168028	0.405877	0.00168028	0.0966968	5.15401	0.0247437	0.102092	0.00163333	0.20255	0.200917	0.000820564	0.000820564	FALSE	0.909468	TRUE	yes	no	yes	0	FALSE
26210	isoComp_00026210	geneComp_00004949	ENSMUST00000210158	ENSMUSG00000025504	C57BL_6J	APOE4	Eps8l2	protein_coding	retained_intron	16.2428	15.1855	17.3002	0.37977	0.88283	0.187979	0.999285	4.44998	4.97569	3.92428	0.275632	0.285712	-0.341694	0.983637	0.276942	0.3269	0.226983	-0.0999167	0.00807341	0.00807341	#N/A	#N/A	#N/A	#N/A	#N/A	#N/A	0	FALSE
30185	isoComp_00030185	geneComp_00005658	ENSMUST00000141238	ENSMUSG00000026875	C57BL_6J	APOE4	Traf1	protein_coding	lncRNA	1.81492	2.23714	1.3927	0.20802	0.119855	-0.679888	0.999285	0.237669	0.475338	0	0.109348	0	-5.60092	#N/A	0.102433	0.204867	0	-0.204867	0.0144881	0.0144881	#N/A	0.243112	FALSE	#N/A	#N/A	#N/A	0	TRUE
32882	isoComp_00032882	geneComp_00006189	ENSMUST00000102621	ENSMUSG00000027882	C57BL_6J	APOE4	Stxbp3	protein_coding	protein_coding	26.9747	24.6161	29.3333	1.16983	0.564497	0.252844	0.999285	14.3017	14.593	14.0104	0.189691	0.413138	-0.0587329	0.999999	0.5379	0.597683	0.478117	-0.119567	0.017908	0.00913984	FALSE	0.999967	TRUE	yes	no	no	0	TRUE
32888	isoComp_00032888	geneComp_00006189	ENSMUST00000200035	ENSMUSG00000027882	C57BL_6J	APOE4	Stxbp3	protein_coding	lncRNA	26.9747	24.6161	29.3333	1.16983	0.564497	0.252844	0.999285	8.81993	6.3929	11.247	0.738385	0.643481	0.814023	0.264318	0.319467	0.2558	0.383133	0.127333	0.00913984	0.00913984	#N/A	0.23018	FALSE	#N/A	#N/A	#N/A	0	TRUE
34687	isoComp_00034687	geneComp_00006535	ENSMUST00000154999	ENSMUSG00000028494	C57BL_6J	APOE4	Plin2	protein_coding	lncRNA	9.69989	9.13793	10.2619	0.280869	0.651399	0.16718	0.999285	1.31989	0.730941	1.90883	0.0944222	0.189069	1.3728	0.174889	0.132658	0.07955	0.185767	0.106217	0.000108341	0.000108341	#N/A	0.466346	FALSE	#N/A	#N/A	#N/A	0	TRUE
35871	isoComp_00035871	geneComp_00006758	ENSMUST00000105910	ENSMUSG00000028865	C57BL_6J	APOE4	Cd164l2	protein_coding	protein_coding	4.65979	5.95489	3.36468	0.699735	0.296647	-0.821744	0.999285	1.59635	1.55395	1.63875	0.0864812	0.145921	0.0761823	0.999999	0.383942	0.272833	0.49505	0.222217	0.0181965	0.0181965	FALSE	0.624376	FALSE	yes	no	yes	0	TRUE
37655	isoComp_00037655	geneComp_00007092	ENSMUST00000152727	ENSMUSG00000029416	C57BL_6J	APOE4	Slc15a4	protein_coding	protein_coding	29.8247	19.4299	40.2194	2.17632	9.38702	1.04923	0.999285	1.42779	1.67129	1.18428	0.16409	0.156862	-0.493419	0.999999	0.0622333	0.0894	0.0350667	-0.0543333	0.0181965	0.0181965	FALSE	#N/A	#N/A	no	no	no	0	TRUE
48879	isoComp_00048879	geneComp_00009243	ENSMUST00000111605	ENSMUSG00000033955	C57BL_6J	APOE4	Tnks1bp1	protein_coding	protein_coding	39.5001	37.2615	41.7386	1.17538	1.2911	0.163653	0.999285	10.6369	12.1079	9.16597	0.523388	0.581794	-0.40121	0.17297	0.27265	0.325433	0.219867	-0.105567	0.000713067	0.000713067	FALSE	1	TRUE	yes	yes	no	0	TRUE
53017	isoComp_00053017	geneComp_00010107	ENSMUST00000040647	ENSMUSG00000036585	C57BL_6J	APOE4	Fgf1	protein_coding	protein_coding	56.1403	52.1917	60.0888	1.07412	2.49452	0.20324	0.999285	45.3911	44.9564	45.8259	0.845132	1.68265	0.0276329	0.999999	0.812975	0.861967	0.763983	-0.0979833	0.00669454	0.00669454	FALSE	#N/A	#N/A	no	no	no	0	FALSE
53020	isoComp_00053020	geneComp_00010107	ENSMUST00000134864	ENSMUSG00000036585	C57BL_6J	APOE4	Fgf1	protein_coding	protein_coding	56.1403	52.1917	60.0888	1.07412	2.49452	0.20324	0.999285	9.53922	6.16082	12.9176	0.646787	1.53051	1.06692	0.0849817	0.165292	0.11735	0.213233	0.0958833	0.00932561	0.00669454	FALSE	#N/A	#N/A	no	no	no	0	FALSE
55046	isoComp_00055046	geneComp_00010515	ENSMUST00000143797	ENSMUSG00000037716	C57BL_6J	APOE4	Ccdc33	protein_coding	lncRNA	1.24157	0.699665	1.78349	0.141164	0.481284	1.33756	0.999285	0.738498	0.0992481	1.37775	0.0992481	0.437503	3.66706	#N/A	0.398867	0.0952333	0.7025	0.607267	0.00552194	0.00552194	#N/A	0.811864	TRUE	#N/A	#N/A	#N/A	0	TRUE
55047	isoComp_00055047	geneComp_00010515	ENSMUST00000144887	ENSMUSG00000037716	C57BL_6J	APOE4	Ccdc33	protein_coding	retained_intron	1.24157	0.699665	1.78349	0.141164	0.481284	1.33756	0.999285	0.263795	0.359688	0.167902	0.100083	0.0367764	-1.05522	0.999999	0.3116	0.517167	0.106033	-0.411133	0.0173693	0.00552194	#N/A	0.0336131	FALSE	#N/A	#N/A	#N/A	0	TRUE
55591	isoComp_00055591	geneComp_00010620	ENSMUST00000201373	ENSMUSG00000037999	C57BL_6J	APOE4	Arap2	protein_coding	retained_intron	28.7752	29.8394	27.7111	0.85248	0.410044	-0.106719	0.999285	0.944463	1.88893	0	0.560673	0	-7.56904	#N/A	0.030625	0.06125	0	-0.06125	0.000247235	0.000247235	#N/A	#N/A	#N/A	#N/A	#N/A	#N/A	0	TRUE
57967	isoComp_00057967	geneComp_00011120	ENSMUST00000224069	ENSMUSG00000039197	C57BL_6J	APOE4	Adk	protein_coding	protein_coding	47.2436	47.5916	46.8956	1.51419	1.00394	-0.0212483	0.999285	22.6026	24.7137	20.4914	0.750671	0.545877	-0.270174	0.057616	0.478192	0.519533	0.43685	-0.0826833	4.93236e-07	4.93236e-07	FALSE	#N/A	#N/A	no	no	no	0	FALSE
58344	isoComp_00058344	geneComp_00011198	ENSMUST00000030902	ENSMUSG00000039410	C57BL_6J	APOE4	Prdm16	protein_coding	protein_coding	9.51667	10.2305	8.80282	0.71441	0.678606	-0.216614	0.999285	0.243592	0	0.487185	0	0.134924	5.63571	3.12083e-09	0.0266333	0	0.0532667	0.0532667	0.00095758	0.00095758	FALSE	#N/A	#N/A	no	no	no	0	TRUE
59395	isoComp_00059395	geneComp_00011406	ENSMUST00000124838	ENSMUSG00000040006	C57BL_6J	APOE4	Ginm1	protein_coding	protein_coding	21.1069	22.5198	19.6939	0.48186	0.725126	-0.193353	0.999285	11.4063	10.5624	12.2501	0.436695	0.202931	0.213668	0.617241	0.547992	0.470267	0.625717	0.15545	0.00807341	0.00807341	FALSE	0.985834	TRUE	no	no	yes	0	TRUE
63396	isoComp_00063396	geneComp_00012238	ENSMUST00000095017	ENSMUSG00000042508	C57BL_6J	APOE4	Dmtf1	protein_coding	protein_coding	31.0509	30.5328	31.569	0.999076	0.582773	0.0481342	0.999285	7.30538	6.14577	8.46499	0.405325	0.289584	0.461272	0.0238272	0.2348	0.200983	0.268617	0.0676333	0.0448561	0.0448561	FALSE	#N/A	#N/A	no	no	no	0	FALSE
67690	isoComp_00067690	geneComp_00013548	ENSMUST00000147942	ENSMUSG00000047821	C57BL_6J	APOE4	Trim16	protein_coding	lncRNA	1.70091	1.90547	1.49635	0.187393	0.132868	-0.34664	0.999285	0.148674	0.297349	0	0.0909919	0	-4.94181	#N/A	0.074075	0.14815	0	-0.14815	0.0344919	0.0344919	#N/A	0.413156	FALSE	#N/A	#N/A	#N/A	0	TRUE
69928	isoComp_00069928	geneComp_00014268	ENSMUST00000106008	ENSMUSG00000051007	C57BL_6J	APOE4	Gatd1	protein_coding	protein_coding	22.8769	24.4769	21.277	1.04759	0.554281	-0.202041	0.999285	15.7032	15.857	15.5494	0.60955	0.333991	-0.0282449	0.999999	0.690408	0.648733	0.732083	0.08335	0.0113407	0.0113407	FALSE	#N/A	#N/A	no	no	no	0	TRUE
69931	isoComp_00069931	geneComp_00014268	ENSMUST00000142852	ENSMUSG00000051007	C57BL_6J	APOE4	Gatd1	protein_coding	retained_intron	22.8769	24.4769	21.277	1.04759	0.554281	-0.202041	0.999285	2.32	3.48608	1.15393	0.506674	0.201906	-1.58674	0.336474	0.096775	0.139417	0.0541333	-0.0852833	0.0442652	0.0113407	#N/A	#N/A	#N/A	#N/A	#N/A	#N/A	0	TRUE
72352	isoComp_00072352	geneComp_00014867	ENSMUST00000220458	ENSMUSG00000054021	C57BL_6J	APOE4	Sirt5	protein_coding	protein_coding	23.9144	24.3387	23.4902	0.92709	0.85313	-0.0511765	0.999285	6.04598	7.25131	4.84065	0.637361	0.334181	-0.582053	0.94162	0.2506	0.296317	0.204883	-0.0914333	0.00669454	0.00669454	FALSE	#N/A	#N/A	no	no	no	0	TRUE
81406	isoComp_00081406	geneComp_00017323	ENSMUST00000152697	ENSMUSG00000070371	C57BL_6J	APOE4	Prss36	protein_coding	lncRNA	5.41104	4.97893	5.84315	0.384091	0.317099	0.230484	0.999285	1.19694	0.759568	1.6343	0.102433	0.154938	1.09536	0.0859308	0.215717	0.153533	0.2779	0.124367	0.0429002	0.0429002	#N/A	0.217824	FALSE	#N/A	#N/A	#N/A	1	TRUE
88369	isoComp_00088369	geneComp_00021108	ENSMUST00000238344	ENSMUSG00000085875	C57BL_6J	APOE4	Gm12905	lncRNA	retained_intron	3.98503	3.05978	4.91029	0.176184	0.801032	0.680605	0.999285	2.1577	2.19638	2.11901	0.0795073	0.128398	-0.0515004	0.999999	0.596142	0.726633	0.46565	-0.260983	0.0397413	0.0397413	#N/A	0.0824255	FALSE	#N/A	#N/A	#N/A	0	FALSE

## Sheet: Trem2_4mo_Male
	iso_ref	gene_ref	isoform_id	gene_id	condition_1	condition_2	gene_name	gene_biotype	iso_biotype	gene_overall_mean	gene_value_1	gene_value_2	gene_stderr_1	gene_stderr_2	gene_log2_fold_change	gene_q_value	iso_overall_mean	iso_value_1	iso_value_2	iso_stderr_1	iso_stderr_2	iso_log2_fold_change	iso_q_value	IF_overall	IF1	IF2	dIF	isoform_switch_q_value	gene_switch_q_value	PTC	codingPotentialValue	codingPotential	domain_identified	idr_identified	signal_peptide_identified	IR	switchConsequencesGene
1419	isoComp_00001419	geneComp_00000274	ENSMUST00000167662	ENSMUSG00000001576	C57BL_6J	Trem2	Ergic1	protein_coding	protein_coding	84.1364	86.1931	82.0797	1.45578	1.82758	-0.0705391	0.902262	76.4143	74.2919	78.5367	0.563166	1.31532	0.0801522	0.615019	0.910567	0.863567	0.957567	0.094	0.000197136	0.000143942	FALSE	#N/A	#N/A	no	no	no	0	FALSE
1422	isoComp_00001422	geneComp_00000274	ENSMUST00000235915	ENSMUSG00000001576	C57BL_6J	Trem2	Ergic1	protein_coding	protein_coding	84.1364	86.1931	82.0797	1.45578	1.82758	-0.0705391	0.902262	4.81852	8.81735	0.81968	1.82076	0.81968	-3.41135	0.89525	0.0549917	0.100683	0.0093	-0.0913833	0.000143942	0.000143942	FALSE	#N/A	#N/A	no	no	no	0	FALSE
3958	isoComp_00003958	geneComp_00000709	ENSMUST00000004683	ENSMUSG00000004567	C57BL_6J	Trem2	Mcoln1	protein_coding	protein_coding	81.6816	74.0074	89.3559	2.20606	3.78189	0.27186	#N/A	38.4578	38.5903	38.3253	1.21422	0.677337	-0.0099406	0.999923	0.476942	0.522133	0.43175	-0.0903833	0.0166244	0.0166244	FALSE	#N/A	#N/A	no	no	no	0	FALSE
4601	isoComp_00004601	geneComp_00000822	ENSMUST00000005532	ENSMUSG00000005397	C57BL_6J	Trem2	Nid1	protein_coding	protein_coding	5.27792	5.72583	4.83	0.173674	0.157963	-0.244995	#N/A	4.94997	5.06994	4.83	0.119494	0.157963	-0.0698033	0.999923	0.945992	0.891983	1	0.108017	0.000428299	0.000428299	FALSE	1	TRUE	yes	yes	yes	0	TRUE
4745	isoComp_00004745	geneComp_00000847	ENSMUST00000005719	ENSMUSG00000005580	C57BL_6J	Trem2	Adcy9	protein_coding	protein_coding	27.2128	28.6272	25.7984	0.662962	0.469791	-0.150053	#N/A	11.302	16.4596	6.14441	1.89814	1.08226	-1.42012	0.000523408	0.408292	0.579967	0.236617	-0.34335	0.0129657	0.0129657	FALSE	1	TRUE	yes	yes	no	1	FALSE
5580	isoComp_00005580	geneComp_00000995	ENSMUST00000228046	ENSMUSG00000006526	C57BL_6J	Trem2	Stimate	protein_coding	retained_intron	17.8825	16.8722	18.8929	0.834836	0.956764	0.163104	#N/A	3.40022	1.66674	5.13369	0.35163	0.669338	1.61714	0.0996604	0.181158	0.0959667	0.26635	0.170383	0.0207657	0.0207657	#N/A	0.480228	FALSE	#N/A	#N/A	#N/A	0	TRUE
7686	isoComp_00007686	geneComp_00001403	ENSMUST00000202391	ENSMUSG00000013629	C57BL_6J	Trem2	Cad	protein_coding	lncRNA	10.6402	10.9572	10.3231	0.635976	0.298719	-0.0859227	#N/A	0.271707	0	0.543415	0	0.18837	5.79029	#N/A	0.0266667	0	0.0533333	0.0533333	0.00873886	0.00873886	#N/A	#N/A	#N/A	#N/A	#N/A	#N/A	0	FALSE
8946	isoComp_00008946	geneComp_00001646	ENSMUST00000110483	ENSMUSG00000016128	C57BL_6J	Trem2	Stard13	protein_coding	protein_coding	9.48767	9.98672	8.98863	1.0101	0.72387	-0.151749	#N/A	3.35146	2.41764	4.28527	0.337304	0.323067	0.823196	0.0918004	0.366208	0.248983	0.483433	0.23445	0.0239915	0.0239915	FALSE	1	TRUE	yes	yes	no	0	TRUE
9823	isoComp_00009823	geneComp_00001823	ENSMUST00000201010	ENSMUSG00000018076	C57BL_6J	Trem2	Med13l	protein_coding	protein_coding	27.8709	29.392	26.3499	0.454244	0.420621	-0.157567	0.0112415	4.3926	5.8026	2.98261	0.407651	0.404723	-0.95778	0.00184896	0.15495	0.197667	0.112233	-0.0854333	0.0367047	0.0367047	FALSE	#N/A	#N/A	no	no	no	0	FALSE
11117	isoComp_00011117	geneComp_00002088	ENSMUST00000019951	ENSMUSG00000019813	C57BL_6J	Trem2	Cep57l1	protein_coding	protein_coding	4.73217	4.65013	4.81421	0.296569	0.301583	0.049924	#N/A	0.340713	0	0.681425	0	0.204684	6.1115	0.000586761	0.07325	0	0.1465	0.1465	0.00822244	0.00822244	FALSE	0.998946	TRUE	yes	yes	no	0	TRUE
11780	isoComp_00011780	geneComp_00002216	ENSMUST00000020257	ENSMUSG00000020063	C57BL_6J	Trem2	Sirt1	protein_coding	protein_coding	12.2087	12.363	12.0545	0.452131	0.639987	-0.0364301	#N/A	6.23024	7.32091	5.13957	0.378744	0.388507	-0.509541	0.0679708	0.510092	0.5944	0.425783	-0.168617	0.0438256	0.0438256	FALSE	0.999999	TRUE	yes	yes	no	0	FALSE
13515	isoComp_00013515	geneComp_00002580	ENSMUST00000020991	ENSMUSG00000020661	C57BL_6J	Trem2	Dnmt3a	protein_coding	protein_coding	31.9631	33.304	30.6222	0.829054	0.519132	-0.12108	0.869583	21.0763	19.4818	22.6709	0.923353	0.704243	0.21861	0.495045	0.6628	0.585367	0.740233	0.154867	0.0421758	0.0421758	FALSE	1	TRUE	yes	yes	no	0	FALSE
13545	isoComp_00013545	geneComp_00002585	ENSMUST00000133324	ENSMUSG00000020672	C57BL_6J	Trem2	Sntg2	protein_coding	nonsense_mediated_decay	2.41929	2.55271	2.28587	0.589608	0.163442	-0.158631	#N/A	0.48316	0.0947478	0.871572	0.043167	0.162558	3.07316	0.0140901	0.209408	0.0486167	0.3702	0.321583	0.0164281	0.0164281	TRUE	0.999447	TRUE	no	no	no	0	TRUE
15050	isoComp_00015050	geneComp_00002878	ENSMUST00000222484	ENSMUSG00000021185	C57BL_6J	Trem2	Dglucy	protein_coding	retained_intron	5.3983	5.57975	5.21685	0.145529	0.454554	-0.096844	#N/A	0.405932	0.783262	0.0286017	0.191643	0.0286017	-4.36106	0.0514937	0.0723667	0.13825	0.00648333	-0.131767	0.00593868	0.00593868	#N/A	0.847695	TRUE	#N/A	#N/A	#N/A	0	TRUE
17277	isoComp_00017277	geneComp_00003299	ENSMUST00000224453	ENSMUSG00000021962	C57BL_6J	Trem2	Dcp1a	protein_coding	lncRNA	10.5217	11.195	9.84842	0.276678	0.182017	-0.184713	#N/A	0.293977	0.587954	0	0.182264	0	-5.90196	0.00386818	0.026925	0.05385	0	-0.05385	1.37576e-05	1.37576e-05	#N/A	#N/A	#N/A	#N/A	#N/A	#N/A	0	TRUE
21765	isoComp_00021765	geneComp_00004126	ENSMUST00000234142	ENSMUSG00000024042	C57BL_6J	Trem2	Sik1	protein_coding	lncRNA	10.9892	11.6992	10.2791	1.3387	1.19295	-0.186536	#N/A	0.663695	0	1.32739	0	0.566074	7.06328	#N/A	0.0619167	0	0.123833	0.123833	0.00253341	0.00253341	#N/A	0.176161	FALSE	#N/A	#N/A	#N/A	0	TRUE
25385	isoComp_00025385	geneComp_00004780	ENSMUST00000086969	ENSMUSG00000025227	C57BL_6J	Trem2	Mfsd13a	protein_coding	protein_coding	15.9555	16.1631	15.7479	1.00409	0.796141	-0.0375169	#N/A	12.0455	11.2164	12.8746	0.640629	0.658772	0.198753	0.976156	0.757025	0.695967	0.818083	0.122117	0.0399569	0.0399569	FALSE	0.999937	TRUE	yes	no	no	0	TRUE
26514	isoComp_00026514	geneComp_00004993	ENSMUST00000147154	ENSMUSG00000025722	C57BL_6J	Trem2	Wdr73	protein_coding	lncRNA	23.8848	24.7692	23.0003	2.04192	1.41347	-0.10685	#N/A	0.68129	0	1.36258	0	0.60353	7.10075	0.829706	0.031725	0	0.06345	0.06345	0.0318713	0.0318713	#N/A	#N/A	#N/A	#N/A	#N/A	#N/A	0	FALSE
29207	isoComp_00029207	geneComp_00005487	ENSMUST00000167546	ENSMUSG00000026641	C57BL_6J	Trem2	Usf1	protein_coding	protein_coding	74.3276	73.4999	75.1552	4.21373	1.44247	0.0321266	#N/A	13.7523	11.2532	16.2515	1.13277	0.419884	0.529846	0.0786288	0.18475	0.1528	0.2167	0.0639	0.0239915	0.0239915	FALSE	#N/A	#N/A	no	no	no	0	FALSE
30793	isoComp_00030793	geneComp_00005764	ENSMUST00000028600	ENSMUSG00000027177	C57BL_6J	Trem2	Hipk3	protein_coding	protein_coding	37.1543	38.444	35.8647	0.526443	0.817713	-0.100166	0.70211	32.7747	32.4129	33.1364	0.602182	0.59042	0.0318368	0.999923	0.883808	0.843167	0.92445	0.0812833	7.99517e-05	7.99517e-05	FALSE	#N/A	#N/A	no	no	no	0	FALSE
31002	isoComp_00031002	geneComp_00005806	ENSMUST00000131870	ENSMUSG00000027245	C57BL_6J	Trem2	Hypk	protein_coding	retained_intron	12.2813	11.6898	12.8727	1.00007	1.55238	0.138955	#N/A	5.20681	5.96899	4.44464	0.738852	0.504	-0.424594	0.998394	0.425958	0.502583	0.349333	-0.15325	0.00822244	0.00822244	#N/A	0.541817	FALSE	#N/A	#N/A	#N/A	1	TRUE
32073	isoComp_00032073	geneComp_00006030	ENSMUST00000193734	ENSMUSG00000027630	C57BL_6J	Trem2	Tbl1xr1	protein_coding	protein_coding	35.6136	41.7083	29.519	3.67989	0.669182	-0.49855	0.829935	15.538	14.9678	16.1082	0.575572	0.50052	0.10587	0.999923	0.457542	0.368433	0.54665	0.178217	0.00115982	0.000318541	FALSE	0.999713	TRUE	yes	yes	no	0	TRUE
32076	isoComp_00032076	geneComp_00006030	ENSMUST00000201467	ENSMUSG00000027630	C57BL_6J	Trem2	Tbl1xr1	protein_coding	protein_coding	35.6136	41.7083	29.519	3.67989	0.669182	-0.49855	0.829935	3.15274	6.14499	0.160485	1.90761	0.160485	-5.17404	0.00728088	0.0712917	0.137433	0.00515	-0.132283	0.000318541	0.000318541	#N/A	0.0710207	FALSE	#N/A	#N/A	#N/A	0	TRUE
39170	isoComp_00039170	geneComp_00007360	ENSMUST00000148025	ENSMUSG00000030045	C57BL_6J	Trem2	Mrpl19	protein_coding	lncRNA	13.4093	14.2975	12.5212	0.711387	1.43961	-0.19125	#N/A	2.00853	2.88283	1.13423	0.903655	1.13423	-1.33811	#N/A	0.124333	0.190683	0.0579833	-0.1327	0.0106188	0.0106188	#N/A	0.417636	FALSE	#N/A	#N/A	#N/A	0	TRUE
40265	isoComp_00040265	geneComp_00007575	ENSMUST00000168578	ENSMUSG00000030431	C57BL_6J	Trem2	Tmem238	protein_coding	protein_coding	2.93545	1.6276	4.24329	0.270745	0.434886	1.37699	#N/A	1.63947	1.37946	1.89948	0.0682204	0.234345	0.458656	0.916247	0.689017	0.915583	0.46245	-0.453133	0.00689859	0.00689859	FALSE	0.92612	TRUE	yes	no	no	0	TRUE
40266	isoComp_00040266	geneComp_00007575	ENSMUST00000206315	ENSMUSG00000030431	C57BL_6J	Trem2	Tmem238	protein_coding	nonsense_mediated_decay	2.93545	1.6276	4.24329	0.270745	0.434886	1.37699	#N/A	1.29598	0.248147	2.34381	0.248147	0.455111	3.18874	#N/A	0.310983	0.0844167	0.53755	0.453133	0.00744658	0.00689859	TRUE	0.0236769	FALSE	no	no	no	0	TRUE
41787	isoComp_00041787	geneComp_00007851	ENSMUST00000129552	ENSMUSG00000030965	C57BL_6J	Trem2	Abraxas2	protein_coding	nonsense_mediated_decay	21.6316	21.7835	21.4798	0.766583	1.08372	-0.0202479	#N/A	0.842692	0.259281	1.4261	0.259281	0.226801	2.41497	0.999923	0.039675	0.01265	0.0667	0.05405	0.0112342	0.0112342	TRUE	#N/A	#N/A	no	no	no	0	TRUE
44512	isoComp_00044512	geneComp_00008422	ENSMUST00000213682	ENSMUSG00000031990	C57BL_6J	Trem2	Jam3	protein_coding	retained_intron	32.8721	31.4243	34.3199	0.574013	0.30562	0.127129	#N/A	2.51798	1.42965	3.60632	0.226462	0.25418	1.32881	0.0324403	0.074975	0.0450167	0.104933	0.0599167	0.00171093	0.00171093	#N/A	#N/A	#N/A	#N/A	#N/A	#N/A	0	TRUE
44624	isoComp_00044624	geneComp_00008448	ENSMUST00000166367	ENSMUSG00000032030	C57BL_6J	Trem2	Cul5	protein_coding	protein_coding	31.1931	31.916	30.4702	0.784941	0.898468	-0.0668607	#N/A	14.9936	13.5081	16.4791	0.339582	0.647623	0.286625	0.0292399	0.482992	0.424783	0.5412	0.116417	0.0335025	0.0335025	FALSE	1	TRUE	yes	yes	no	0	TRUE
45889	isoComp_00045889	geneComp_00008698	ENSMUST00000066650	ENSMUSG00000032469	C57BL_6J	Trem2	Dbr1	protein_coding	protein_coding	8.70745	7.93285	9.48205	0.259776	0.271421	0.257063	#N/A	7.49714	7.47876	7.51552	0.228458	0.138505	0.00706595	0.999923	0.869883	0.944033	0.795733	-0.1483	0.0455112	0.0455112	FALSE	0.99994	TRUE	yes	yes	no	0	TRUE
46442	isoComp_00046442	geneComp_00008774	ENSMUST00000035208	ENSMUSG00000032589	C57BL_6J	Trem2	Bsn	protein_coding	protein_coding	90.1293	93.4532	86.8054	1.11844	0.892583	-0.106448	0.00063815	61.4727	67.0675	55.8778	1.25391	1.21051	-0.263294	1.44927e-06	0.680458	0.71745	0.643467	-0.0739833	0.000392228	0.000392228	TRUE	#N/A	#N/A	no	no	no	0	FALSE
46443	isoComp_00046443	geneComp_00008774	ENSMUST00000124763	ENSMUSG00000032589	C57BL_6J	Trem2	Bsn	protein_coding	protein_coding	90.1293	93.4532	86.8054	1.11844	0.892583	-0.106448	0.00063815	28.6567	26.3858	30.9275	0.558449	0.707507	0.229052	0.0019025	0.319542	0.28255	0.356533	0.0739833	0.000450516	0.000392228	TRUE	#N/A	#N/A	no	no	no	0	FALSE
47017	isoComp_00047017	geneComp_00008873	ENSMUST00000035565	ENSMUSG00000032855	C57BL_6J	Trem2	Pkd1	protein_coding	protein_coding	51.4161	47.8587	54.9735	1.47502	1.44508	0.199916	0.908682	21.9866	23.0285	20.9446	0.389979	0.306553	-0.13678	0.0236273	0.432933	0.483167	0.3827	-0.100467	0.000814879	0.000814879	FALSE	1	TRUE	yes	yes	yes	0	TRUE
47573	isoComp_00047573	geneComp_00008982	ENSMUST00000036069	ENSMUSG00000033207	C57BL_6J	Trem2	Mamdc2	protein_coding	protein_coding	1.39197	1.4859	1.29804	0.0681908	0.0727124	-0.193609	#N/A	1.24489	1.4859	1.00387	0.0681908	0.111847	-0.561143	0.38885	0.885217	1	0.770433	-0.229567	0.0112342	0.0112342	FALSE	0.999993	TRUE	yes	no	yes	0	TRUE
47574	isoComp_00047574	geneComp_00008982	ENSMUST00000236349	ENSMUSG00000033207	C57BL_6J	Trem2	Mamdc2	protein_coding	nonsense_mediated_decay	1.39197	1.4859	1.29804	0.0681908	0.0727124	-0.193609	#N/A	0.147085	0	0.29417	0	0.0888484	4.92681	0.00847148	0.114783	0	0.229567	0.229567	0.0483536	0.0112342	TRUE	0.954836	TRUE	yes	no	yes	0	TRUE
49559	isoComp_00049559	geneComp_00009392	ENSMUST00000037854	ENSMUSG00000034480	C57BL_6J	Trem2	Diaph2	protein_coding	protein_coding	8.78141	9.18076	8.38207	0.291759	0.427769	-0.131157	#N/A	0.599698	1.09413	0.105264	0.254928	0.105264	-3.2599	0.681773	0.0635	0.11675	0.01025	-0.1065	0.0117101	0.0117101	FALSE	1	TRUE	yes	yes	no	0	FALSE
54242	isoComp_00054242	geneComp_00010368	ENSMUST00000167549	ENSMUSG00000037419	C57BL_6J	Trem2	Endod1	protein_coding	protein_coding	63.1784	64.2054	62.1515	1.23677	1.71713	-0.0468973	0.966764	51.1904	50.3125	52.0682	1.31887	1.55321	0.0494778	0.999923	0.810492	0.7833	0.837683	0.0543833	0.0469031	0.0469031	FALSE	#N/A	#N/A	no	no	no	0	TRUE
58279	isoComp_00058279	geneComp_00011184	ENSMUST00000128676	ENSMUSG00000039501	C57BL_6J	Trem2	Znfx1	protein_coding	protein_coding	29.9022	31.2657	28.5388	0.674737	1.29898	-0.131615	0.655824	5.53979	6.94594	4.13363	0.437883	0.398696	-0.747352	0.00723694	0.182325	0.221283	0.143367	-0.0779167	0.000814879	0.000814879	FALSE	#N/A	#N/A	no	no	no	0	FALSE
62782	isoComp_00062782	geneComp_00012102	ENSMUST00000162169	ENSMUSG00000042286	C57BL_6J	Trem2	Stab1	protein_coding	retained_intron	8.17791	9.49329	6.86253	3.36674	0.664877	-0.467586	#N/A	0.192189	0.00636018	0.378019	0.00636018	0.105308	4.56787	0.00133484	0.027725	0.000866667	0.0545833	0.0537167	0.00214114	0.00214114	#N/A	#N/A	#N/A	#N/A	#N/A	#N/A	3	TRUE
64741	isoComp_00064741	geneComp_00012616	ENSMUST00000049625	ENSMUSG00000044296	C57BL_6J	Trem2	Zfp879	protein_coding	protein_coding	2.04158	2.16953	1.91363	0.106467	0.0781962	-0.18019	#N/A	1.79485	1.69334	1.89637	0.154682	0.0725001	0.162461	0.999923	0.888308	0.784917	0.9917	0.206783	0.00593868	0.00593868	FALSE	0.999877	TRUE	yes	no	no	0	FALSE
64743	isoComp_00064743	geneComp_00012616	ENSMUST00000109134	ENSMUSG00000044296	C57BL_6J	Trem2	Zfp879	protein_coding	protein_coding	2.04158	2.16953	1.91363	0.106467	0.0781962	-0.18019	#N/A	0.236505	0.473011	0	0.168622	0	-5.59398	0.00268231	0.106683	0.213367	0	-0.213367	0.0239915	0.00593868	FALSE	0.999877	TRUE	yes	no	no	0	FALSE
65329	isoComp_00065329	geneComp_00012811	ENSMUST00000097274	ENSMUSG00000045038	C57BL_6J	Trem2	Prkce	protein_coding	protein_coding	138.61	141.502	135.719	3.68942	2.18514	-0.0601952	0.924992	7.90878	11.7506	4.06696	1.28436	0.594763	-1.5284	7.84986e-06	0.0563417	0.0828333	0.02985	-0.0529833	0.000362187	0.000178138	FALSE	#N/A	#N/A	no	no	no	0	TRUE
65330	isoComp_00065330	geneComp_00012811	ENSMUST00000097275	ENSMUSG00000045038	C57BL_6J	Trem2	Prkce	protein_coding	protein_coding	138.61	141.502	135.719	3.68942	2.18514	-0.0601952	0.924992	129.985	128.947	131.024	3.35086	1.90019	0.0230598	0.999923	0.938533	0.911483	0.965583	0.0541	0.000178138	0.000178138	FALSE	#N/A	#N/A	no	no	no	1	TRUE
66001	isoComp_00066001	geneComp_00013027	ENSMUST00000159903	ENSMUSG00000045962	C57BL_6J	Trem2	Wnk1	protein_coding	retained_intron	156.396	162.754	150.039	2.18003	5.45631	-0.117347	0.0979419	32.5716	29.82	35.3232	0.998315	1.88688	0.244262	0.517903	0.209342	0.183033	0.23565	0.0526167	0.0106848	0.0106848	#N/A	#N/A	#N/A	#N/A	#N/A	#N/A	0	TRUE
67195	isoComp_00067195	geneComp_00013402	ENSMUST00000204086	ENSMUSG00000047515	C57BL_6J	Trem2	BC049715	protein_coding	protein_coding	1.48515	1.20485	1.76545	0.302256	0.22065	0.547407	#N/A	0.482727	0.0133315	0.952123	0.0133315	0.236997	5.36587	#N/A	0.258533	0.00515	0.511917	0.506767	4.20138e-09	4.20138e-09	FALSE	0.107626	FALSE	no	no	no	0	TRUE
69006	isoComp_00069006	geneComp_00013963	ENSMUST00000148849	ENSMUSG00000049957	C57BL_6J	Trem2	Ccdc137	protein_coding	lncRNA	20.9825	19.9069	22.0582	2.99088	1.5884	0.147976	#N/A	0.739195	0	1.47839	0	0.804972	7.21761	0.522874	0.0316667	0	0.0633333	0.0633333	0.016342	0.016342	#N/A	#N/A	#N/A	#N/A	#N/A	#N/A	0	TRUE
70719	isoComp_00070719	geneComp_00014493	ENSMUST00000114666	ENSMUSG00000052459	C57BL_6J	Trem2	Atp6v1a	protein_coding	protein_coding	251.096	259.773	242.419	3.80025	7.91237	-0.0997435	0.862667	162.105	158.647	165.563	2.6825	5.04738	0.0615555	0.999923	0.647325	0.611383	0.683267	0.0718833	0.0163144	0.0163144	FALSE	#N/A	#N/A	no	no	no	0	FALSE
75501	isoComp_00075501	geneComp_00015648	ENSMUST00000190566	ENSMUSG00000058883	C57BL_6J	Trem2	Zfp708	protein_coding	protein_coding	2.80336	2.71907	2.88766	0.32381	0.246066	0.0864768	#N/A	0.231158	0.462316	0	0.143035	0	-5.56168	0.00244138	0.0838583	0.167717	0	-0.167717	0.00744658	0.00744658	FALSE	0.999363	TRUE	yes	no	no	0	TRUE
78915	isoComp_00078915	geneComp_00016534	ENSMUST00000233088	ENSMUSG00000063952	C57BL_6J	Trem2	Brpf3	protein_coding	protein_coding	23.1963	22.3522	24.0405	1.42106	0.539269	0.105008	#N/A	1.07678	0.0245013	2.12906	0.0245013	1.01407	5.95418	0.000157237	0.0447583	0.00126667	0.08825	0.0869833	0.00421308	0.00421308	FALSE	#N/A	#N/A	no	no	no	0	FALSE
84511	isoComp_00084511	geneComp_00018599	ENSMUST00000107456	ENSMUSG00000078670	C57BL_6J	Trem2	Fam174b	protein_coding	protein_coding	20.6903	21.9215	19.4591	1.11336	0.725367	-0.171815	#N/A	19.2359	19.1046	19.3672	0.626035	0.725723	0.0196794	0.999923	0.937442	0.879633	0.99525	0.115617	0.0346884	0.0346884	FALSE	0.882803	TRUE	yes	yes	yes	0	TRUE
85388	isoComp_00085388	geneComp_00018902	ENSMUST00000207843	ENSMUSG00000079610	C57BL_6J	Trem2	Ankrd39	protein_coding	nonsense_mediated_decay	10.2017	9.33689	11.0666	0.471109	0.535461	0.244954	#N/A	3.81096	4.50549	3.11644	0.47263	0.231642	-0.530362	0.493947	0.380625	0.480333	0.280917	-0.199417	0.0261968	0.0261968	TRUE	0.301231	FALSE	no	yes	no	0	TRUE
92999	isoComp_00092999	geneComp_00024303	ENSMUST00000181620	ENSMUSG00000097392	C57BL_6J	Trem2	D930016D06Rik	lncRNA	lncRNA	12.7057	13.2952	12.1162	0.516758	0.247206	-0.133869	#N/A	8.17001	7.45114	8.88887	0.2705	0.29002	0.254226	0.225832	0.648817	0.562583	0.73505	0.172467	0.0186702	0.0186702	#N/A	0.00311479	FALSE	#N/A	#N/A	#N/A	0	FALSE
93032	isoComp_00093032	geneComp_00024319	ENSMUST00000234930	ENSMUSG00000097413	C57BL_6J	Trem2	A830052D11Rik	lncRNA	lncRNA	2.53683	2.48389	2.58977	0.341862	0.100609	0.0599907	#N/A	0.437821	0.792667	0.0829752	0.222788	0.0829752	-3.10988	0.457148	0.162892	0.291483	0.0343	-0.257183	0.0229352	0.0229352	#N/A	0.0467355	FALSE	#N/A	#N/A	#N/A	0	FALSE
99336	isoComp_00099336	geneComp_00029170	ENSMUST00000222245	ENSMUSG00000113047	C57BL_6J	Trem2	Gm47469	lncRNA	lncRNA	4.40102	4.81692	3.98512	0.457895	0.370472	-0.272865	#N/A	0.375655	0.75131	0	0.142683	0	-6.25041	#N/A	0.0760667	0.152133	0	-0.152133	5.89852e-13	5.89852e-13	#N/A	0.00750137	FALSE	#N/A	#N/A	#N/A	0	FALSE

## Sheet: Trem2_4mo_Female
	iso_ref	gene_ref	isoform_id	gene_id	condition_1	condition_2	gene_name	gene_biotype	iso_biotype	gene_overall_mean	gene_value_1	gene_value_2	gene_stderr_1	gene_stderr_2	gene_log2_fold_change	gene_q_value	iso_overall_mean	iso_value_1	iso_value_2	iso_stderr_1	iso_stderr_2	iso_log2_fold_change	iso_q_value	IF_overall	IF1	IF2	dIF	isoform_switch_q_value	gene_switch_q_value	PTC	codingPotentialValue	codingPotential	domain_identified	idr_identified	signal_peptide_identified	IR	switchConsequencesGene
550	isoComp_00000550	geneComp_00000114	ENSMUST00000204318	ENSMUSG00000000693	C57BL_6J	Trem2	Loxl3	protein_coding	lncRNA	3.32058	3.24612	3.39504	0.164416	0.277734	0.064517	0.904879	0.217963	0.435926	0	0.111705	0	-5.47873	#N/A	0.06505	0.1301	0	-0.1301	1.08018e-06	1.08018e-06	#N/A	0.11182	FALSE	#N/A	#N/A	#N/A	0	TRUE
2286	isoComp_00002286	geneComp_00000427	ENSMUST00000128625	ENSMUSG00000002486	C57BL_6J	Trem2	Tchp	protein_coding	retained_intron	9.35317	8.9852	9.72114	0.309206	0.529725	0.113452	0.843052	0.536885	0.0665284	1.00724	0.0665284	0.172039	3.73252	#N/A	0.0542	0.00768333	0.100717	0.0930333	0.0095841	0.0095841	#N/A	#N/A	#N/A	#N/A	#N/A	#N/A	0	TRUE
3441	isoComp_00003441	geneComp_00000624	ENSMUST00000003912	ENSMUSG00000003814	C57BL_6J	Trem2	Calr	protein_coding	protein_coding	311.443	336.769	286.117	17.284	10.6552	-0.235148	0.697329	228.148	234.348	221.948	10.5918	8.61374	-0.0784292	0.999842	0.736633	0.6975	0.775767	0.0782667	0.0193365	0.0193365	FALSE	#N/A	#N/A	no	no	no	0	TRUE
7982	isoComp_00007982	geneComp_00001457	ENSMUST00000148780	ENSMUSG00000014470	C57BL_6J	Trem2	Rnf166	protein_coding	lncRNA	22.7839	23.046	22.5217	0.600863	1.33603	-0.0331864	0.557725	1.24323	0.119751	2.3667	0.119751	0.954782	4.19514	0.176162	0.0516417	0.00473333	0.09855	0.0938167	0.0095841	0.0095841	#N/A	#N/A	#N/A	#N/A	#N/A	#N/A	0	TRUE
8485	isoComp_00008485	geneComp_00001556	ENSMUST00000163696	ENSMUSG00000015363	C57BL_6J	Trem2	Trabd	protein_coding	retained_intron	17.3164	16.8053	17.8275	0.446853	0.713527	0.0851388	0.921859	1.02412	0.219618	1.82861	0.135776	0.260671	3.00131	0.0263582	0.056775	0.0126833	0.100867	0.0881833	0.0095841	0.0095841	#N/A	#N/A	#N/A	#N/A	#N/A	#N/A	1	TRUE
13198	isoComp_00013198	geneComp_00002507	ENSMUST00000135081	ENSMUSG00000020534	C57BL_6J	Trem2	Shmt1	protein_coding	retained_intron	2.55107	2.19441	2.90774	0.147728	0.234633	0.404464	0.985599	0.473635	0.0596509	0.88762	0.0596509	0.187767	3.68789	#N/A	0.16195	0.02575	0.29815	0.2724	0.0139838	0.0139838	#N/A	0.28118	FALSE	#N/A	#N/A	#N/A	0	TRUE
16734	isoComp_00016734	geneComp_00003195	ENSMUST00000075748	ENSMUSG00000021758	C57BL_6J	Trem2	Ddx4	protein_coding	protein_coding	1.68491	1.73147	1.63835	0.143396	0.1184	-0.0792814	0.909613	0.374076	0.00157858	0.746574	0.00157858	0.152421	6.02995	2.62689e-10	0.231817	0.0012	0.462433	0.461233	1.12787e-07	5.76434e-09	FALSE	0.999995	TRUE	yes	yes	no	0	TRUE
16735	isoComp_00016735	geneComp_00003195	ENSMUST00000099166	ENSMUSG00000021758	C57BL_6J	Trem2	Ddx4	protein_coding	protein_coding	1.68491	1.73147	1.63835	0.143396	0.1184	-0.0792814	0.909613	1.31083	1.72989	0.891776	0.144315	0.18602	-0.948155	0.341283	0.768183	0.9988	0.537567	-0.461233	5.76434e-09	5.76434e-09	FALSE	0.999997	TRUE	yes	yes	no	0	TRUE
21639	isoComp_00021639	geneComp_00004105	ENSMUST00000132340	ENSMUSG00000023992	C57BL_6J	Trem2	Trem2	protein_coding	retained_intron	9.35436	13.0229	5.6858	1.22388	0.344145	-1.19419	0.00517357	0.737156	0.56529	0.909022	0.048379	0.0600136	0.675809	0.170565	0.102633	0.044	0.161267	0.117267	1.24195e-11	1.24195e-11	#N/A	0.912055	TRUE	#N/A	#N/A	#N/A	1	TRUE
22984	isoComp_00022984	geneComp_00004321	ENSMUST00000025234	ENSMUSG00000024376	C57BL_6J	Trem2	Epb41l4a	protein_coding	protein_coding	4.28375	3.9352	4.63231	0.206251	0.342133	0.234746	0.78467	3.22119	3.42823	3.01416	0.167952	0.1725	-0.185133	0.999842	0.767025	0.872217	0.661833	-0.210383	0.00661722	0.00661722	FALSE	0.999992	TRUE	yes	yes	no	0	TRUE
23269	isoComp_00023269	geneComp_00004371	ENSMUST00000025350	ENSMUSG00000024472	C57BL_6J	Trem2	Dcp2	protein_coding	protein_coding	39.6525	43.6324	35.6725	1.77229	1.95749	-0.290516	0.900081	27.696	26.8667	28.5252	1.20004	0.873544	0.0863834	0.999842	0.712933	0.6192	0.806667	0.187467	0.0300622	0.0300622	FALSE	0.997443	TRUE	yes	yes	no	0	TRUE
23270	isoComp_00023270	geneComp_00004371	ENSMUST00000202306	ENSMUSG00000024472	C57BL_6J	Trem2	Dcp2	protein_coding	protein_coding	39.6525	43.6324	35.6725	1.77229	1.95749	-0.290516	0.900081	11.9565	16.7657	7.14728	1.87576	1.49759	-1.22889	0.115685	0.287067	0.3808	0.193333	-0.187467	0.032186	0.0300622	FALSE	0.19138	FALSE	yes	no	no	0	TRUE
24316	isoComp_00024316	geneComp_00004580	ENSMUST00000236224	ENSMUSG00000024866	C57BL_6J	Trem2	Acy3	protein_coding	protein_coding	3.13777	2.82307	3.45246	0.218741	0.111015	0.289434	0.921859	0.448968	0	0.897936	0	0.154892	6.50452	0.000423348	0.129683	0	0.259367	0.259367	9.81597e-12	9.81597e-12	FALSE	0.825368	TRUE	yes	no	no	0	TRUE
24863	isoComp_00024863	geneComp_00004661	ENSMUST00000025957	ENSMUSG00000024993	C57BL_6J	Trem2	Fam45a	protein_coding	protein_coding	36.0854	35.5083	36.6626	1.98481	1.28101	0.0461436	0.836291	12.9328	10.5045	15.3611	0.701982	1.03982	0.547836	0.0741009	0.357458	0.297433	0.417483	0.12005	0.0303065	0.0303065	FALSE	0.992829	TRUE	yes	no	no	0	TRUE
28892	isoComp_00028892	geneComp_00005414	ENSMUST00000027769	ENSMUSG00000026492	C57BL_6J	Trem2	Tfb2m	protein_coding	protein_coding	21.1195	22.6135	19.6254	1.10848	0.664391	-0.204366	0.974369	17.6237	17.0975	18.1498	0.747469	0.466883	0.0861225	0.999842	0.8434	0.76055	0.92625	0.1657	0.00436411	0.00102971	FALSE	0.991698	TRUE	yes	no	no	0	TRUE
28895	isoComp_00028895	geneComp_00005414	ENSMUST00000150778	ENSMUSG00000026492	C57BL_6J	Trem2	Tfb2m	protein_coding	lncRNA	21.1195	22.6135	19.6254	1.10848	0.664391	-0.204366	0.974369	1.7388	3.47761	0	1.09761	0	-8.44609	0.0143857	0.0729917	0.145983	0	-0.145983	0.00102971	0.00102971	#N/A	0.0545074	FALSE	#N/A	#N/A	#N/A	0	TRUE
32948	isoComp_00032948	geneComp_00006190	ENSMUST00000132041	ENSMUSG00000027932	C57BL_6J	Trem2	Slc27a3	protein_coding	protein_coding	4.15952	4.12205	4.19699	0.302851	0.590138	0.0259295	0.841833	0.695883	0.0608718	1.3309	0.0608718	0.219852	4.24184	0.0902734	0.171667	0.0117667	0.331567	0.3198	0.000591733	0.000591733	#N/A	0.999929	TRUE	#N/A	#N/A	#N/A	0	TRUE
34938	isoComp_00034938	geneComp_00006564	ENSMUST00000030313	ENSMUSG00000028578	C57BL_6J	Trem2	Caap1	protein_coding	protein_coding	5.88246	5.59314	6.17179	0.373839	0.321615	0.141788	0.877619	5.19297	5.1487	5.23723	0.350645	0.291606	0.024549	0.999842	0.884192	0.92025	0.848133	-0.0721167	0.0498147	0.0498147	FALSE	#N/A	#N/A	no	no	no	0	TRUE
41821	isoComp_00041821	geneComp_00007850	ENSMUST00000054440	ENSMUSG00000030922	C57BL_6J	Trem2	Lyrm1	protein_coding	protein_coding	13.1837	12.1533	14.214	0.565907	0.613	0.225787	0.557725	0.731797	0	1.46359	0	0.463528	7.2032	0.0082638	0.0521583	0	0.104317	0.104317	0.00491725	0.00491725	FALSE	0.398814	FALSE	yes	no	no	0	FALSE
45056	isoComp_00045056	geneComp_00008532	ENSMUST00000213324	ENSMUSG00000032181	C57BL_6J	Trem2	Scg3	protein_coding	protein_coding	236.846	246.537	227.155	8.04591	4.51504	-0.118121	0.946484	131.644	126.681	136.607	4.2678	1.68434	0.108822	0.999842	0.5582	0.5143	0.6021	0.0878	0.0015838	0.0015838	FALSE	#N/A	#N/A	no	no	no	0	TRUE
45228	isoComp_00045228	geneComp_00008564	ENSMUST00000034776	ENSMUSG00000032245	C57BL_6J	Trem2	Cln6	protein_coding	protein_coding	9.0413	9.19586	8.88674	0.277302	0.616517	-0.0492757	0.999085	8.60714	8.46561	8.74868	0.334011	0.544158	0.0473966	0.999842	0.953367	0.919817	0.986917	0.0671	0.0177071	0.0177071	FALSE	#N/A	#N/A	no	no	no	0	TRUE
45230	isoComp_00045230	geneComp_00008564	ENSMUST00000138276	ENSMUSG00000032245	C57BL_6J	Trem2	Cln6	protein_coding	nonsense_mediated_decay	9.0413	9.19586	8.88674	0.277302	0.616517	-0.0492757	0.999085	0.355184	0.655156	0.0552116	0.164822	0.0552116	-3.35049	#N/A	0.03815	0.07125	0.00505	-0.0662	0.0433789	0.0177071	TRUE	#N/A	#N/A	no	no	no	0	TRUE
45932	isoComp_00045932	geneComp_00008695	ENSMUST00000217232	ENSMUSG00000032443	C57BL_6J	Trem2	Zcwpw2	transcribed_unprocessed_pseudogene	lncRNA	1.54677	1.72806	1.36548	0.264053	0.286721	-0.337551	0.988064	0.118211	0.0276264	0.208796	0.0193444	0.0451653	2.53977	#N/A	0.0916583	0.0162833	0.167033	0.15075	0.0369941	0.0369941	#N/A	0.956993	TRUE	#N/A	#N/A	#N/A	0	TRUE
51615	isoComp_00051615	geneComp_00009810	ENSMUST00000102934	ENSMUSG00000035696	C57BL_6J	Trem2	Rnf38	protein_coding	protein_coding	33.7366	32.6918	34.7814	1.56658	1.08032	0.0893612	0.987696	4.8292	6.79228	2.86612	0.998035	0.397466	-1.2419	0.00347474	0.147133	0.2115	0.0827667	-0.128733	0.0498147	0.0498147	FALSE	0.997134	TRUE	yes	yes	no	0	FALSE
55719	isoComp_00055719	geneComp_00010638	ENSMUST00000234654	ENSMUSG00000038128	C57BL_6J	Trem2	Camk4	protein_coding	nonsense_mediated_decay	67.471	67.5226	67.4193	3.4587	5.31026	-0.00220914	0.979472	2.54706	4.85031	0.24381	2.00111	0.157462	-4.25923	0.0266127	0.042225	0.0805	0.00395	-0.07655	0.0326116	0.0326116	TRUE	#N/A	#N/A	no	no	no	0	TRUE
58838	isoComp_00058838	geneComp_00011276	ENSMUST00000049244	ENSMUSG00000039763	C57BL_6J	Trem2	Dnajc28	protein_coding	protein_coding	7.89311	7.13766	8.64856	0.299995	1.01511	0.276657	0.89287	5.38859	5.79427	4.98292	0.293	0.246363	-0.217231	0.929342	0.704817	0.81185	0.597783	-0.214067	0.0246136	0.0246136	FALSE	0.997161	TRUE	yes	no	no	0	TRUE
61338	isoComp_00061338	geneComp_00011786	ENSMUST00000234161	ENSMUSG00000041238	C57BL_6J	Trem2	Rbbp8	protein_coding	retained_intron	2.99329	2.68744	3.29914	0.220369	0.146843	0.294868	0.919787	0.349339	0.0216217	0.677056	0.0216217	0.194837	4.44144	#N/A	0.105183	0.00971667	0.20065	0.190933	0.0286585	0.0286585	#N/A	0.146034	FALSE	#N/A	#N/A	#N/A	0	TRUE
67076	isoComp_00067076	geneComp_00013330	ENSMUST00000108346	ENSMUSG00000047213	C57BL_6J	Trem2	Ythdf3	protein_coding	protein_coding	37.1992	36.82	37.5784	2.05335	1.36729	0.0294076	0.974317	7.94521	6.17556	9.71485	0.637764	0.522662	0.652773	0.0677683	0.213325	0.16605	0.2606	0.09455	0.0336038	0.0336038	FALSE	#N/A	#N/A	no	no	no	0	FALSE
68243	isoComp_00068243	geneComp_00013696	ENSMUST00000109131	ENSMUSG00000048728	C57BL_6J	Trem2	Zfp454	protein_coding	protein_coding	4.78391	4.45616	5.11166	0.348194	0.420512	0.197575	0.911764	0.348795	0.69759	0	0.225568	0	-6.14484	0.0019727	0.0819	0.1638	0	-0.1638	0.0177071	0.0177071	FALSE	0.998542	TRUE	yes	no	no	0	TRUE
69836	isoComp_00069836	geneComp_00014217	ENSMUST00000205359	ENSMUSG00000051113	C57BL_6J	Trem2	Fam71e1	protein_coding	protein_coding	11.2648	13.4964	9.03321	0.834736	1.0742	-0.578733	0.982499	1.82822	1.56482	2.09162	0.140768	0.19454	0.416314	0.999842	0.181225	0.116483	0.245967	0.129483	0.0433789	0.0433789	FALSE	0.983293	TRUE	yes	yes	no	2	TRUE
72033	isoComp_00072033	geneComp_00014757	ENSMUST00000109805	ENSMUSG00000053838	C57BL_6J	Trem2	Nudcd3	protein_coding	lncRNA	81.018	80.022	82.0141	1.66201	1.14319	0.0354711	0.997479	29.4068	25.4214	33.3923	1.10458	0.963115	0.393336	0.000583573	0.362525	0.31765	0.4074	0.08975	0.0150439	0.0150439	#N/A	#N/A	#N/A	#N/A	#N/A	#N/A	0	TRUE
73571	isoComp_00073571	geneComp_00015162	ENSMUST00000069862	ENSMUSG00000056014	C57BL_6J	Trem2	A430033K04Rik	protein_coding	protein_coding	10.438	10.6033	10.2728	0.388663	0.15872	-0.0456455	0.853693	9.06682	9.53371	8.59994	0.318735	0.0767717	-0.148547	0.743191	0.868875	0.8999	0.83785	-0.06205	0.0468973	0.0468973	FALSE	#N/A	#N/A	no	no	no	0	FALSE
74591	isoComp_00074591	geneComp_00015408	ENSMUST00000074246	ENSMUSG00000057367	C57BL_6J	Trem2	Birc2	protein_coding	protein_coding	24.9451	24.9695	24.9206	1.0808	1.02259	-0.00282829	0.910709	2.22231	4.15953	0.285088	0.934238	0.182128	-3.82067	0.640807	0.0918417	0.1709	0.0127833	-0.158117	0.0300622	0.0300622	FALSE	0.999941	TRUE	yes	no	no	0	FALSE
80347	isoComp_00080347	geneComp_00017010	ENSMUST00000089188	ENSMUSG00000068122	C57BL_6J	Trem2	Agtr2	protein_coding	protein_coding	1.36815	1.01577	1.72053	0.0915586	0.383302	0.754505	0.962075	0.984741	1.01577	0.953709	0.0915586	0.0690662	-0.0900421	0.999842	0.833858	1	0.667717	-0.332283	0.0177071	0.0177071	FALSE	0.989333	TRUE	yes	no	no	0	TRUE
80348	isoComp_00080348	geneComp_00017010	ENSMUST00000131150	ENSMUSG00000068122	C57BL_6J	Trem2	Agtr2	protein_coding	lncRNA	1.36815	1.01577	1.72053	0.0915586	0.383302	0.754505	0.962075	0.383412	0	0.766825	0	0.417241	6.27952	#N/A	0.166142	0	0.332283	0.332283	0.0311996	0.0177071	#N/A	0.2119	FALSE	#N/A	#N/A	#N/A	0	TRUE
91312	isoComp_00091312	geneComp_00023121	ENSMUST00000232499	ENSMUSG00000092074	C57BL_6J	Trem2	Dynlt1a	protein_coding	protein_coding	6.07769	5.42681	6.72856	0.421845	0.258568	0.30968	0.921852	0.399027	0.0365906	0.761463	0.0365906	0.180599	4.04949	#N/A	0.0588083	0.00611667	0.1115	0.105383	0.0110836	0.0110836	FALSE	0.358544	FALSE	yes	no	no	0	TRUE

[truncated: 14 more sheets: Trem2_8mo_Male, Trem2_8mo_Female, Trem2_12mo_Male, Trem2_12mo_Female, Trem2_24mo_Male, Trem2_24mo_Female, APOE4Trem2_4mo_Male, APOE4Trem2_4mo_Female, APOE4Trem2_8mo_Male, APOE4Trem2_8mo_Female, APOE4Trem2_12mo_Male, APOE4Trem2_12mo_Female, APOE4Trem2_24mo_Male, APOE4Trem2_24mo_Female]
