# Supplementary material for: Differential splicing of neuronal genes in a Trem2*R47H mouse model mimics alterations associated with Alzheimer’s disease
Source: BMC Genomics. 2023 Apr 4;24:172. doi: 10.1186/s12864-023-09280-x (PMC10074678; doi:10.1186/s12864-023-09280-x)
Supplement: Supplementary file 12 — Additional file 12: Supplementary Table 7. List of differentially DEU genes with binding sites of RNA binding proteins. The attached file contains the differentially exon usage genes in Trem2*R47H male mice with binding sites for RNA-binding proteins. [file 12864_2023_9280_MOESM12_ESM.xlsx]

## Sheet: gDEU
SYMBOL	ENTREZID	ENSEMBL	diff. Exonic regions	diff. Exonic regions+/- 10bp	Hnrnpm	RBM25	CELF5
Atl3	109168	ENSMUSG00000024759	chr19:7494040-7494661:+	chr19:7494030-7494671:+	Y	Y
Celf4	108013	ENSMUSG00000024268	chr18:25753342-25754157:-	chr18:25753332-25754167:-		Y	Y
Dnm1l	74006	ENSMUSG00000022789	chr16:16323975-16324095:-	chr16:16323965-16324105:-	Y
Dpp6	13483	ENSMUSG00000061576	chr5:27631379-27631533:+	chr5:27631369-27631543:+
Eftud2	20624	ENSMUSG00000020929	chr11:102868587-102868622:-	chr11:102868577-102868632:-
Eno2	13807	ENSMUSG00000004267	chr6:124769249-124769673:-	chr6:124769239-124769683:-		Y
Fars2	69955	ENSMUSG00000021420	chr13:36117412-36117793:+	chr13:36117402-36117803:+	Y	Y	Y
Gls	14660	ENSMUSG00000026103	chr1:52196165-52196215:-	chr1:52196155-52196225:-	Y		Y
Ist1	71955	ENSMUSG00000031729	chr8:109693184-109693260:-	chr8:109693174-109693270:-		Y
Jph4	319984	ENSMUSG00000022208	chr14:55114896-55115552:-	chr14:55114886-55115562:-	Y	Y	Y
Kif21a	16564	ENSMUSG00000022629	chr15:90972625-90972715:-	chr15:90972615-90972705:-			Y
Lrrtm3	216028	ENSMUSG00000042846	chr10:64089710-64090277:-	chr10:64089700-64090287:-	Y		Y
Luc7l3	67684	ENSMUSG00000020863	chr11:94291579-94297920:-	chr11:94287880-94293288:-;chr11:94296874-94297177:-	Y	Y	Y
Macf1	11426	ENSMUSG00000028649	chr4:123385455-123385686:-	chr4:123385445-123385696:-		Y
Map1b	17755	ENSMUSG00000052727	chr13:99429212-99435701:-	chr13:99433937-99435711:-	Y	Y	Y
Map4k4	26921	ENSMUSG00000026074	chr1:39997021-39997182:+	chr1:39997011-39997192:+		Y
Mrps15	66407	ENSMUSG00000028861	chr4:126046925-126047199:+	chr4:126046915-126047209:+		Y
Ndrg4	234593	ENSMUSG00000036564	chr8:95676980-95677092:+	chr8:95676970-95677192:+	Y	Y	Y
Nr1d2	353187	ENSMUSG00000021775	chr14:18238811-18239127:-	chr14:18238801-18239137:-		Y	Y
Plekhm3	241075	ENSMUSG00000051344	chr1:64789121-64793808:-	chr1:64789111-64795224:-	Y	Y	Y
Ppp1r9b	217124	ENSMUSG00000038976	chr11:95005305-95006899:+	chr11:95005295-95006909:+	Y	Y	Y
Ppp3ca	19055	ENSMUSG00000028161	chr3:136868602-136868726:+	chr3:136868592-136868736:+			Y
Prrc2c	226562	ENSMUSG00000040225	chr1:162710367-162710829:-	chr1:162710357-162710839:-		Y
Sms	20603	ENSMUSG00000071708	chrX:157491905-157492044:-	chrX:157491895-157492297:-	Y	Y
Stxbp1	20910	ENSMUSG00000026797	chr2:32847055-32847245:-	chr2:32847045-32847255:-		Y
Tmbim6	110213	ENSMUSG00000023010	chr15:99401580-99401663:+	chr15:99401570-99401673:+			Y
Tmem30a	69981	ENSMUSG00000032328	chr9:79792974-79793507:-	chr9:79792964-79793517:-		Y

## Sheet: BindingSites_RBM25
Predictions for job: 1626459696
Calculation parameters:
Genome: Mouse (mm10)
Selected motifs: RBM25(Hs/Mm):ggggag
Stringency level: Default
Conservation filter: Off
**********************************************
chr19:7494030-7494671:+
==============================================================================
Protein: RBM25(Hs/Mm)
Sequence Position	Genomic Coordinate	Motif	K-mer	Z-score	P-value
52	chr19:7494081	ggggag	cgggug	2.632	0.00424
56	chr19:7494085	ggggag	uggggg	2.598	0.00469
57	chr19:7494086	ggggag	gggggc	2.885	0.00196
58	chr19:7494087	ggggag	ggggcu	2.851	0.00218
76	chr19:7494105	ggggag	cgggug	2.621	0.00438
264	chr19:7494293	ggggag	ggggcc	2.345	0.00951
************************************************************************************************
chr18:25753332-25754167:-
==============================================================================
Protein: RBM25(Hs/Mm)
Sequence Position	Genomic Coordinate	Motif	K-mer	Z-score	P-value
485	chr18:25753683	ggggag	agggag	1.862	0.0313
************************************************************************************************
chr16:16323965-16324105:-
==============================================================================
No motifs found.
************************************************************************************************
chr5:27631369-27631543:+
==============================================================================
No motifs found.
************************************************************************************************
chr11:102868577-102868632:-
==============================================================================
No motifs found.
************************************************************************************************
chr6:124769239-124769683:-
==============================================================================
Protein: RBM25(Hs/Mm)
Sequence Position	Genomic Coordinate	Motif	K-mer	Z-score	P-value
329	chr6:124769355	ggggag	cgggug	1.862	0.0313
************************************************************************************************
chr13:36117402-36117803:+
==============================================================================
Protein: RBM25(Hs/Mm)
Sequence Position	Genomic Coordinate	Motif	K-mer	Z-score	P-value
151	chr13:36117552	ggggag	cggggg	2.299	0.0108
152	chr13:36117553	ggggag	gggggc	2.598	0.00469
153	chr13:36117554	ggggag	ggggcg	2.713	0.00333
365	chr13:36117766	ggggag	uggggg	2.552	0.00536
366	chr13:36117767	ggggag	ggggga	2.851	0.00218
367	chr13:36117768	ggggag	ggggac	2.874	0.00203
************************************************************************************************
chr1:52196155-52196225:-
==============================================================================
No motifs found.
************************************************************************************************
chr8:109693174-109693270:-
==============================================================================
Protein: RBM25(Hs/Mm)
Sequence Position	Genomic Coordinate	Motif	K-mer	Z-score	P-value
2	chr8:109693269	ggggag	ggggag	2.908	0.00182
12	chr8:109693259	ggggag	agggag	2.575	0.00501
************************************************************************************************
chr14:55114886-55115562:-
==============================================================================
Protein: RBM25(Hs/Mm)
Sequence Position	Genomic Coordinate	Motif	K-mer	Z-score	P-value
42	chr14:55115521	ggggag	ggggag	2.391	0.0084
62	chr14:55115501	ggggag	ggggac	2.253	0.0121
259	chr14:55115304	ggggag	cggggg	2.586	0.00485
260	chr14:55115303	ggggag	gggggg	3.057	0.00112
261	chr14:55115302	ggggag	gggggc	2.92	0.00175
262	chr14:55115301	ggggag	ggggcu	2.874	0.00203
297	chr14:55115266	ggggag	cggggg	2.448	0.00718
298	chr14:55115265	ggggag	gggggc	2.931	0.00169
299	chr14:55115264	ggggag	ggggca	2.943	0.00163
321	chr14:55115242	ggggag	cggggg	2.839	0.00226
322	chr14:55115241	ggggag	gggggc	3.23	0.000619
323	chr14:55115240	ggggag	ggggcu	3.184	0.000726
335	chr14:55115228	ggggag	uggggg	2.897	0.00188
336	chr14:55115227	ggggag	gggggg	3.483	0.000248
337	chr14:55115226	ggggag	gggggc	3.287	0.000506
338	chr14:55115225	ggggag	ggggcu	3.23	0.000619
343	chr14:55115220	ggggag	ugggag	2.943	0.00163
351	chr14:55115212	ggggag	ggggcg	3.414	0.00032
564	chr14:55114999	ggggag	ggggcg	2.92	0.00175
580	chr14:55114983	ggggag	ugggag	2.425	0.00765
672	chr14:55114891	ggggag	ggggcc	2.138	0.0163
************************************************************************************************
chr15:90972615-90972705:-
==============================================================================
No motifs found.
************************************************************************************************
chr10:64089700-64090287:-
==============================================================================
No motifs found.
************************************************************************************************
chr4:123385445-123385696:-
==============================================================================
Protein: RBM25(Hs/Mm)
Sequence Position	Genomic Coordinate	Motif	K-mer	Z-score	P-value
186	chr4:123385511	ggggag	ggggag	2.736	0.00311
************************************************************************************************
chr13:99433937-99435711:-
==============================================================================
Protein: RBM25(Hs/Mm)
Sequence Position	Genomic Coordinate	Motif	K-mer	Z-score	P-value
298	chr13:99435414	ggggag	aggggg	2.563	0.00519
299	chr13:99435413	ggggag	gggggc	2.897	0.00188
300	chr13:99435412	ggggag	ggggcc	2.851	0.00218
308	chr13:99435404	ggggag	ggggac	2.92	0.00175
437	chr13:99435275	ggggag	ggggau	1.828	0.0338
511	chr13:99435201	ggggag	gggguc	1.839	0.033
561	chr13:99435151	ggggag	uggggg	2.207	0.0137
562	chr13:99435150	ggggag	gggggu	2.494	0.00632
563	chr13:99435149	ggggag	gggguu	2.517	0.00592
************************************************************************************************
chr1:39997011-39997192:+
==============================================================================
No motifs found.
************************************************************************************************
chr4:126046915-126047209:+
==============================================================================
Protein: RBM25(Hs/Mm)
Sequence Position	Genomic Coordinate	Motif	K-mer	Z-score	P-value
145	chr4:126047059	ggggag	cgggag	2.034	0.021
232	chr4:126047146	ggggag	ggggcg	2.023	0.0215
************************************************************************************************
chr8:95676970-95677192:+
==============================================================================
Protein: RBM25(Hs/Mm)
Sequence Position	Genomic Coordinate	Motif	K-mer	Z-score	P-value
187	chr8:95677156	ggggag	gggguu	2.644	0.0041
210	chr8:95677179	ggggag	ggggag	2.782	0.0027
************************************************************************************************
chr14:18238801-18239137:-
==============================================================================
Protein: RBM25(Hs/Mm)
Sequence Position	Genomic Coordinate	Motif	K-mer	Z-score	P-value
20	chr14:18239118	ggggag	cgggag	2.299	0.0108
102	chr14:18239036	ggggag	aggggg	2.874	0.00203
103	chr14:18239035	ggggag	gggggg	3.425	0.000307
104	chr14:18239034	ggggag	gggggu	3.218	0.000645
105	chr14:18239033	ggggag	ggggug	3.448	0.000282
************************************************************************************************
chr1:64789111-64795224:-
==============================================================================
Protein: RBM25(Hs/Mm)
Sequence Position	Genomic Coordinate	Motif	K-mer	Z-score	P-value
1203	chr1:64794022	ggggag	ggggac	2.207	0.0137
3188	chr1:64792037	ggggag	cggggg	2.207	0.0137
3189	chr1:64792036	ggggag	ggggga	2.506	0.00611
3190	chr1:64792035	ggggag	ggggaa	2.529	0.00572
3301	chr1:64791924	ggggag	ugggag	1.874	0.0305
4497	chr1:64790728	ggggag	ugggug	2.057	0.0198
4504	chr1:64790721	ggggag	ggggcu	2.207	0.0137
5526	chr1:64789699	ggggag	ggggau	2.46	0.00695
************************************************************************************************
chr11:95005295-95006909:+
==============================================================================
Protein: RBM25(Hs/Mm)
Sequence Position	Genomic Coordinate	Motif	K-mer	Z-score	P-value
291	chr11:95005585	ggggag	ggggcu	2.138	0.0163
418	chr11:95005712	ggggag	ggggcu	1.77	0.0384
571	chr11:95005865	ggggag	gggguu	2.241	0.0125
675	chr11:95005969	ggggag	aggggg	2.851	0.00218
676	chr11:95005970	ggggag	ggggga	3.218	0.000645
677	chr11:95005971	ggggag	ggggag	3.402	0.000334
695	chr11:95005989	ggggag	cggggg	2.851	0.00218
696	chr11:95005990	ggggag	ggggga	3.218	0.000645
697	chr11:95005991	ggggag	ggggaa	3.299	0.000485
722	chr11:95006016	ggggag	gggguc	2.506	0.00611
879	chr11:95006173	ggggag	agggag	2.276	0.0114
883	chr11:95006177	ggggag	agggag	2.276	0.0114
1132	chr11:95006426	ggggag	ggggcu	2.437	0.0074
1145	chr11:95006439	ggggag	agggag	2.287	0.0111
1427	chr11:95006721	ggggag	aggggg	2.759	0.0029
1428	chr11:95006722	ggggag	gggggu	3.057	0.00112
1429	chr11:95006723	ggggag	ggggug	3.218	0.000645
1439	chr11:95006733	ggggag	cgggug	2.793	0.00261
************************************************************************************************
chr3:136868592-136868736:+
==============================================================================
No motifs found.
************************************************************************************************
chr1:162710357-162710839:-
==============================================================================
Protein: RBM25(Hs/Mm)
Sequence Position	Genomic Coordinate	Motif	K-mer	Z-score	P-value
281	chr1:162710559	ggggag	agggag	2.138	0.0163
299	chr1:162710541	ggggag	cgggag	2.138	0.0163
************************************************************************************************
chrX:157491895-157492297:-
==============================================================================
Protein: RBM25(Hs/Mm)
Sequence Position	Genomic Coordinate	Motif	K-mer	Z-score	P-value
134	chrX:157492164	ggggag	ggggcu	1.736	0.0413
************************************************************************************************
chr2:32847045-32847255:-
==============================================================================
Protein: RBM25(Hs/Mm)
Sequence Position	Genomic Coordinate	Motif	K-mer	Z-score	P-value
72	chr2:32847184	ggggag	ggggcg	3.172	0.000757
94	chr2:32847162	ggggag	ggggcg	3.494	0.000238
107	chr2:32847149	ggggag	cggggg	2.874	0.00203
108	chr2:32847148	ggggag	ggggga	3.218	0.000645
109	chr2:32847147	ggggag	ggggag	3.448	0.000282
127	chr2:32847129	ggggag	cgggag	2.782	0.0027
************************************************************************************************
chr15:99401570-99401673:+
==============================================================================
No motifs found.
************************************************************************************************
chr9:79792964-79793517:-
==============================================================================
Protein: RBM25(Hs/Mm)
Sequence Position	Genomic Coordinate	Motif	K-mer	Z-score	P-value
193	chr9:79793325	ggggag	cgggug	2.23	0.0129
299	chr9:79793219	ggggag	cggggg	2.161	0.0153
300	chr9:79793218	ggggag	gggggc	2.448	0.00718
301	chr9:79793217	ggggag	ggggcc	2.414	0.00789
364	chr9:79793154	ggggag	cggggg	2.483	0.00651
365	chr9:79793153	ggggag	gggggc	2.782	0.0027
366	chr9:79793152	ggggag	ggggcg	2.897	0.00188
548	chr9:79792970	ggggag	agggag	2.598	0.00469
************************************************************************************************
chr11:94287880-94293288:-
==============================================================================
Protein: RBM25(Hs/Mm)
Sequence Position	Genomic Coordinate	Motif	K-mer	Z-score	P-value
3069	chr11:94290220	ggggag	ggggag	2.839	0.00226
3685	chr11:94289604	ggggag	ggggag	2.989	0.0014
3690	chr11:94289599	ggggag	gggguc	2.839	0.00226
4241	chr11:94289048	ggggag	ggggug	2.506	0.00611
4494	chr11:94288795	ggggag	aggggg	2.667	0.00383
4495	chr11:94288794	ggggag	gggggc	3.011	0.0013
4496	chr11:94288793	ggggag	ggggca	2.966	0.00151
4507	chr11:94288782	ggggag	ugggag	2.713	0.00333
4515	chr11:94288774	ggggag	ggggau	3.034	0.00121
5268	chr11:94288021	ggggag	agggug	2.138	0.0163
************************************************************************************************
chr11:94296874-94297177:-
==============================================================================
No motifs found.
************************************************************************************************

## Sheet: BindingSites_HNRNPM
Predictions for job: 1626809502
Calculation parameters:
Genome: Mouse (mm10)
Selected motifs: HNRNPM(Hs/Mm):gguugguu
Stringency level: Default
Conservation filter: Off
**********************************************
chr19:7494030-7494671:+
==============================================================================
Protein: HNRNPM(Hs/Mm)
Sequence Position	Genomic Coordinate	Motif	K-mer	Z-score	P-value
53	chr19:7494082	gguugguu	gggugggg	1.889	0.0294
54	chr19:7494083	gguugguu	gguggggg	1.905	0.0284
************************************************************************************************
chr18:25753332-25754167:-
==============================================================================
No motifs found.
************************************************************************************************
chr16:16323965-16324105:-
==============================================================================
Protein: HNRNPM(Hs/Mm)
Sequence Position	Genomic Coordinate	Motif	K-mer	Z-score	P-value
14	chr16:16324092	gguugguu	cgguggug	1.714	0.0433
21	chr16:16324085	gguugguu	gcuaggau	1.698	0.0448
26	chr16:16324080	gguugguu	gauuuguu	2.016	0.0219
************************************************************************************************
chr5:27631369-27631543:+
==============================================================================
No motifs found.
************************************************************************************************
chr11:102868577-102868632:-
==============================================================================
No motifs found.
************************************************************************************************
chr6:124769239-124769683:-
==============================================================================
No motifs found.
************************************************************************************************
chr13:36117402-36117803:+
==============================================================================
Protein: HNRNPM(Hs/Mm)
Sequence Position	Genomic Coordinate	Motif	K-mer	Z-score	P-value
306	chr13:36117707	gguugguu	ggugacuu	2.794	0.0026
311	chr13:36117712	gguugguu	cuuugcuu	2.873	0.00203
316	chr13:36117717	gguugguu	cuuuggau	2.81	0.00248
326	chr13:36117727	gguugguu	gucugguu	3.333	0.00043
330	chr13:36117731	gguugguu	gguuggca	3.317	0.000455
************************************************************************************************
chr1:52196155-52196225:-
==============================================================================
Protein: HNRNPM(Hs/Mm)
Sequence Position	Genomic Coordinate	Motif	K-mer	Z-score	P-value
34	chr1:52196192	gguugguu	gguuggga	2.127	0.0167
35	chr1:52196191	gguugguu	guugggau	1.778	0.0377
************************************************************************************************
chr8:109693174-109693270:-
==============================================================================
No motifs found.
************************************************************************************************
chr14:55114886-55115562:-
==============================================================================
Protein: HNRNPM(Hs/Mm)
Sequence Position	Genomic Coordinate	Motif	K-mer	Z-score	P-value
11	chr14:55115552	gguugguu	gggcggug	2.206	0.0137
325	chr14:55115238	gguugguu	ggcugcua	1.921	0.0274
435	chr14:55115128	gguugguu	gcugggug	2.143	0.0161
438	chr14:55115125	gguugguu	gggugucu	2.127	0.0167
************************************************************************************************
chr15:90972615-90972705:-
==============================================================================
No motifs found.
************************************************************************************************
chr10:64089700-64090287:-
==============================================================================
Protein: HNRNPM(Hs/Mm)
Sequence Position	Genomic Coordinate	Motif	K-mer	Z-score	P-value
346	chr10:64089942	gguugguu	ggauguuu	2.683	0.00365
368	chr10:64089920	gguugguu	uguuggga	2.778	0.00273
369	chr10:64089919	gguugguu	guugggau	2.746	0.00302
403	chr10:64089885	gguugguu	ggcuggua	2.556	0.00529
573	chr10:64089715	gguugguu	ggaugggu	3.19	0.000711
574	chr10:64089714	gguugguu	gaugggua	2.746	0.00302
578	chr10:64089710	gguugguu	gguauguu	3.206	0.000673
579	chr10:64089709	gguugguu	guauguuu	2.778	0.00273
************************************************************************************************
chr11:94287880-94293288:-;
==============================================================================
Error: the coordinates format is invalid.
Re-enter a genomic position in the following format: chromosome:start-end:strand
************************************************************************************************
chr11:94296874-94297177:-
==============================================================================
No motifs found.
************************************************************************************************
chr4:123385445-123385696:-
==============================================================================
No motifs found.
************************************************************************************************
chr13:99433937-99435711:-
==============================================================================
Protein: HNRNPM(Hs/Mm)
Sequence Position	Genomic Coordinate	Motif	K-mer	Z-score	P-value
561	chr13:99435151	gguugguu	uggggguu	2.286	0.0111
565	chr13:99435147	gguugguu	gguugugu	2.635	0.00421
566	chr13:99435146	gguugguu	guuguguu	2.254	0.0121
************************************************************************************************
chr1:39997011-39997192:+
==============================================================================
No motifs found.
************************************************************************************************
chr4:126046915-126047209:+
==============================================================================
No motifs found.
************************************************************************************************
chr8:95676970-95677192:+
==============================================================================
Protein: HNRNPM(Hs/Mm)
Sequence Position	Genomic Coordinate	Motif	K-mer	Z-score	P-value
13	chr8:95676982	gguugguu	ugugggcu	2.175	0.0148
17	chr8:95676986	gguugguu	ggcuggcu	2.476	0.00664
18	chr8:95676987	gguugguu	gcuggcuu	2.19	0.0143
189	chr8:95677158	gguugguu	gguuggug	3.286	0.000508
206	chr8:95677175	gguugguu	guuugggg	2.619	0.00441
************************************************************************************************
chr14:18238801-18239137:-
==============================================================================
No motifs found.
************************************************************************************************
chr1:64789111-64795224:-
==============================================================================
Protein: HNRNPM(Hs/Mm)
Sequence Position	Genomic Coordinate	Motif	K-mer	Z-score	P-value
752	chr1:64794473	gguugguu	cguugggu	2.111	0.0174
753	chr1:64794472	gguugguu	guugggug	1.81	0.0351
823	chr1:64794402	gguugguu	cguugucu	2.413	0.00791
826	chr1:64794399	gguugguu	ugucuguu	2.413	0.00791
830	chr1:64794395	gguugguu	uguuggcu	2.905	0.00184
834	chr1:64794391	gguugguu	ggcuggua	2.921	0.00174
1093	chr1:64794132	gguugguu	ugucguuu	2.063	0.0196
1097	chr1:64794128	gguugguu	guuugaau	1.984	0.0236
1101	chr1:64794124	gguugguu	gaauguuu	2.016	0.0219
1105	chr1:64794120	gguugguu	guuuuauu	1.968	0.0245
1164	chr1:64794061	gguugguu	ucuugcuu	2.81	0.00248
1181	chr1:64794044	gguugguu	ggauguuu	3.778	7.9e-05
1185	chr1:64794040	gguugguu	guuuuguu	3.714	0.000102
1186	chr1:64794039	gguugguu	uuuuguuu	3.222	0.000637
1189	chr1:64794036	gguugguu	uguuuguu	3.698	0.000109
1190	chr1:64794035	gguugguu	guuuguuu	3.762	8.43e-05
1194	chr1:64794031	gguugguu	guuuggga	3.143	0.000836
1199	chr1:64794026	gguugguu	ggaugggg	3.063	0.0011
1725	chr1:64793500	gguugguu	acuuguuu	1.952	0.0255
1729	chr1:64793496	gguugguu	guuugugu	1.984	0.0236
2107	chr1:64793118	gguugguu	ggcagguu	2.635	0.00421
2111	chr1:64793114	gguugguu	gguugacc	2.27	0.0116
2129	chr1:64793096	gguugguu	gaguggua	2.571	0.00507
2133	chr1:64793092	gguugguu	gguaggga	2.016	0.0219
2138	chr1:64793087	gguugguu	ggaauguu	1.952	0.0255
2658	chr1:64792567	gguugguu	cauugcuu	1.937	0.0264
2669	chr1:64792556	gguugguu	guuuauuu	1.952	0.0255
2932	chr1:64792293	gguugguu	acuuggug	2.381	0.00863
2944	chr1:64792281	gguugguu	guuaggua	2.524	0.0058
2948	chr1:64792277	gguugguu	gguaguug	2.508	0.00607
2951	chr1:64792274	gguugguu	aguuguuc	2.476	0.00664
3442	chr1:64791783	gguugguu	gaaagguu	2.016	0.0219
3721	chr1:64791504	gguugguu	ggaagcuu	2.492	0.00635
3725	chr1:64791500	gguugguu	gcuuggcu	2.048	0.0203
4036	chr1:64791189	gguugguu	uuuuguuu	3.032	0.00121
4040	chr1:64791185	gguugguu	guuugauu	3.492	0.00024
4045	chr1:64791180	gguugguu	auuugguu	3.476	0.000254
4049	chr1:64791176	gguugguu	gguuuuuc	2.937	0.00166
4454	chr1:64790771	gguugguu	gguuguuu	4.635	1.78e-06
4457	chr1:64790768	gguugguu	uguuuguu	4.159	1.6e-05
4458	chr1:64790767	gguugguu	guuuguuu	4.302	8.46e-06
4461	chr1:64790764	gguugguu	uguuuguu	4.159	1.6e-05
4462	chr1:64790763	gguugguu	guuuguuu	4.317	7.91e-06
4465	chr1:64790760	gguugguu	uguuuguu	4.159	1.6e-05
4466	chr1:64790759	gguugguu	guuuguuu	4.317	7.91e-06
4469	chr1:64790756	gguugguu	uguuuguu	4.159	1.6e-05
4470	chr1:64790755	gguugguu	guuuguuu	4.317	7.91e-06
4473	chr1:64790752	gguugguu	uguuuguu	4.159	1.6e-05
4474	chr1:64790751	gguugguu	guuuguuu	4.317	7.91e-06
4485	chr1:64790740	gguugguu	gguauguu	3.857	5.74e-05
4486	chr1:64790739	gguugguu	guauguuu	3.302	0.00048
4495	chr1:64790730	gguugguu	agugggug	3.032	0.00121
4586	chr1:64790639	gguugguu	guguguuu	2.603	0.00462
4601	chr1:64790624	gguugguu	gauggguu	2.905	0.00184
4605	chr1:64790620	gguugguu	gguuccug	2.54	0.00554
4883	chr1:64790342	gguugguu	gcuugcuu	2.825	0.00236
4903	chr1:64790322	gguugguu	gccagguu	2.222	0.0131
5286	chr1:64789939	gguugguu	ugauguuu	2.635	0.00421
5304	chr1:64789921	gguugguu	cuuuguuu	2.937	0.00166
5308	chr1:64789917	gguugguu	guuugcuu	3.413	0.000321
5312	chr1:64789913	gguugguu	gcuugcuu	3.238	0.000602
5449	chr1:64789776	gguugguu	ggaggauu	1.937	0.0264
5841	chr1:64789384	gguugguu	uguuaguu	2.063	0.0196
5867	chr1:64789358	gguugguu	gcuaguuu	2	0.0227
5885	chr1:64789340	gguugguu	uguugucu	2.698	0.00349
5908	chr1:64789317	gguugguu	uuuugguu	3.476	0.000254
5912	chr1:64789313	gguugguu	gguuaauu	3.333	0.00043
5928	chr1:64789297	gguugguu	uuuuuguu	2.46	0.00695
5929	chr1:64789296	gguugguu	uuuuguuu	2.587	0.00484
************************************************************************************************
chr11:95005295-95006909:+
==============================================================================
Protein: HNRNPM(Hs/Mm)
Sequence Position	Genomic Coordinate	Motif	K-mer	Z-score	P-value
333	chr11:95005627	gguugguu	ggguggug	2.857	0.00214
337	chr11:95005631	gguugguu	gguggaug	2.54	0.00554
340	chr11:95005634	gguugguu	ggauggac	2.508	0.00607
545	chr11:95005839	gguugguu	uguugcau	2.159	0.0154
568	chr11:95005862	gguugguu	ggaggggu	2.476	0.00664
569	chr11:95005863	gguugguu	gagggguu	2.492	0.00635
573	chr11:95005867	gguugguu	gguugccu	2.556	0.00529
678	chr11:95005972	gguugguu	gggaggug	2.254	0.0121
681	chr11:95005975	gguugguu	aggugauu	2.317	0.0103
685	chr11:95005979	gguugguu	gauugggc	2.349	0.00941
699	chr11:95005993	gguugguu	ggaagggu	2.238	0.0126
704	chr11:95005998	gguugguu	ggucaguc	1.952	0.0255
844	chr11:95006138	gguugguu	uucugguu	1.952	0.0255
849	chr11:95006143	gguugguu	guuuccuu	1.968	0.0245
853	chr11:95006147	gguugguu	ccuugguc	1.937	0.0264
884	chr11:95006178	gguugguu	gggagguc	1.968	0.0245
897	chr11:95006191	gguugguu	agauggug	1.921	0.0274
1066	chr11:95006360	gguugguu	ggcugcuu	2.063	0.0196
1070	chr11:95006364	gguugguu	gcuugcug	1.746	0.0404
1440	chr11:95006734	gguugguu	gggugggc	2.175	0.0148
1444	chr11:95006738	gguugguu	gggcgggu	2.175	0.0148
1445	chr11:95006739	gguugguu	ggcggguc	2.175	0.0148
1549	chr11:95006843	gguugguu	guuuugua	1.905	0.0284
************************************************************************************************
chr3:136868592-136868736:+
==============================================================================
No motifs found.
************************************************************************************************
chr1:162710357-162710839:-
==============================================================================
No motifs found.
************************************************************************************************
chrX:157491895-157492297:-
==============================================================================
Protein: HNRNPM(Hs/Mm)
Sequence Position	Genomic Coordinate	Motif	K-mer	Z-score	P-value
172	chrX:157492126	gguugguu	ggucggcc	2.286	0.0111
196	chrX:157492102	gguugguu	ggucgcuu	2.143	0.0161
************************************************************************************************
chr2:32847045-32847255:-
==============================================================================
No motifs found.
************************************************************************************************
chr15:99401570-99401673:+
==============================================================================
No motifs found.
************************************************************************************************
chr9:79792964-79793517:-
==============================================================================
No motifs found.
************************************************************************************************

## Sheet: BindingSites_CELF5
Predictions for job: 1626809868
Calculation parameters:
Genome: Mouse (mm10)
Selected motifs: BRUNOL5(Hs/Mm):ugugukk
Stringency level: Default
Conservation filter: Off
**********************************************
chr19:7494030-7494671:+
==============================================================================
No motifs found.
************************************************************************************************
chr18:25753332-25754167:-
==============================================================================
Protein: BRUNOL5(Hs/Mm)
Sequence Position	Genomic Coordinate	Motif	K-mer	Z-score	P-value
311	chr18:25753857	ugugukk	cgagugu	3.688	0.000113
313	chr18:25753855	ugugukk	agugugu	4.55	2.68e-06
315	chr18:25753853	ugugukk	ugugugc	4.6	2.11e-06
317	chr18:25753851	ugugukk	ugugcgu	4.362	6.44e-06
319	chr18:25753849	ugugukk	ugcgugu	4.287	9.06e-06
321	chr18:25753847	ugugukk	cgugugu	4.612	1.99e-06
323	chr18:25753845	ugugukk	ugugugu	5.213	9.29e-08
325	chr18:25753843	ugugukk	uguguau	4.612	1.99e-06
327	chr18:25753841	ugugukk	uguauga	4.05	2.56e-05
329	chr18:25753839	ugugukk	uaugagu	3.725	9.77e-05
331	chr18:25753837	ugugukk	ugagugu	4.425	4.82e-06
333	chr18:25753835	ugugukk	agugugu	4.688	1.38e-06
335	chr18:25753833	ugugukk	ugugugu	5.275	6.64e-08
337	chr18:25753831	ugugukk	uguguga	4.737	1.08e-06
339	chr18:25753829	ugugukk	ugugagu	4.5	3.4e-06
341	chr18:25753827	ugugukk	ugagugu	4.425	4.82e-06
343	chr18:25753825	ugugukk	agugugu	4.688	1.38e-06
345	chr18:25753823	ugugukk	ugugugu	5.275	6.64e-08
347	chr18:25753821	ugugukk	ugugugu	5.275	6.64e-08
349	chr18:25753819	ugugukk	ugugugu	5.263	7.09e-08
351	chr18:25753817	ugugukk	ugugugu	5.275	6.64e-08
353	chr18:25753815	ugugukk	ugugugu	5.275	6.64e-08
355	chr18:25753813	ugugukk	ugugugc	4.75	1.02e-06
357	chr18:25753811	ugugukk	ugugcgc	3.962	3.72e-05
363	chr18:25753805	ugugukk	cgcgugu	3.825	6.54e-05
365	chr18:25753803	ugugukk	cgugugu	4.688	1.38e-06
367	chr18:25753801	ugugukk	uguguga	4.75	1.02e-06
369	chr18:25753799	ugugukk	ugugagu	4.5	3.4e-06
371	chr18:25753797	ugugukk	ugagugu	4.425	4.82e-06
373	chr18:25753795	ugugukk	agugugu	4.688	1.38e-06
375	chr18:25753793	ugugukk	ugugugu	5.275	6.64e-08
377	chr18:25753791	ugugukk	ugugugu	5.275	6.64e-08
379	chr18:25753789	ugugukk	ugugugu	5.275	6.64e-08
381	chr18:25753787	ugugukk	uguguga	4.75	1.02e-06
383	chr18:25753785	ugugukk	ugugagu	4.5	3.4e-06
385	chr18:25753783	ugugukk	ugagugu	4.425	4.82e-06
387	chr18:25753781	ugugukk	agugugu	4.688	1.38e-06
389	chr18:25753779	ugugukk	ugugugu	5.275	6.64e-08
391	chr18:25753777	ugugukk	ugugugu	5.275	6.64e-08
393	chr18:25753775	ugugukk	ugugugu	5.275	6.64e-08
395	chr18:25753773	ugugukk	ugugugu	5.275	6.64e-08
397	chr18:25753771	ugugukk	ugugugu	5.275	6.64e-08
399	chr18:25753769	ugugukk	ugugugu	5.275	6.64e-08
401	chr18:25753767	ugugukk	ugugugu	5.275	6.64e-08
403	chr18:25753765	ugugukk	uguguga	4.75	1.02e-06
405	chr18:25753763	ugugukk	ugugaga	3.962	3.72e-05
409	chr18:25753759	ugugukk	agagugu	3.825	6.54e-05
411	chr18:25753757	ugugukk	agugugu	4.688	1.38e-06
413	chr18:25753755	ugugukk	ugugugu	5.275	6.64e-08
415	chr18:25753753	ugugukk	ugugugc	4.75	1.02e-06
417	chr18:25753751	ugugukk	ugugcgu	4.5	3.4e-06
419	chr18:25753749	ugugukk	ugcgugu	4.425	4.82e-06
421	chr18:25753747	ugugukk	cgugugu	4.688	1.38e-06
423	chr18:25753745	ugugukk	ugugugu	5.275	6.64e-08
425	chr18:25753743	ugugukk	ugugugu	5.275	6.64e-08
427	chr18:25753741	ugugukk	ugugugu	5.275	6.64e-08
429	chr18:25753739	ugugukk	ugugugu	5.275	6.64e-08
431	chr18:25753737	ugugukk	ugugugu	5.275	6.64e-08
433	chr18:25753735	ugugukk	uguguga	4.75	1.02e-06
435	chr18:25753733	ugugukk	ugugagu	4.5	3.4e-06
437	chr18:25753731	ugugukk	ugagugu	4.425	4.82e-06
439	chr18:25753729	ugugukk	agugugu	4.688	1.38e-06
441	chr18:25753727	ugugukk	ugugugu	5.275	6.64e-08
443	chr18:25753725	ugugukk	ugugugu	5.275	6.64e-08
445	chr18:25753723	ugugukk	ugugugu	5.275	6.64e-08
447	chr18:25753721	ugugukk	ugugugc	4.737	1.08e-06
449	chr18:25753719	ugugukk	ugugcgu	4.5	3.4e-06
451	chr18:25753717	ugugukk	ugcgugu	4.412	5.12e-06
453	chr18:25753715	ugugukk	cgugugc	4.137	1.76e-05
455	chr18:25753713	ugugukk	ugugcgu	4.462	4.06e-06
457	chr18:25753711	ugugukk	ugcgugu	4.35	6.81e-06
459	chr18:25753709	ugugukk	cgugugu	4.612	1.99e-06
461	chr18:25753707	ugugukk	uguguga	4.675	1.47e-06
463	chr18:25753705	ugugukk	ugugagc	3.9	4.81e-05
************************************************************************************************
chr16:16323965-16324105:-
==============================================================================
No motifs found.
************************************************************************************************
chr5:27631369-27631543:+
==============================================================================
No motifs found.
************************************************************************************************
chr11:102868577-102868632:-
==============================================================================
No motifs found.
************************************************************************************************
chr6:124769239-124769683:-
==============================================================================
No motifs found.
************************************************************************************************
chr13:36117402-36117803:+
==============================================================================
Protein: BRUNOL5(Hs/Mm)
Sequence Position	Genomic Coordinate	Motif	K-mer	Z-score	P-value
341	chr13:36117742	ugugukk	ugaguuu	2.213	0.0134
************************************************************************************************
chr1:52196155-52196225:-
==============================================================================
Protein: BRUNOL5(Hs/Mm)
Sequence Position	Genomic Coordinate	Motif	K-mer	Z-score	P-value
9	chr1:52196217	ugugukk	aguguuu	2.475	0.00666
11	chr1:52196215	ugugukk	uguuuuc	2.05	0.0202
************************************************************************************************
chr8:109693174-109693270:-
==============================================================================
No motifs found.
************************************************************************************************
chr14:55114886-55115562:-
==============================================================================
Protein: BRUNOL5(Hs/Mm)
Sequence Position	Genomic Coordinate	Motif	K-mer	Z-score	P-value
437	chr14:55115126	ugugukk	ugggugu	2.125	0.0168
439	chr14:55115124	ugugukk	ggugucu	1.938	0.0263
************************************************************************************************
chr15:90972615-90972705:-
==============================================================================
Protein: BRUNOL5(Hs/Mm)
Sequence Position	Genomic Coordinate	Motif	K-mer	Z-score	P-value
46	chr15:90972660	ugugukk	gguguuu	1.85	0.0322
************************************************************************************************
chr10:64089700-64090287:-
==============================================================================
Protein: BRUNOL5(Hs/Mm)
Sequence Position	Genomic Coordinate	Motif	K-mer	Z-score	P-value
60	chr10:64090228	ugugukk	agagugu	2.3	0.0107
62	chr10:64090226	ugugukk	agugugc	2.5	0.00621
64	chr10:64090224	ugugukk	ugugcgc	2.412	0.00793
237	chr10:64090051	ugugukk	aguuuuu	2.05	0.0202
349	chr10:64089939	ugugukk	uguuuug	2	0.0227
366	chr10:64089922	ugugukk	gguguug	2.5	0.00621
378	chr10:64089910	ugugukk	uauuugu	2.475	0.00666
389	chr10:64089899	ugugukk	ggagugu	2.387	0.00849
391	chr10:64089897	ugugukk	aguguuc	2.287	0.0111
576	chr10:64089712	ugugukk	uggguau	2.262	0.0118
578	chr10:64089710	ugugukk	gguaugu	2.462	0.00691
580	chr10:64089708	ugugukk	uauguuu	2.487	0.00644
582	chr10:64089706	ugugukk	uguuuug	2.425	0.00765
************************************************************************************************
chr11:94287880-94293288:-
==============================================================================
Protein: BRUNOL5(Hs/Mm)
Sequence Position	Genomic Coordinate	Motif	K-mer	Z-score	P-value
208	chr11:94293081	ugugukk	aguguau	2.462	0.00691
210	chr11:94293079	ugugukk	uguauug	2.275	0.0115
215	chr11:94293074	ugugukk	uguuucu	2.775	0.00276
237	chr11:94293052	ugugukk	uuuuugu	2.737	0.0031
247	chr11:94293042	ugugukk	uguuuga	2.562	0.0052
369	chr11:94292920	ugugukk	uguuuug	2.312	0.0104
372	chr11:94292917	ugugukk	uuugucu	2.3	0.0107
410	chr11:94292879	ugugukk	uuagugu	2.175	0.0148
412	chr11:94292877	ugugukk	agugugc	2.213	0.0134
414	chr11:94292875	ugugukk	ugugccu	2.063	0.0196
544	chr11:94292745	ugugukk	uguuuuu	2.725	0.00322
576	chr11:94292713	ugugukk	cuugugu	2.662	0.00388
578	chr11:94292711	ugugukk	uguguug	2.912	0.0018
580	chr11:94292709	ugugukk	uguuggu	2.725	0.00322
646	chr11:94292643	ugugukk	uuuguuu	2.138	0.0163
648	chr11:94292641	ugugukk	uguuuua	2.275	0.0115
672	chr11:94292617	ugugukk	uauuugu	2.6	0.00466
685	chr11:94292604	ugugukk	uguuucu	2.562	0.0052
692	chr11:94292597	ugugukk	aguuuuu	2.2	0.0139
819	chr11:94292470	ugugukk	uuggugu	1.863	0.0312
821	chr11:94292468	ugugukk	gguguug	1.963	0.0248
826	chr11:94292463	ugugukk	ugugagc	2.013	0.0221
919	chr11:94292370	ugugukk	cguguuu	2.512	0.006
921	chr11:94292368	ugugukk	uguuuga	2.512	0.006
935	chr11:94292354	ugugukk	ugccugu	2.387	0.00849
959	chr11:94292330	ugugukk	guugugu	2.862	0.0021
961	chr11:94292328	ugugukk	uguguau	3.075	0.00105
970	chr11:94292319	ugugukk	uuuuugu	2.8	0.00256
998	chr11:94292291	ugugukk	gguuuuu	2.862	0.0021
1001	chr11:94292288	ugugukk	uuuuugu	3.112	0.000929
1003	chr11:94292286	ugugukk	uuugugu	3.488	0.000243
1005	chr11:94292284	ugugukk	uguguau	3.513	0.000222
1007	chr11:94292282	ugugukk	uguauug	2.837	0.00228
1012	chr11:94292277	ugugukk	ugcguga	2.987	0.00141
1061	chr11:94292228	ugugukk	acugugu	3.137	0.000853
1063	chr11:94292226	ugugukk	ugugugu	3.9	4.81e-05
1065	chr11:94292224	ugugukk	uguguag	3.388	0.000352
1179	chr11:94292110	ugugukk	gguaugu	3.263	0.000551
1181	chr11:94292108	ugugukk	uaugugu	3.663	0.000125
1183	chr11:94292106	ugugukk	uguguuu	3.837	6.23e-05
1200	chr11:94292089	ugugukk	acugugu	3.163	0.000781
1202	chr11:94292087	ugugukk	uguguag	3.463	0.000267
1477	chr11:94291812	ugugukk	uguuuua	2.475	0.00666
1499	chr11:94291790	ugugukk	ucugucu	3.075	0.00105
1501	chr11:94291788	ugugukk	ugucugu	3.663	0.000125
1503	chr11:94291786	ugugukk	ucugugu	3.475	0.000255
1505	chr11:94291784	ugugukk	uguguga	3.613	0.000151
1832	chr11:94291457	ugugukk	gguuuuu	1.663	0.0482
1985	chr11:94291304	ugugukk	uguggcu	2.375	0.00877
1997	chr11:94291292	ugugukk	aguguuu	2.537	0.00559
2155	chr11:94291134	ugugukk	ugauugu	2.612	0.0045
2159	chr11:94291130	ugugukk	ugucugu	3.112	0.000929
2161	chr11:94291128	ugugukk	ucugugu	3.062	0.0011
2163	chr11:94291126	ugugukk	uguguca	2.762	0.00287
2315	chr11:94290974	ugugukk	uguuuga	2.537	0.00559
2322	chr11:94290967	ugugukk	uguuuua	2.325	0.01
2569	chr11:94290720	ugugukk	uguuugg	2.537	0.00559
2583	chr11:94290706	ugugukk	uguauau	3.263	0.000551
2593	chr11:94290696	ugugukk	gcugugu	3.2	0.000687
2595	chr11:94290694	ugugukk	uguguau	3.812	6.89e-05
2597	chr11:94290692	ugugukk	uguaugu	3.775	8e-05
2604	chr11:94290685	ugugukk	agugugu	3.837	6.23e-05
2606	chr11:94290683	ugugukk	uguguag	3.475	0.000255
2674	chr11:94290615	ugugukk	uguuugu	3.137	0.000853
2676	chr11:94290613	ugugukk	uuuguau	2.5	0.00621
2678	chr11:94290611	ugugukk	uguaucu	2.512	0.006
2857	chr11:94290432	ugugukk	ugggucu	2.05	0.0202
2866	chr11:94290423	ugugukk	ucucugu	2.088	0.0184
2868	chr11:94290421	ugugukk	ucugucu	2.113	0.0173
2870	chr11:94290419	ugugukk	ugucuuu	2.475	0.00666
2906	chr11:94290383	ugugukk	aguaugu	2.737	0.0031
2908	chr11:94290381	ugugukk	uaugugu	3.062	0.0011
2910	chr11:94290379	ugugukk	uguguua	2.975	0.00146
3062	chr11:94290227	ugugukk	uguaggu	2.163	0.0153
3077	chr11:94290212	ugugukk	ugucucu	2.462	0.00691
3086	chr11:94290203	ugugukk	gguguga	2.575	0.00501
3088	chr11:94290201	ugugukk	ugugaga	2.225	0.013
3428	chr11:94289861	ugugukk	aguguuu	4.25	1.07e-05
3430	chr11:94289859	ugugukk	uguuugu	4.775	8.99e-07
3432	chr11:94289857	ugugukk	uuugugu	4.587	2.25e-06
3434	chr11:94289855	ugugukk	ugugugu	5.275	6.64e-08
3436	chr11:94289853	ugugukk	ugugugu	5.275	6.64e-08
3438	chr11:94289851	ugugukk	ugugugu	5.275	6.64e-08
3440	chr11:94289849	ugugukk	ugugugu	5.275	6.64e-08
3442	chr11:94289847	ugugukk	ugugugu	5.275	6.64e-08
3444	chr11:94289845	ugugukk	ugugugu	5.275	6.64e-08
3446	chr11:94289843	ugugukk	ugugugu	5.275	6.64e-08
3448	chr11:94289841	ugugukk	ugugugu	5.275	6.64e-08
3450	chr11:94289839	ugugukk	ugugugu	5.275	6.64e-08
3452	chr11:94289837	ugugukk	ugugugu	5.275	6.64e-08
3454	chr11:94289835	ugugukk	uguguga	4.75	1.02e-06
3456	chr11:94289833	ugugukk	ugugaga	3.962	3.72e-05
3485	chr11:94289804	ugugukk	ugucugu	3.475	0.000255
3487	chr11:94289802	ugugukk	ucugugu	3.425	0.000307
3489	chr11:94289800	ugugukk	uguguca	3.112	0.000929
3496	chr11:94289793	ugugukk	ugucuuu	3.175	0.000749
3659	chr11:94289630	ugugukk	ugagugu	3.663	0.000125
3661	chr11:94289628	ugugukk	agugugc	3.425	0.000307
3663	chr11:94289626	ugugukk	ugugcau	3.137	0.000853
3665	chr11:94289624	ugugukk	ugcaugu	3.025	0.00124
3669	chr11:94289620	ugugukk	uguuuuc	3.087	0.00101
3676	chr11:94289613	ugugukk	agugugu	3.85	5.91e-05
3678	chr11:94289611	ugugukk	uguguau	3.837	6.23e-05
3680	chr11:94289609	ugugukk	uguaugg	3.5	0.000233
3703	chr11:94289586	ugugukk	gguguau	3.725	9.77e-05
3705	chr11:94289584	ugugukk	uguauau	3.613	0.000151
3707	chr11:94289582	ugugukk	uauaugu	3.475	0.000255
3709	chr11:94289580	ugugukk	uaugugu	4.125	1.85e-05
3711	chr11:94289578	ugugukk	ugugugc	4.325	7.63e-06
3713	chr11:94289576	ugugukk	ugugcau	3.513	0.000222
3718	chr11:94289571	ugugukk	auugugu	3.65	0.000131
3720	chr11:94289569	ugugukk	ugugugu	4.6	2.11e-06
3722	chr11:94289567	ugugukk	uguguau	4.25	1.07e-05
3724	chr11:94289565	ugugukk	uguaugc	3.725	9.77e-05
3728	chr11:94289561	ugugukk	ugcaugu	3.4	0.000337
3780	chr11:94289509	ugugukk	cuugugu	2.075	0.019
3782	chr11:94289507	ugugukk	ugugucu	2.4	0.0082
3784	chr11:94289505	ugugukk	ugucucu	2.05	0.0202
4002	chr11:94289287	ugugukk	uguuuga	1.675	0.047
4191	chr11:94289098	ugugukk	ugugguu	2.562	0.0052
4194	chr11:94289095	ugugukk	gguuugg	2.375	0.00877
4196	chr11:94289093	ugugukk	uuugggu	2.425	0.00765
4198	chr11:94289091	ugugukk	uggguau	2.35	0.00939
4340	chr11:94288949	ugugukk	uguuuga	1.863	0.0312
4362	chr11:94288927	ugugukk	ugcuugu	2.125	0.0168
4401	chr11:94288888	ugugukk	uaucugu	2.275	0.0115
4403	chr11:94288886	ugugukk	ucugucu	2.312	0.0104
4421	chr11:94288868	ugugukk	ugauugu	2.35	0.00939
4425	chr11:94288864	ugugukk	ugucugc	2.425	0.00765
4818	chr11:94288471	ugugukk	uaucugu	2.175	0.0148
4830	chr11:94288459	ugugukk	gguuugu	2.425	0.00765
4832	chr11:94288457	ugugukk	uuuguuu	2.412	0.00793
4834	chr11:94288455	ugugukk	uguuuag	2.1	0.0179
5009	chr11:94288280	ugugukk	uuugugu	2.8	0.00256
5011	chr11:94288278	ugugukk	ugugugg	2.95	0.00159
5013	chr11:94288276	ugugukk	uguggau	2.3	0.0107
5334	chr11:94287955	ugugukk	uguaugu	4.025	2.85e-05
5336	chr11:94287953	ugugukk	uauguuu	3.5	0.000233
5338	chr11:94287951	ugugukk	uguuugu	4.15	1.66e-05
5340	chr11:94287949	ugugukk	uuugugu	4.012	3.01e-05
5342	chr11:94287947	ugugukk	ugugugc	4.137	1.76e-05
5344	chr11:94287945	ugugukk	ugugcuu	3.5	0.000233
5350	chr11:94287939	ugugukk	uuugugu	4.012	3.01e-05
5352	chr11:94287937	ugugukk	uguguau	4.05	2.56e-05
5354	chr11:94287935	ugugukk	uguauau	3.388	0.000352
************************************************************************************************
chr11:94296874-94297177:-
==============================================================================
No motifs found.
************************************************************************************************
chr4:123385445-123385696:-
==============================================================================
No motifs found.
************************************************************************************************
chr13:99433937-99435711:-
==============================================================================
Protein: BRUNOL5(Hs/Mm)
Sequence Position	Genomic Coordinate	Motif	K-mer	Z-score	P-value
321	chr13:99435391	ugugukk	uguuugc	1.688	0.0457
561	chr13:99435151	ugugukk	ugggggu	2.425	0.00765
566	chr13:99435146	ugugukk	guugugu	2.662	0.00388
568	chr13:99435144	ugugukk	uguguuu	3.125	0.000889
570	chr13:99435142	ugugukk	uguuucu	2.762	0.00287
915	chr13:99434797	ugugukk	ugauugu	2.15	0.0158
917	chr13:99434795	ugugukk	auugugu	2.2	0.0139
919	chr13:99434793	ugugukk	ugugugg	2.65	0.00402
************************************************************************************************
chr1:39997011-39997192:+
==============================================================================
No motifs found.
************************************************************************************************
chr4:126046915-126047209:+
==============================================================================
No motifs found.
************************************************************************************************
chr8:95676970-95677192:+
==============================================================================
Protein: BRUNOL5(Hs/Mm)
Sequence Position	Genomic Coordinate	Motif	K-mer	Z-score	P-value
13	chr8:95676982	ugugukk	ugugggc	1.663	0.0482
86	chr8:95677055	ugugukk	ucucugu	1.988	0.0234
88	chr8:95677057	ugugukk	ucuguga	2.1	0.0179
90	chr8:95677059	ugugukk	ugugagc	2.088	0.0184
************************************************************************************************
chr14:18238801-18239137:-
==============================================================================
Protein: BRUNOL5(Hs/Mm)
Sequence Position	Genomic Coordinate	Motif	K-mer	Z-score	P-value
105	chr14:18239033	ugugukk	ggggugu	1.675	0.047
107	chr14:18239031	ugugukk	ggugugc	1.875	0.0304
109	chr14:18239029	ugugukk	ugugcgc	1.775	0.0379
************************************************************************************************
chr1:64789111-64795224:-
==============================================================================
Protein: BRUNOL5(Hs/Mm)
Sequence Position	Genomic Coordinate	Motif	K-mer	Z-score	P-value
39	chr1:64795186	ugugukk	ucugagu	2.213	0.0134
41	chr1:64795184	ugugukk	ugagugc	2.337	0.00972
55	chr1:64795170	ugugukk	agucugu	2.825	0.00236
73	chr1:64795152	ugugukk	ggugugu	2.512	0.006
75	chr1:64795150	ugugukk	ugugucc	2.225	0.013
634	chr1:64794591	ugugukk	uguuucu	1.975	0.0241
755	chr1:64794470	ugugukk	ugggugu	2.175	0.0148
757	chr1:64794468	ugugukk	gguguga	2.05	0.0202
826	chr1:64794399	ugugukk	ugucugu	2.113	0.0173
1100	chr1:64794125	ugugukk	ugaaugu	1.738	0.0411
1104	chr1:64794121	ugugukk	uguuuua	1.775	0.0379
1171	chr1:64794054	ugugukk	uuuguau	3.15	0.000816
1180	chr1:64794045	ugugukk	uggaugu	2.962	0.00153
1184	chr1:64794041	ugugukk	uguuuug	3.175	0.000749
1187	chr1:64794038	ugugukk	uuuguuu	3.35	0.000404
1189	chr1:64794036	ugugukk	uguuugu	3.725	9.77e-05
1191	chr1:64794034	ugugukk	uuuguuu	3.35	0.000404
1193	chr1:64794032	ugugukk	uguuugg	3.538	0.000202
1325	chr1:64793900	ugugukk	uguuuuu	1.788	0.0369
1728	chr1:64793497	ugugukk	uguuugu	3.837	6.23e-05
1730	chr1:64793495	ugugukk	uuugugu	3.725	9.77e-05
1732	chr1:64793493	ugugukk	ugugucu	3.763	8.39e-05
1734	chr1:64793491	ugugukk	ugucuuu	3.363	0.000385
1752	chr1:64793473	ugugukk	gguguug	2.987	0.00141
1994	chr1:64793231	ugugukk	cgugugu	1.688	0.0457
2402	chr1:64792823	ugugukk	uguaucu	2.425	0.00765
2404	chr1:64792821	ugugukk	uaucugu	2.312	0.0104
2406	chr1:64792819	ugugukk	ucuguga	2.437	0.0074
2408	chr1:64792817	ugugukk	ugugauu	2.487	0.00644
2416	chr1:64792809	ugugukk	ugacugu	2.237	0.0126
2563	chr1:64792662	ugugukk	uguuuag	2.138	0.0163
2581	chr1:64792644	ugugukk	ugucugu	2.562	0.0052
2612	chr1:64792613	ugugukk	gcugugu	2.987	0.00141
2614	chr1:64792611	ugugukk	ugugugu	3.887	5.07e-05
2616	chr1:64792609	ugugukk	uguguga	3.613	0.000151
2618	chr1:64792607	ugugukk	ugugagc	3.025	0.00124
2664	chr1:64792561	ugugukk	uucgugu	2.075	0.019
2666	chr1:64792559	ugugukk	cguguuu	2.437	0.0074
2668	chr1:64792557	ugugukk	uguuuau	2.387	0.00849
3499	chr1:64791726	ugugukk	ggagugu	2.637	0.00418
3501	chr1:64791724	ugugukk	agugugu	3.3	0.000483
3503	chr1:64791722	ugugukk	uguguga	3.337	0.000423
3505	chr1:64791720	ugugukk	ugugauu	2.837	0.00228
3593	chr1:64791632	ugugukk	ggugucu	3.062	0.0011
3595	chr1:64791630	ugugukk	ugucugu	3.463	0.000267
3597	chr1:64791628	ugugukk	ucugugu	3.475	0.000255
3599	chr1:64791626	ugugukk	uguguca	3.163	0.000781
3615	chr1:64791610	ugugukk	uguggcu	3.037	0.00119
3654	chr1:64791571	ugugukk	ugucucu	2.862	0.0021
3660	chr1:64791565	ugugukk	ugcuugu	2.837	0.00228
3667	chr1:64791558	ugugukk	caugugu	2.725	0.00322
3669	chr1:64791556	ugugukk	ugugugc	3.15	0.000816
4037	chr1:64791188	ugugukk	uuuguuu	2.587	0.00484
4039	chr1:64791186	ugugukk	uguuuga	2.637	0.00418
4049	chr1:64791176	ugugukk	gguuuuu	2.475	0.00666
4073	chr1:64791152	ugugukk	agugugc	2.575	0.00501
4085	chr1:64791140	ugugukk	uguuuug	2.138	0.0163
4457	chr1:64790768	ugugukk	uguuugu	4.225	1.19e-05
4459	chr1:64790766	ugugukk	uuuguuu	3.625	0.000144
4461	chr1:64790764	ugugukk	uguuugu	4.225	1.19e-05
4463	chr1:64790762	ugugukk	uuuguuu	3.625	0.000144
4465	chr1:64790760	ugugukk	uguuugu	4.237	1.13e-05
4467	chr1:64790758	ugugukk	uuuguuu	3.625	0.000144
4469	chr1:64790756	ugugukk	uguuugu	4.237	1.13e-05
4471	chr1:64790754	ugugukk	uuuguuu	3.625	0.000144
4473	chr1:64790752	ugugukk	uguuugu	4.237	1.13e-05
4475	chr1:64790750	ugugukk	uuuguuu	3.625	0.000144
4477	chr1:64790748	ugugukk	uguuuuc	3.275	0.000528
4485	chr1:64790740	ugugukk	gguaugu	3.463	0.000267
4487	chr1:64790738	ugugukk	uauguuu	3.488	0.000243
4489	chr1:64790736	ugugukk	uguuuua	3.212	0.000659
4495	chr1:64790730	ugugukk	agugggu	3.137	0.000853
4497	chr1:64790728	ugugukk	ugggugc	3.025	0.00124
4585	chr1:64790640	ugugukk	agugugu	3.312	0.000463
4587	chr1:64790638	ugugukk	uguguuu	3.388	0.000352
4589	chr1:64790636	ugugukk	uguuuua	2.637	0.00418
4592	chr1:64790633	ugugukk	uuuaugu	2.725	0.00322
5108	chr1:64790117	ugugukk	ccugugu	1.913	0.0279
5110	chr1:64790115	ugugukk	uguguau	2.275	0.0115
5268	chr1:64789957	ugugukk	uguuuug	2.075	0.019
5289	chr1:64789936	ugugukk	uguuucu	2.925	0.00172
5303	chr1:64789922	ugugukk	ucuuugu	2.625	0.00433
5305	chr1:64789920	ugugukk	uuuguuu	2.75	0.00298
5307	chr1:64789918	ugugukk	uguuugc	2.8	0.00256
5404	chr1:64789821	ugugukk	agucugu	1.663	0.0482
5406	chr1:64789819	ugugukk	ucuguga	1.65	0.0495
5529	chr1:64789696	ugugukk	gaugugu	3.225	0.00063
5531	chr1:64789694	ugugukk	ugugugu	4.15	1.66e-05
5533	chr1:64789692	ugugukk	ugugugg	3.962	3.72e-05
5535	chr1:64789690	ugugukk	uguggau	3.237	0.000604
5710	chr1:64789515	ugugukk	agagugu	2.775	0.00276
5712	chr1:64789513	ugugukk	agugugu	3.413	0.000321
5714	chr1:64789511	ugugukk	uguguga	3.45	0.00028
5837	chr1:64789388	ugugukk	ucucugu	1.975	0.0241
5841	chr1:64789384	ugugukk	uguuagu	1.975	0.0241
5888	chr1:64789337	ugugukk	ugucugg	1.725	0.0423
5928	chr1:64789297	ugugukk	uuuuugu	2.587	0.00484
5930	chr1:64789295	ugugukk	uuuguuu	2.625	0.00433
6027	chr1:64789198	ugugukk	uaucugu	2.075	0.019
************************************************************************************************
chr11:95005295-95006909:+
==============================================================================
Protein: BRUNOL5(Hs/Mm)
Sequence Position	Genomic Coordinate	Motif	K-mer	Z-score	P-value
391	chr11:95005685	ugugukk	ccugugu	2	0.0227
393	chr11:95005687	ugugukk	ugugucu	2.362	0.00909
395	chr11:95005689	ugugukk	ugucucu	2.025	0.0214
541	chr11:95005835	ugugukk	ugucugu	2.55	0.00539
663	chr11:95005957	ugugukk	uuuguau	1.825	0.034
1511	chr11:95006805	ugugukk	ucucugu	2.762	0.00287
1513	chr11:95006807	ugugukk	ucuguau	2.8	0.00256
1515	chr11:95006809	ugugukk	uguauau	2.875	0.00202
1528	chr11:95006822	ugugukk	uauaugu	2.787	0.00266
1530	chr11:95006824	ugugukk	uauguau	2.812	0.00246
1532	chr11:95006826	ugugukk	uguaugu	3.212	0.000659
1534	chr11:95006828	ugugukk	uauguau	2.812	0.00246
1536	chr11:95006830	ugugukk	uguauug	2.737	0.0031
************************************************************************************************
chr3:136868592-136868736:+
==============================================================================
Protein: BRUNOL5(Hs/Mm)
Sequence Position	Genomic Coordinate	Motif	K-mer	Z-score	P-value
1	chr3:136868592	ugugukk	ugucuuu	2.912	0.0018
9	chr3:136868600	ugugukk	aguuugu	2.937	0.00166
11	chr3:136868602	ugugukk	uuugugg	2.95	0.00159
13	chr3:136868604	ugugukk	ugugggg	2.95	0.00159
************************************************************************************************
chr1:162710357-162710839:-
==============================================================================
No motifs found.
************************************************************************************************
chrX:157491895-157492297:-
==============================================================================
No motifs found.
************************************************************************************************
chr2:32847045-32847255:-
==============================================================================
No motifs found.
************************************************************************************************
chr15:99401570-99401673:+
==============================================================================
Protein: BRUNOL5(Hs/Mm)
Sequence Position	Genomic Coordinate	Motif	K-mer	Z-score	P-value
94	chr15:99401663	ugugukk	uguaagu	2.1	0.0179
98	chr15:99401667	ugugukk	aguguuu	2.312	0.0104
************************************************************************************************
chr9:79792964-79793517:-
==============================================================================
No motifs found.
************************************************************************************************
