# Supplementary material for: Differential splicing of neuronal genes in a Trem2*R47H mouse model mimics alterations associated with Alzheimer’s disease
Source: BMC Genomics. 2023 Apr 4;24:172. doi: 10.1186/s12864-023-09280-x (PMC10074678; doi:10.1186/s12864-023-09280-x)
Supplement: Supplementary file 13 — Additional file 13: Supplementary Table 8. List of DTU genes with binding sites of RNA binding proteins. The attached file contains the differentially isoform usage genes in Trem2*R47H male mice with binding sites for RNA-binding proteins. [file 12864_2023_9280_MOESM13_ESM.xlsx]

## Sheet: gDTU
SYMBOL	ENTREZID	ENSEMBL	Isoform1	Isoform2		Location	Total Exons
Clu	12759	ENSMUSG00000022037	ENSMUST00000022616	ENSMUST00000138665		chr14: 65,968,483-65,981,547:+	9
Eif5b	226982	ENSMUSG00000026083	ENSMUST00000192548	ENSMUST00000195664		chr1:37998000-38055589:+	24
Hnrnpm	76936	ENSMUSG00000059208	ENSMUST00000114385	ENSMUST00000234043		chr17:33685429-33685257:-	17
Cdk5	12568	ENSMUSG00000028969	ENSMUST00000030814	ENSMUST00000198990		chr5:24423540-24418231:-	12
Npepps	19155	ENSMUSG00000001441	ENSMUST00000001480	ENSMUST00000165216		chr11:97280648-97205834:-	23
Kif3a	16568	ENSMUSG00000018395	ENSMUST00000057330	ENSMUST00000120613		chr11:53,567,369-53,601,977:+	18
Mrps7	50529	ENSMUSG00000046756	ENSMUST00000058109	ENSMUST00000141556		chr11:115603915-115608046:+	5
Canx	12330	ENSMUSG00000020368	ENSMUST00000020637	ENSMUST00000146979		chr11:50325683-50294457:-	15
Ppp1r9b	217124	ENSMUSG00000038976	ENSMUST00000038696	ENSMUST00000107748		chr11:94,991,025-95,006,909:+	11
Tmed4	103694	ENSMUSG00000004394	ENSMUST00000004508	ENSMUST00000132147		chr11:6274880-6270359:-	5
Hyou1	12282	ENSMUSG00000032115	ENSMUST00000066601	ENSMUST00000160902		chr9:44379613-44392379:+	27
Nt5dc1	319638	ENSMUSG00000039480	ENSMUST00000047885	ENSMUST00000105512		chr10:34418562-34303599:-	12
Pfn2	18645	ENSMUSG00000027805	ENSMUST00000066882	ENSMUST00000119344		chr3:57847155-57841915:-	4
Ccdc91	67015	ENSMUSG00000030301	ENSMUST00000032441	ENSMUST00000156106		chr6:147475861-147533373:+	14
Psmd2	21762	ENSMUSG00000006998	ENSMUST00000007212	ENSMUST00000232629		chr16:20651642-20663424:+	21
Ywhae	22627	ENSMUSG00000020849	ENSMUST00000067664	ENSMUST00000134745		chr11:75732859-75765855:+	6
Sptbn1	20742	ENSMUSG00000020315	ENSMUST00000006629	ENSMUST00000011877		chr11:30268179-30099385:-	36
Mgll	23945	ENSMUSG00000033174	ENSMUST00000113585	ENSMUST00000163271		chr6:88724402-88828370:+	9
Magi2	50791	ENSMUSG00000040003	ENSMUST00000101558	ENSMUST00000115267		chr5:19227045-20702935:+	24
Sub1	20024	ENSMUSG00000022205	ENSMUST00000110504	ENSMUST00000129533		chr15:11996993-11984031:-	8
Tcf25	66855	ENSMUSG00000001472	ENSMUST00000108840	ENSMUST00000212470		chr8:123373813-123403816:+	18
Ndufv1	17995	ENSMUSG00000037916	ENSMUST00000042497	ENSMUST00000133474		chr19:4012816-4007487:-	10
R3hdm2	71750	ENSMUSG00000025404	ENSMUST00000077046	ENSMUST00000171434		chr10:127380652-127499370:+	28
Calm2	12314	ENSMUSG00000036438	ENSMUST00000040440	ENSMUST00000238271		chr17:87446945-87433402:-	6
Calb1	12307	ENSMUSG00000028222	ENSMUST00000029876	ENSMUST00000136266		chr4:15881254-15908074:+	11
Pum2	80913	ENSMUSG00000020594	ENSMUST00000111122	ENSMUST00000178015		chr12:8674124-8752571:+	22
Actn2	11472	ENSMUSG00000052374	ENSMUST00000064204	ENSMUST00000221162		chr13:12340770-12269416:-	21
Arhgef3	71704	ENSMUSG00000021895	ENSMUST00000049206	ENSMUST00000224981		chr14:27336056-27403914:+	12
Slmap	83997	ENSMUSG00000021870	ENSMUST00000038522	ENSMUST00000102956		chr14:26534941-26413158:-	24
Celf4	108013	ENSMUSG00000024268	ENSMUST00000223704	ENSMUST00000225477		chr18:25753993-25477622:-	13
Med28	66999	ENSMUSG00000015804	ENSMUST00000156481	ENSMUST00000015948		chr5:45520219-45529286:+	5
Fars2	69955	ENSMUSG00000021420	ENSMUST00000099582	ENSMUST00000224241		chr13:36117402-36537583:+	9

## Sheet: ExonsCoordinates_gDTU
# CLU
chr14:65968473-65968698:+
chr14:65971722-65971862:+
chr14:65973315-65973483:+
chr14:65974833-65975023:+
chr14:65975571-65976002:+
chr14:65976896-65977020:+
chr14:65979641-65979890:+
chr14:65980844-65981039:+
chr14:65981298-65981557:+
##Eif5b
chr1:37998000-37998334:+
chr1:38017796-38017941:+
chr1:38018015-38018119:+
chr1:38018855-38019544:+
chr1:38021584-38021821:+
chr1:38022154-38022324:+
chr1:38032267-38032385:+
chr1:38033058-38033167:+
chr1:38034019-38034113:+
chr1:38035983-38036283:+
chr1:38037193-38037320:+
chr1:38037537-38037667:+
chr1:38040663-38040750:+
chr1:38041687-38041848:+
chr1:38044694-38044845:+
chr1:38045314-38045516:+
chr1:38045638-38045819:+
chr1:38046602-38046753:+
chr1:38048783-38048934:+
chr1:38049007-38049103:+
chr1:38049166-38049350:+
chr1:38050177-38050335:+
chr1:38051113-38051294:+
chr1:38051596-38055589:+
##HNRNPM
chr17:33685257-33685429:-
chr17:33677264-33677450:-
chr17:33670071-33670143:-
chr17:33669159-33669186:-
chr17:33668975-33669088:-
chr17:33666637-33666695:-
chr17:33666484-33666539:-
chr17:33665482-33665655:-
chr17:33664575-33664644:-
chr17:33663215-33663295:-
chr17:33660203-33660324:-
chr17:33658860-33658924:-
chr17:33658378-33658475:-
chr17:33652263-33652336:-
chr17:33649585-33650407:-
chr17:33648803-33648874:-
chr17:33646229-33646669:-
#CDK
chr5:24423439-24423540:-
chr5:24422788-24422896:-
chr5:24422638-24422725:-
chr5:24422488-24422568:-
chr5:24422322-24422398:-
chr5:24420945-24421060:-
chr5:24420721-24420815:-
chr5:24420483-24420599:-
chr5:24420249-24420338:-
chr5:24419773-24419853:-
chr5:24419590-24419690:-
chr5:24418231-24419472:-
##Npepps
chr11:97280191-97280648:-
chr11:97267585-97267689:-
chr11:97258264-97258361:-
chr11:97248192-97248333:-
chr11:97244418-97244545:-
chr11:97242593-97242813:-
chr11:97241941-97242057:-
chr11:97241794-97241847:-
chr11:97240919-97241053:-
chr11:97238084-97238268:-
chr11:97236055-97236179:-
chr11:97235045-97235125:-
chr11:97231879-97232008:-
chr11:97229820-97229903:-
chr11:97226719-97226878:-
chr11:97224649-97224803:-
chr11:97222941-97223180:-
chr11:97218498-97218660:-
chr11:97217781-97217857:-
chr11:97213761-97213888:-
chr11:97213022-97213197:-
chr11:97212270-97212337:-
chr11:97205834-97207278:-
##Kif3a
chr11:53,567,369-53,567,541:+
chr11:53,570,526-53,570,819:+
chr11:53,578,834-53,578,998:+
chr11:53,579,090-53,579,194:+
chr11:53,579,718-53,579,843:+
chr11:53,583,217-53,583,376:+
chr11:53,583,805-53,584,022:+
chr11:53,584,261-53,584,455:+
chr11:53,586,825-53,586,940:+
chr11:53,590,707-53,590,735:+
chr11:53,593,364-53,593,540:+
chr11:53,593,909-53,594,109:+
chr11:53,594,267-53,594,397:+
chr11:53,594,816-53,594,961:+
chr11:53,597,949-53,598,022:+
chr11:53,598,284-53,598,372:+
chr11:53,598,697-53,598,841:+
chr11:53,601,001-53,601,977:+
##Mrps7
chr11:115603915-115604253:+
chr11:115604711-115604922:+
chr11:115605013-115605096:+
chr11:115605960-115606147:+
chr11:115606808-115608046:+
##Canx
chr11:50325483-50325683:-
chr11:50311594-50311794:-
chr11:50310784-50310877:-
chr11:50310362-50310440:-
chr11:50308778-50308939:-
chr11:50308300-50308401:-
chr11:50307460-50307672:-
chr11:50304316-50304525:-
chr11:50301748-50301881:-
chr11:50300888-50301064:-
chr11:50299119-50299354:-
chr11:50298107-50298246:-
chr11:50297264-50297404:-
chr11:50297048-50297147:-
chr11:50294457-50296345:-
##Ppp1r9b
chr11:94,991,025-94,992,928:+
chr11:94,996,054-94,996,677:+
chr11:94,996,525-94,996,677:+
chr11:94,997,984-94,998,124:+
chr11:95,000,197-95,000,321:+
chr11:95,001,209-95,001,364:+
chr11:95,001,832-95,002,004:+
chr11:95,002,069-95,002,142:+
chr11:95,004,551-95,004,800:+
chr11:95,005,011-95,005,127:+
chr11:95,005,295-95,006,909:+
##Tmed4
chr11:6274664-6274880:-
chr11:6274388-6274508:-
chr11:6274098-6274243:-
chr11:6273731-6273897:-
chr11:6270359-6271810:-
##Hyou1
chr9:44379613-44379947:+
chr9:44379480-44379605:+
chr9:44380503-44380620:+
chr9:44380806-44380919:+
chr9:44381044-44381142:+
chr9:44381244-44381418:+
chr9:44381504-44381600:+
chr9:44381832-44382033:+
chr9:44382443-44382578:+
chr9:44384099-44384311:+
chr9:44384427-44384581:+
chr9:44384652-44384754:+
chr9:44384820-44384972:+
chr9:44385108-44385315:+
chr9:44385557-44385715:+
chr9:44387022-44387102:+
chr9:44387240-44387339:+
chr9:44387678-44387883:+
chr9:44387996-44388188:+
chr9:44388268-44388375:+
chr9:44388472-44388614:+
chr9:44388782-44388935:+
chr9:44389028-44389132:+
chr9:44389221-44389481:+
chr9:44389567-44389637:+
chr9:44390826-44390896:+
chr9:44390979-44392379:+
##Nt5dc1
chr10:34418351-34418562:-
chr10:34411358-34411469:-
chr10:34407525-34407616:-
chr10:34403641-34403797:-
chr10:34399728-34399827:-
chr10:34398104-34398208:-
chr10:34324278-34324472:-
chr10:34322599-34322716:-
chr10:34314740-34314878:-
chr10:34313579-34313751:-
chr10:34310291-34310479:-
chr10:34303599-34304989:-
##Pfn2
chr3:57846860-57847155:-
chr3:57847341-57848089:-
chr3:57845164-57845376:-
chr3:57841915-57843324:-
##Ccdc91
chr6:147475861-147476069:+
chr6:147507774-147507837:+
chr6:147510814-147510912:+
chr6:147534019-147534199:+
chr6:147535578-147535801:+
chr6:147537366-147537490:+
chr6:147562625-147562722:+
chr6:147575463-147575590:+
chr6:147590377-147590489:+
chr6:147590559-147590647:+
chr6:147592029-147592225:+
chr6:147606872-147607005:+
chr6:147631565-147632622:+
chr6:147533266-147533373:+
##Psmd2
chr16:20651642-20651861:+
chr16:20652234-20652310:+
chr16:20652583-20652767:+
chr16:20654538-20654679:+
chr16:20654808-20655052:+
chr16:20655243-20655421:+
chr16:20655549-20655713:+
chr16:20655871-20655951:+
chr16:20656533-20656699:+
chr16:20656858-20656984:+
chr16:20657472-20657619:+
chr16:20657964-20658071:+
chr16:20659396-20659578:+
chr16:20659669-20659790:+
chr16:20659947-20660112:+
chr16:20660333-20660436:+
chr16:20661555-20661743:+
chr16:20661806-20661920:+
chr16:20662083-20662229:+
chr16:20662612-20662750:+
chr16:20663053-20663424:+
##Ywhae
chr11:75732859-75733101:+
chr11:75751871-75752090:+
chr11:75755564-75755690:+
chr11:75756807-75757033:+
chr11:75759282-75759438:+
chr11:75764610-75765855:+
##Sptbn1
chr11:30267938-30268179:-
chr11:30219569-30219782:-
chr11:30159284-30159455:-
chr11:30154219-30154412:-
chr11:30151546-30151657:-
chr11:30149920-30150020:-
chr11:30149490-30149625:-
chr11:30146729-30146861:-
chr11:30145819-30146026:-
chr11:30144096-30144233:-
chr11:30143009-30143187:-
chr11:30142110-30142432:-
chr11:30140461-30140634:-
chr11:30138582-30139472:-
chr11:30138354-30138511:-
chr11:30136864-30137640:-
chr11:30135930-30136152:-
chr11:30129560-30129670:-
chr11:30124856-30125022:-
chr11:30123789-30124072:-
chr11:30121466-30121710:-
chr11:30120966-30121075:-
chr11:30120520-30120821:-
chr11:30119367-30119517:-
chr11:30118281-30118505:-
chr11:30117626-30118020:-
chr11:30114666-30114930:-
chr11:30113846-30114004:-
chr11:30112817-30112921:-
chr11:30110716-30110932:-
chr11:30109861-30109990:-
chr11:30109079-30109162:-
chr11:30104426-30104684:-
chr11:30103238-30103431:-
chr11:30101603-30101665:-
chr11:30099385-30100724:-
##Mgll
chr6:88724402-88724581:+
chr6:88724694-88725188:+
chr6:88725691-88725855:+
chr6:88764586-88764712:+
chr6:88808001-88808157:+
chr6:88809326-88809456:+
chr6:88818564-88818673:+
chr6:88823181-88823416:+
chr6:88825641-88828370:+
##Magi2
chr5:19227045-19227599:+
chr5:19678643-19678779:+
chr5:19907735-19908023:+
chr5:20065542-20065681:+
chr5:20195011-20195243:+
chr5:20215309-20215539:+
chr5:20228362-20228461:+
chr5:20358904-20358981:+
chr5:20389060-20389201:+
chr5:20391269-20391471:+
chr5:20465566-20466224:+
chr5:20528279-20528330:+
chr5:20534327-20534536:+
chr5:20543575-20543636:+
chr5:20550197-20550308:+
chr5:20561144-20561356:+
chr5:20569096-20569364:+
chr5:20600768-20600973:+
chr5:20602337-20602531:+
chr5:20609254-20609469:+
chr5:20611035-20611198:+
chr5:20651045-20651203:+
chr5:20661254-20661362:+
chr5:20702060-20702935:+
##Sub1
chr15:11996861-11996993:-
chr15:11995941-11996068:-
chr15:11993779-11993871:-
chr15:11990949-11991091:-
chr15:11986446-11986574:-
chr15:11986124-11986574:-
chr15:11981329-11984307:-
chr15:11984031-11984307:-
##Tcf25
chr8:123373813-123374074:+
chr8:123381390-123381571:+
chr8:123382517-123382611:+
chr8:123383315-123383453:+
chr8:123384339-123384424:+
chr8:123388555-123388657:+
chr8:123389655-123389805:+
chr8:123390769-123390888:+
chr8:123391571-123391684:+
chr8:123392912-123393024:+
chr8:123393122-123393247:+
chr8:123395541-123395720:+
chr8:123396997-123397104:+
chr8:123397973-123398151:+
chr8:123398506-123398616:+
chr8:123399255-123399354:+
chr8:123400615-123400707:+
chr8:123403137-123403816:+
##Ndufv1
chr19:4012541-4012816:-
chr19:4011336-4011438:-
chr19:4011092-4011282:-
chr19:4009816-4010019:-
chr19:4009334-4009543:-
chr19:4008584-4008816:-
chr19:4008333-4008519:-
chr19:4008038-4008139:-
chr19:4007760-4007925:-
chr19:4007487-4007675:-
##R3hdm2
chr10:127380652-127380946:+
chr10:127390301-127390437:+
chr10:127400116-127400203:+
chr10:127420328-127420446:+
chr10:127444266-127444485:+
chr10:127451982-127452043:+
chr10:127452682-127452788:+
chr10:127454620-127454766:+
chr10:127457640-127457738:+
chr10:127458129-127458208:+
chr10:127458800-127458960:+
chr10:127459457-127459585:+
chr10:127462178-127462293:+
chr10:127464972-127465023:+
chr10:127465121-127465194:+
chr10:127471758-127472010:+
chr10:127476510-127476708:+
chr10:127481683-127481804:+
chr10:127483966-127484228:+
chr10:127484496-127484642:+
chr10:127484852-127485032:+
chr10:127485406-127485580:+
chr10:127487765-127487885:+
chr10:127492559-127492748:+
chr10:127495011-127495178:+
chr10:127497152-127497269:+
chr10:127497531-127497635:+
chr10:127498359-127499370:+
##Calm2
chr17:87446783-87446945:-
chr17:87442686-87442736:-
chr17:87435781-87435944:-
chr17:87435594-87435720:-
chr17:87435066-87435221:-
chr17:87433402-87434065:-
##Calb1
chr4:15881254-15881487:+
chr4:15881948-15882044:+
chr4:15885577-15885671:+
chr4:15895431-15895534:+
chr4:15895619-15895695:+
chr4:15898868-15898965:+
chr4:15900759-15900834:+
chr4:15900910-15900969:+
chr4:15901079-15901152:+
chr4:15904240-15904331:+
chr4:15904640-15908074:+
##Pum2
chr12:8674124-8674180:+
chr12:8674214-8674490:+
chr12:8698081-8698169:+
chr12:8705923-8706051:+
chr12:8709312-8709519:+
chr12:8710149-8710335:+
chr12:8713350-8713640:+
chr12:8713834-8713947:+
chr12:8718978-8719123:+
chr12:8721655-8721817:+
chr12:8724037-8724189:+
chr12:8728624-8728787:+
chr12:8728846-8729159:+
chr12:8733263-8733519:+
chr12:8743751-8744038:+
chr12:8744327-8744476:+
chr12:8744605-8744753:+
chr12:8747147-8747304:+
chr12:8748101-8748246:+
chr12:8748388-8748529:+
chr12:8748751-8748963:+
chr12:8749579-8752571:+
##Actn2
chr13:12340365-12340770:-
chr13:12310837-12310971:-
chr13:12309585-12309724:-
chr13:12308890-12308996:-
chr13:12306264-12306371:-
chr13:12304304-12304402:-
chr13:12300925-12301026:-
chr13:12296465-12296570:-
chr13:12294300-12294412:-
chr13:12291650-12291900:-
chr13:12290664-12290831:-
chr13:12288497-12288667:-
chr13:12282505-12282633:-
chr13:12280419-12280579:-
chr13:12278784-12278986:-
chr13:12277389-12277543:-
chr13:12276353-12276552:-
chr13:12275068-12275234:-
chr13:12272689-12272774:-
chr13:12270768-12270946:-
chr13:12269416-12269662:-
##Arhgef3
chr14:27336056-27336279:+
chr14:27238029-27238163:+
chr14:27265513-27265595:+
chr14:27362780-27362907:+
chr14:27379581-27379771:+
chr14:27384144-27384226:+
chr14:27385835-27385951:+
chr14:27386083-27386179:+
chr14:27393923-27394200:+
chr14:27397553-27397743:+
chr14:27400255-27400461:+
chr14:27401620-27403914:+
##Slmap
chr14:26534838-26534941:-
chr14:26533318-26534634:-
chr14:26482809-26482976:-
chr14:26473889-26473981:-
chr14:26470354-26470410:-
chr14:26468473-26468555:-
chr14:26465558-26465673:-
chr14:26465191-26465282:-
chr14:26463566-26463726:-
chr14:26462251-26462408:-
chr14:26460032-26460220:-
chr14:26459894-26459964:-
chr14:26459400-26459470:-
chr14:26442565-26442644:-
chr14:26438938-26439038:-
chr14:26438669-26438748:-
chr14:26429778-26429920:-
chr14:26428232-26428326:-
chr14:26427225-26427565:-
chr14:26426555-26426692:-
chr14:26422411-26422602:-
chr14:26418103-26418257:-
chr14:26416193-26416302:-
chr14:26413158-26414998:-
##Celf4
chr18:25753332-25753993:-
chr18:25679403-25679505:-
chr18:25537667-25537765:-
chr18:25504880-25505025:-
chr18:25504479-25504578:-
chr18:25504129-25504292:-
chr18:25502923-25503090:-
chr18:25501191-25501360:-
chr18:25497455-25497540:-
chr18:25496212-25496312:-
chr18:25491071-25491234:-
chr18:25486784-25486975:-
chr18:25477622-25479721:-
##Med28
chr5:45520219-45520494:+
chr5:45520997-45521161:+
chr5:45522426-45522512:+
chr5:45523412-45523544:+
chr5:45525143-45529286:+
##Fars2
chr13:36117402-36118015:+
chr13:36129890-36130043:+
chr13:36148351-36148454:+
chr13:36204499-36205151:+
chr13:36232112-36232291:+
chr13:36246373-36246484:+
chr13:36341947-36342087:+
chr13:36410089-36410220:+
chr13:36537311-36537583:+

## Sheet: BindingSites_RBM25
Predictions for job: 1626811656
Calculation parameters:
Genome: Mouse (mm10)
Selected motifs: RBM25(Hs/Mm):ggggag
Stringency level: Default
Conservation filter: Off
**********************************************
chr14:65968473-65968698:+
==============================================================================
Protein: RBM25(Hs/Mm)
Sequence Position	Genomic Coordinate	Motif	K-mer	Z-score	P-value
118	chr14:65968590	ggggag	aggggg	1.943	0.026
119	chr14:65968591	ggggag	gggggu	2.241	0.0125
120	chr14:65968592	ggggag	ggggug	2.402	0.00815
************************************************************************************************
chr14:65971722-65971862:+
==============================================================================
No motifs found.
************************************************************************************************
chr14:65973315-65973483:+
==============================================================================
No motifs found.
************************************************************************************************
chr14:65974833-65975023:+
==============================================================================
Protein: RBM25(Hs/Mm)
Sequence Position	Genomic Coordinate	Motif	K-mer	Z-score	P-value
92	chr14:65974924	ggggag	ugggag	1.874	0.0305
************************************************************************************************
chr14:65975571-65976002:+
==============================================================================
No motifs found.
************************************************************************************************
chr14:65976896-65977020:+
==============================================================================
No motifs found.
************************************************************************************************
chr14:65979641-65979890:+
==============================================================================
No motifs found.
************************************************************************************************
chr14:65980844-65981039:+
==============================================================================
No motifs found.
************************************************************************************************
chr14:65981298-65981557:+
==============================================================================
Protein: RBM25(Hs/Mm)
Sequence Position	Genomic Coordinate	Motif	K-mer	Z-score	P-value
56	chr14:65981353	ggggag	ugggag	2.161	0.0153
************************************************************************************************
chr1:37998000-37998334:+
==============================================================================
Protein: RBM25(Hs/Mm)
Sequence Position	Genomic Coordinate	Motif	K-mer	Z-score	P-value
96	chr1:37998095	ggggag	ggggcg	2.598	0.00469
168	chr1:37998167	ggggag	cgggug	2.655	0.00397
191	chr1:37998190	ggggag	aggggg	2.609	0.00454
192	chr1:37998191	ggggag	ggggga	2.908	0.00182
193	chr1:37998192	ggggag	ggggac	2.931	0.00169
259	chr1:37998258	ggggag	ggggcc	2.644	0.0041
265	chr1:37998264	ggggag	ggggcc	2.552	0.00536
************************************************************************************************
chr1:38017796-38017941:+
==============================================================================
No motifs found.
************************************************************************************************
chr1:38018015-38018119:+
==============================================================================
No motifs found.
************************************************************************************************
chr1:38018855-38019544:+
==============================================================================
No motifs found.
************************************************************************************************
chr1:38021584-38021821:+
==============================================================================
No motifs found.
************************************************************************************************
chr1:38022154-38022324:+
==============================================================================
No motifs found.
************************************************************************************************
chr1:38032267-38032385:+
==============================================================================
No motifs found.
************************************************************************************************
chr1:38033058-38033167:+
==============================================================================
No motifs found.
************************************************************************************************
chr1:38034019-38034113:+
==============================================================================
Protein: RBM25(Hs/Mm)
Sequence Position	Genomic Coordinate	Motif	K-mer	Z-score	P-value
49	chr1:38034067	ggggag	ugggag	1.874	0.0305
************************************************************************************************
chr1:38035983-38036283:+
==============================================================================
Protein: RBM25(Hs/Mm)
Sequence Position	Genomic Coordinate	Motif	K-mer	Z-score	P-value
112	chr1:38036094	ggggag	ggggac	2.103	0.0177
133	chr1:38036115	ggggag	ggggac	2.517	0.00592
************************************************************************************************
chr1:38037193-38037320:+
==============================================================================
No motifs found.
************************************************************************************************
chr1:38037537-38037667:+
==============================================================================
No motifs found.
************************************************************************************************
chr1:38040663-38040750:+
==============================================================================
No motifs found.
************************************************************************************************
chr1:38041687-38041848:+
==============================================================================
No motifs found.
************************************************************************************************
chr1:38044694-38044845:+
==============================================================================
No motifs found.
************************************************************************************************
chr1:38045314-38045516:+
==============================================================================
No motifs found.
************************************************************************************************
chr1:38045638-38045819:+
==============================================================================
No motifs found.
************************************************************************************************
chr1:38046602-38046753:+
==============================================================================
No motifs found.
************************************************************************************************
chr1:38048783-38048934:+
==============================================================================
No motifs found.
************************************************************************************************
chr1:38049007-38049103:+
==============================================================================
No motifs found.
************************************************************************************************
chr1:38049166-38049350:+
==============================================================================
No motifs found.
************************************************************************************************
chr1:38050177-38050335:+
==============================================================================
No motifs found.
************************************************************************************************
chr1:38051113-38051294:+
==============================================================================
No motifs found.
************************************************************************************************
chr1:38051596-38055589:+
==============================================================================
Protein: RBM25(Hs/Mm)
Sequence Position	Genomic Coordinate	Motif	K-mer	Z-score	P-value
2126	chr1:38053721	ggggag	agggag	1.874	0.0305
2544	chr1:38054139	ggggag	uggggg	1.77	0.0384
2545	chr1:38054140	ggggag	gggggc	2.057	0.0198
2546	chr1:38054141	ggggag	ggggcu	2.023	0.0215
************************************************************************************************
chr17:33685257-33685429:-
==============================================================================
Protein: RBM25(Hs/Mm)
Sequence Position	Genomic Coordinate	Motif	K-mer	Z-score	P-value
60	chr17:33685370	ggggag	gggguc	2.414	0.00789
************************************************************************************************
chr17:33677264-33677450:-
==============================================================================
No motifs found.
************************************************************************************************
chr17:33670071-33670143:-
==============================================================================
No motifs found.
************************************************************************************************
chr17:33669159-33669186:-
==============================================================================
No motifs found.
************************************************************************************************
chr17:33668975-33669088:-
==============================================================================
No motifs found.
************************************************************************************************
chr17:33666637-33666695:-
==============================================================================
No motifs found.
************************************************************************************************
chr17:33666484-33666539:-
==============================================================================
No motifs found.
************************************************************************************************
chr17:33665482-33665655:-
==============================================================================
No motifs found.
************************************************************************************************
chr17:33664575-33664644:-
==============================================================================
No motifs found.
************************************************************************************************
chr17:33663215-33663295:-
==============================================================================
No motifs found.
************************************************************************************************
chr17:33660203-33660324:-
==============================================================================
No motifs found.
************************************************************************************************
chr17:33658860-33658924:-
==============================================================================
No motifs found.
************************************************************************************************
chr17:33658378-33658475:-
==============================================================================
No motifs found.
************************************************************************************************
chr17:33652263-33652336:-
==============================================================================
Protein: RBM25(Hs/Mm)
Sequence Position	Genomic Coordinate	Motif	K-mer	Z-score	P-value
56	chr17:33652281	ggggag	agggag	2.08	0.0188
************************************************************************************************
chr17:33649585-33650407:-
==============================================================================
Protein: RBM25(Hs/Mm)
Sequence Position	Genomic Coordinate	Motif	K-mer	Z-score	P-value
293	chr17:33650115	ggggag	ugggug	2.046	0.0204
446	chr17:33649962	ggggag	uggggg	2.356	0.00924
447	chr17:33649961	ggggag	gggggc	2.632	0.00424
448	chr17:33649960	ggggag	ggggcc	2.609	0.00454
668	chr17:33649740	ggggag	ugggug	1.862	0.0313
716	chr17:33649692	ggggag	ggggca	1.724	0.0424
************************************************************************************************
chr17:33648803-33648874:-
==============================================================================
No motifs found.
************************************************************************************************
chr17:33646229-33646669:-
==============================================================================
Protein: RBM25(Hs/Mm)
Sequence Position	Genomic Coordinate	Motif	K-mer	Z-score	P-value
57	chr17:33646613	ggggag	ggggug	2.517	0.00592
************************************************************************************************
chr5:24423439-24423540:-
==============================================================================
No motifs found.
************************************************************************************************
chr5:24422788-24422896:-
==============================================================================
No motifs found.
************************************************************************************************
chr5:24422638-24422725:-
==============================================================================
No motifs found.
************************************************************************************************
chr5:24422488-24422568:-
==============================================================================
No motifs found.
************************************************************************************************
chr5:24422322-24422398:-
==============================================================================
No motifs found.
************************************************************************************************
chr5:24420945-24421060:-
==============================================================================
No motifs found.
************************************************************************************************
chr5:24420721-24420815:-
==============================================================================
No motifs found.
************************************************************************************************
chr5:24420483-24420599:-
==============================================================================
No motifs found.
************************************************************************************************
chr5:24420249-24420338:-
==============================================================================
No motifs found.
************************************************************************************************
chr5:24419773-24419853:-
==============================================================================
No motifs found.
************************************************************************************************
chr5:24419590-24419690:-
==============================================================================
Protein: RBM25(Hs/Mm)
Sequence Position	Genomic Coordinate	Motif	K-mer	Z-score	P-value
73	chr5:24419618	ggggag	ggggag	2.506	0.00611
************************************************************************************************
chr5:24418231-24419472:-
==============================================================================
Protein: RBM25(Hs/Mm)
Sequence Position	Genomic Coordinate	Motif	K-mer	Z-score	P-value
156	chr5:24419317	ggggag	agggug	2.264	0.0118
169	chr5:24419304	ggggag	cgggug	2.264	0.0118
307	chr5:24419166	ggggag	ggggug	3.207	0.000671
320	chr5:24419153	ggggag	agggug	2.759	0.0029
329	chr5:24419144	ggggag	ggggac	3.034	0.00121
657	chr5:24418816	ggggag	ggggca	1.736	0.0413
735	chr5:24418738	ggggag	gggguu	2.115	0.0172
741	chr5:24418732	ggggag	ggggua	2.115	0.0172
806	chr5:24418667	ggggag	ggggaa	2.632	0.00424
811	chr5:24418662	ggggag	agggag	2.333	0.00982
************************************************************************************************
chr11:97280191-97280648:-
==============================================================================
No motifs found.
************************************************************************************************
chr11:97267585-97267689:-
==============================================================================
No motifs found.
************************************************************************************************
chr11:97258264-97258361:-
==============================================================================
No motifs found.
************************************************************************************************
chr11:97248192-97248333:-
==============================================================================
No motifs found.
************************************************************************************************
chr11:97244418-97244545:-
==============================================================================
No motifs found.
************************************************************************************************
chr11:97242593-97242813:-
==============================================================================
No motifs found.
************************************************************************************************
chr11:97241941-97242057:-
==============================================================================
No motifs found.
************************************************************************************************
chr11:97241794-97241847:-
==============================================================================
No motifs found.
************************************************************************************************
chr11:97240919-97241053:-
==============================================================================
No motifs found.
************************************************************************************************
chr11:97238084-97238268:-
==============================================================================
No motifs found.
************************************************************************************************
chr11:97236055-97236179:-
==============================================================================
No motifs found.
************************************************************************************************
chr11:97235045-97235125:-
==============================================================================
No motifs found.
************************************************************************************************
chr11:97231879-97232008:-
==============================================================================
No motifs found.
************************************************************************************************
chr11:97229820-97229903:-
==============================================================================
No motifs found.
************************************************************************************************
chr11:97226719-97226878:-
==============================================================================
No motifs found.
************************************************************************************************
chr11:97224649-97224803:-
==============================================================================
No motifs found.
************************************************************************************************
chr11:97222941-97223180:-
==============================================================================
No motifs found.
************************************************************************************************
chr11:97218498-97218660:-
==============================================================================
Protein: RBM25(Hs/Mm)
Sequence Position	Genomic Coordinate	Motif	K-mer	Z-score	P-value
32	chr11:97218629	ggggag	ggggcu	1.713	0.0434
************************************************************************************************
chr11:97217781-97217857:-
==============================================================================
No motifs found.
************************************************************************************************
chr11:97213761-97213888:-
==============================================================================
No motifs found.
************************************************************************************************
chr11:97213022-97213197:-
==============================================================================
Protein: RBM25(Hs/Mm)
Sequence Position	Genomic Coordinate	Motif	K-mer	Z-score	P-value
73	chr11:97213125	ggggag	ugggag	1.874	0.0305
110	chr11:97213088	ggggag	ugggag	1.943	0.026
135	chr11:97213063	ggggag	agggag	2.287	0.0111
************************************************************************************************
chr11:97212270-97212337:-
==============================================================================
No motifs found.
************************************************************************************************
chr11:97205834-97207278:-
==============================================================================
Protein: RBM25(Hs/Mm)
Sequence Position	Genomic Coordinate	Motif	K-mer	Z-score	P-value
263	chr11:97207016	ggggag	uggggg	2.402	0.00815
264	chr11:97207015	ggggag	gggggu	2.701	0.00346
265	chr11:97207014	ggggag	gggguu	2.713	0.00333
521	chr11:97206758	ggggag	uggggg	2.552	0.00536
522	chr11:97206757	ggggag	ggggga	2.851	0.00218
523	chr11:97206756	ggggag	ggggaa	2.874	0.00203
551	chr11:97206728	ggggag	ugggug	2	0.0227
591	chr11:97206688	ggggag	ggggau	1.828	0.0338
1115	chr11:97206164	ggggag	ggggcc	2.828	0.00234
1124	chr11:97206155	ggggag	ggggac	2.874	0.00203
1136	chr11:97206143	ggggag	ggggcc	2.828	0.00234
************************************************************************************************
chr11:53,567,369-53,567,541:+
==============================================================================
Protein: RBM25(Hs/Mm)
Sequence Position	Genomic Coordinate	Motif	K-mer	Z-score	P-value
125	chr11:53567493	ggggag	ggggac	2.563	0.00519
************************************************************************************************
chr11:53,570,526-53,570,819:+
==============================================================================
No motifs found.
************************************************************************************************
chr11:53,578,834-53,578,998:+
==============================================================================
Protein: RBM25(Hs/Mm)
Sequence Position	Genomic Coordinate	Motif	K-mer	Z-score	P-value
81	chr11:53578914	ggggag	ggggcu	2.011	0.0222
91	chr11:53578924	ggggag	gggguc	2.057	0.0198
************************************************************************************************
chr11:53,579,090-53,579,194:+
==============================================================================
No motifs found.
************************************************************************************************
chr11:53,579,718-53,579,843:+
==============================================================================
No motifs found.
************************************************************************************************
chr11:53,583,217-53,583,376:+
==============================================================================
No motifs found.
************************************************************************************************
chr11:53,583,805-53,584,022:+
==============================================================================
No motifs found.
************************************************************************************************
chr11:53,584,261-53,584,455:+
==============================================================================
No motifs found.
************************************************************************************************
chr11:53,586,825-53,586,940:+
==============================================================================
Protein: RBM25(Hs/Mm)
Sequence Position	Genomic Coordinate	Motif	K-mer	Z-score	P-value
62	chr11:53586886	ggggag	agggug	2.057	0.0198
************************************************************************************************
chr11:53,590,707-53,590,735:+
==============================================================================
No motifs found.
************************************************************************************************
chr11:53,593,364-53,593,540:+
==============================================================================
No motifs found.
************************************************************************************************
chr11:53,593,909-53,594,109:+
==============================================================================
No motifs found.
************************************************************************************************
chr11:53,594,267-53,594,397:+
==============================================================================
No motifs found.
************************************************************************************************
chr11:53,594,816-53,594,961:+
==============================================================================
Protein: RBM25(Hs/Mm)
Sequence Position	Genomic Coordinate	Motif	K-mer	Z-score	P-value
140	chr11:53594955	ggggag	aggggg	2.701	0.00346
141	chr11:53594956	ggggag	gggggg	3.195	0.000699
************************************************************************************************
chr11:53,597,949-53,598,022:+
==============================================================================
No motifs found.
************************************************************************************************
chr11:53,598,284-53,598,372:+
==============================================================================
No motifs found.
************************************************************************************************
chr11:53,598,697-53,598,841:+
==============================================================================
Protein: RBM25(Hs/Mm)
Sequence Position	Genomic Coordinate	Motif	K-mer	Z-score	P-value
127	chr11:53598823	ggggag	ggggcg	2.31	0.0104
************************************************************************************************
chr11:53,601,001-53,601,977:+
==============================================================================
Protein: RBM25(Hs/Mm)
Sequence Position	Genomic Coordinate	Motif	K-mer	Z-score	P-value
866	chr11:53601866	ggggag	gggguu	2.115	0.0172
872	chr11:53601872	ggggag	ggggau	2.126	0.0168
************************************************************************************************
chr11:115603915-115604253:+
==============================================================================
Protein: RBM25(Hs/Mm)
Sequence Position	Genomic Coordinate	Motif	K-mer	Z-score	P-value
15	chr11:115603929	ggggag	cggggg	2.805	0.00252
16	chr11:115603930	ggggag	gggggc	3.172	0.000757
17	chr11:115603931	ggggag	ggggcg	3.287	0.000506
22	chr11:115603936	ggggag	ggggcc	3.126	0.000886
32	chr11:115603946	ggggag	uggggg	2.805	0.00252
33	chr11:115603947	ggggag	gggggc	3.184	0.000726
34	chr11:115603948	ggggag	ggggcc	3.126	0.000886
296	chr11:115604210	ggggag	ugggag	2.069	0.0193
327	chr11:115604241	ggggag	agggug	2.046	0.0204
************************************************************************************************
chr11:115604711-115604922:+
==============================================================================
Protein: RBM25(Hs/Mm)
Sequence Position	Genomic Coordinate	Motif	K-mer	Z-score	P-value
24	chr11:115604734	ggggag	aggggg	2.552	0.00536
25	chr11:115604735	ggggag	ggggga	2.851	0.00218
26	chr11:115604736	ggggag	ggggag	3.138	0.000851
************************************************************************************************
chr11:115605013-115605096:+
==============================================================================
No motifs found.
************************************************************************************************
chr11:115605960-115606147:+
==============================================================================
Protein: RBM25(Hs/Mm)
Sequence Position	Genomic Coordinate	Motif	K-mer	Z-score	P-value
160	chr11:115606119	ggggag	aggggg	2.782	0.0027
161	chr11:115606120	ggggag	gggggc	3.115	0.00092
162	chr11:115606121	ggggag	ggggcc	3.08	0.00103
************************************************************************************************
chr11:115606808-115608046:+
==============================================================================
Protein: RBM25(Hs/Mm)
Sequence Position	Genomic Coordinate	Motif	K-mer	Z-score	P-value
787	chr11:115607594	ggggag	ggggcu	1.77	0.0384
903	chr11:115607710	ggggag	aggggg	3.011	0.0013
904	chr11:115607711	ggggag	gggggg	3.69	0.000112
905	chr11:115607712	ggggag	gggggg	3.69	0.000112
906	chr11:115607713	ggggag	gggggg	3.69	0.000112
907	chr11:115607714	ggggag	gggggg	3.69	0.000112
908	chr11:115607715	ggggag	gggggg	3.69	0.000112
909	chr11:115607716	ggggag	gggggg	3.69	0.000112
910	chr11:115607717	ggggag	gggggg	3.69	0.000112
911	chr11:115607718	ggggag	gggggg	3.69	0.000112
912	chr11:115607719	ggggag	ggggga	3.402	0.000334
913	chr11:115607720	ggggag	ggggag	3.713	0.000102
************************************************************************************************
chr11:50325483-50325683:-
==============================================================================
Protein: RBM25(Hs/Mm)
Sequence Position	Genomic Coordinate	Motif	K-mer	Z-score	P-value
6	chr11:50325678	ggggag	ggggcg	3	0.00135
17	chr11:50325667	ggggag	gggguu	3.103	0.000958
37	chr11:50325647	ggggag	ggggcu	2.793	0.00261
130	chr11:50325554	ggggag	ggggcc	2.667	0.00383
135	chr11:50325549	ggggag	cgggug	2.529	0.00572
143	chr11:50325541	ggggag	cgggug	2.529	0.00572
147	chr11:50325537	ggggag	ugggag	2.54	0.00554
159	chr11:50325525	ggggag	agggag	2.391	0.0084
179	chr11:50325505	ggggag	cgggag	2.322	0.0101
************************************************************************************************
chr11:50311594-50311794:-
==============================================================================
No motifs found.
************************************************************************************************
chr11:50310784-50310877:-
==============================================================================
No motifs found.
************************************************************************************************
chr11:50310362-50310440:-
==============================================================================
No motifs found.
************************************************************************************************
chr11:50308778-50308939:-
==============================================================================
No motifs found.
************************************************************************************************
chr11:50308300-50308401:-
==============================================================================
No motifs found.
************************************************************************************************
chr11:50307460-50307672:-
==============================================================================
No motifs found.
************************************************************************************************
chr11:50304316-50304525:-
==============================================================================
No motifs found.
************************************************************************************************
chr11:50301748-50301881:-
==============================================================================
No motifs found.
************************************************************************************************
chr11:50300888-50301064:-
==============================================================================
Protein: RBM25(Hs/Mm)
Sequence Position	Genomic Coordinate	Motif	K-mer	Z-score	P-value
33	chr11:50301032	ggggag	ugggag	1.839	0.033
************************************************************************************************
chr11:50299119-50299354:-
==============================================================================
Protein: RBM25(Hs/Mm)
Sequence Position	Genomic Coordinate	Motif	K-mer	Z-score	P-value
187	chr11:50299168	ggggag	ugggug	2.253	0.0121
192	chr11:50299163	ggggag	ggggcc	2.759	0.0029
215	chr11:50299140	ggggag	ggggcu	2.368	0.00894
************************************************************************************************
chr11:50298107-50298246:-
==============================================================================
No motifs found.
************************************************************************************************
chr11:50297264-50297404:-
==============================================================================
No motifs found.
************************************************************************************************
chr11:50297048-50297147:-
==============================================================================
Protein: RBM25(Hs/Mm)
Sequence Position	Genomic Coordinate	Motif	K-mer	Z-score	P-value
94	chr11:50297054	ggggag	agggag	1.828	0.0338
************************************************************************************************
chr11:50294457-50296345:-
==============================================================================
No motifs found.
************************************************************************************************
chr11:94,991,025-94,992,928:+
==============================================================================
Protein: RBM25(Hs/Mm)
Sequence Position	Genomic Coordinate	Motif	K-mer	Z-score	P-value
1	chr11:94991025	ggggag	ggggcg	3.575	0.000175
7	chr11:94991031	ggggag	cggggg	2.977	0.00146
8	chr11:94991032	ggggag	gggggg	3.621	0.000147
9	chr11:94991033	ggggag	gggggg	3.621	0.000147
10	chr11:94991034	ggggag	ggggga	3.368	0.000379
11	chr11:94991035	ggggag	ggggag	3.644	0.000134
15	chr11:94991039	ggggag	agggag	3.034	0.00121
19	chr11:94991043	ggggag	agggag	3.034	0.00121
23	chr11:94991047	ggggag	agggag	3.034	0.00121
27	chr11:94991051	ggggag	agggag	3	0.00135
75	chr11:94991099	ggggag	ggggau	2.575	0.00501
118	chr11:94991142	ggggag	aggggg	1.908	0.0282
119	chr11:94991143	ggggag	gggggc	2.195	0.0141
120	chr11:94991144	ggggag	ggggcg	2.31	0.0104
244	chr11:94991268	ggggag	ugggug	2.69	0.00357
248	chr11:94991272	ggggag	uggggg	2.667	0.00383
249	chr11:94991273	ggggag	gggggc	2.966	0.00151
250	chr11:94991274	ggggag	ggggcg	3.08	0.00103
283	chr11:94991307	ggggag	aggggg	2.172	0.0149
284	chr11:94991308	ggggag	gggggc	2.46	0.00695
285	chr11:94991309	ggggag	ggggcu	2.425	0.00765
312	chr11:94991336	ggggag	uggggg	2.655	0.00397
313	chr11:94991337	ggggag	ggggga	2.943	0.00163
314	chr11:94991338	ggggag	ggggag	3.115	0.00092
393	chr11:94991417	ggggag	uggggg	2.195	0.0141
394	chr11:94991418	ggggag	ggggga	2.483	0.00651
395	chr11:94991419	ggggag	ggggac	2.517	0.00592
432	chr11:94991456	ggggag	uggggg	2.954	0.00157
433	chr11:94991457	ggggag	gggggg	3.575	0.000175
434	chr11:94991458	ggggag	ggggga	3.333	0.00043
435	chr11:94991459	ggggag	ggggag	3.598	0.00016
439	chr11:94991463	ggggag	aggggg	2.954	0.00157
440	chr11:94991464	ggggag	gggggc	3.333	0.00043
441	chr11:94991465	ggggag	ggggcg	3.54	0.0002
477	chr11:94991501	ggggag	aggggg	2.943	0.00163
478	chr11:94991502	ggggag	gggggg	3.54	0.0002
479	chr11:94991503	ggggag	gggggc	3.322	0.000447
480	chr11:94991504	ggggag	ggggca	3.276	0.000526
488	chr11:94991512	ggggag	ggggag	3.563	0.000183
495	chr11:94991519	ggggag	aggggg	2.943	0.00163
496	chr11:94991520	ggggag	ggggga	3.322	0.000447
497	chr11:94991521	ggggag	ggggau	3.368	0.000379
542	chr11:94991566	ggggag	cggggg	2.644	0.0041
543	chr11:94991567	ggggag	gggggc	3.011	0.0013
544	chr11:94991568	ggggag	ggggcc	2.966	0.00151
550	chr11:94991574	ggggag	cggggg	2.644	0.0041
551	chr11:94991575	ggggag	gggggu	3.011	0.0013
552	chr11:94991576	ggggag	gggguc	3.023	0.00125
727	chr11:94991751	ggggag	ggggcc	2.575	0.00501
735	chr11:94991759	ggggag	cgggug	2.425	0.00765
791	chr11:94991815	ggggag	ggggug	2.529	0.00572
999	chr11:94992023	ggggag	cgggug	2.149	0.0158
1305	chr11:94992329	ggggag	cggggg	2.506	0.00611
1306	chr11:94992330	ggggag	ggggga	2.793	0.00261
1307	chr11:94992331	ggggag	ggggau	2.816	0.00243
1364	chr11:94992388	ggggag	cgggug	1.851	0.0321
1397	chr11:94992421	ggggag	cgggag	2.069	0.0193
1439	chr11:94992463	ggggag	ggggag	2.138	0.0163
1466	chr11:94992490	ggggag	ggggaa	1.874	0.0305
1613	chr11:94992637	ggggag	aggggg	2.851	0.00218
1614	chr11:94992638	ggggag	gggggg	3.402	0.000334
1615	chr11:94992639	ggggag	gggggu	3.161	0.000786
1616	chr11:94992640	ggggag	ggggug	3.391	0.000348
1727	chr11:94992751	ggggag	ggggag	3.207	0.000671
1738	chr11:94992762	ggggag	uggggg	2.759	0.0029
1739	chr11:94992763	ggggag	gggggc	3.092	0.000994
1740	chr11:94992764	ggggag	ggggca	3.057	0.00112
************************************************************************************************
chr11:94,996,054-94,996,677:+
==============================================================================
Protein: RBM25(Hs/Mm)
Sequence Position	Genomic Coordinate	Motif	K-mer	Z-score	P-value
360	chr11:94996413	ggggag	ugggug	1.839	0.033
************************************************************************************************
chr11:94,996,525-94,996,677:+
==============================================================================
No motifs found.
************************************************************************************************
chr11:94,997,984-94,998,124:+
==============================================================================
Protein: RBM25(Hs/Mm)
Sequence Position	Genomic Coordinate	Motif	K-mer	Z-score	P-value
104	chr11:94998087	ggggag	agggug	2.046	0.0204
************************************************************************************************
chr11:95,000,197-95,000,321:+
==============================================================================
Protein: RBM25(Hs/Mm)
Sequence Position	Genomic Coordinate	Motif	K-mer	Z-score	P-value
58	chr11:95000254	ggggag	ugggag	2.218	0.0133
************************************************************************************************
chr11:95,001,209-95,001,364:+
==============================================================================
No motifs found.
************************************************************************************************
chr11:95,001,832-95,002,004:+
==============================================================================
Protein: RBM25(Hs/Mm)
Sequence Position	Genomic Coordinate	Motif	K-mer	Z-score	P-value
61	chr11:95001892	ggggag	aggggg	2.345	0.00951
62	chr11:95001893	ggggag	gggggu	2.644	0.0041
63	chr11:95001894	ggggag	ggggug	2.805	0.00252
************************************************************************************************
chr11:95,002,069-95,002,142:+
==============================================================================
No motifs found.
************************************************************************************************
chr11:95,004,551-95,004,800:+
==============================================================================
No motifs found.
************************************************************************************************
chr11:95,005,011-95,005,127:+
==============================================================================
No motifs found.
************************************************************************************************
chr11:95,005,295-95,006,909:+
==============================================================================
Protein: RBM25(Hs/Mm)
Sequence Position	Genomic Coordinate	Motif	K-mer	Z-score	P-value
291	chr11:95005585	ggggag	ggggcu	2.138	0.0163
418	chr11:95005712	ggggag	ggggcu	1.77	0.0384
571	chr11:95005865	ggggag	gggguu	2.241	0.0125
675	chr11:95005969	ggggag	aggggg	2.851	0.00218
676	chr11:95005970	ggggag	ggggga	3.218	0.000645
677	chr11:95005971	ggggag	ggggag	3.402	0.000334
695	chr11:95005989	ggggag	cggggg	2.851	0.00218
696	chr11:95005990	ggggag	ggggga	3.218	0.000645
697	chr11:95005991	ggggag	ggggaa	3.299	0.000485
722	chr11:95006016	ggggag	gggguc	2.506	0.00611
879	chr11:95006173	ggggag	agggag	2.276	0.0114
883	chr11:95006177	ggggag	agggag	2.276	0.0114
1132	chr11:95006426	ggggag	ggggcu	2.437	0.0074
1145	chr11:95006439	ggggag	agggag	2.287	0.0111
1427	chr11:95006721	ggggag	aggggg	2.759	0.0029
1428	chr11:95006722	ggggag	gggggu	3.057	0.00112
1429	chr11:95006723	ggggag	ggggug	3.218	0.000645
1439	chr11:95006733	ggggag	cgggug	2.793	0.00261
************************************************************************************************
chr11:6274664-6274880:-
==============================================================================
Protein: RBM25(Hs/Mm)
Sequence Position	Genomic Coordinate	Motif	K-mer	Z-score	P-value
60	chr11:6274821	ggggag	gggguc	2.793	0.00261
77	chr11:6274804	ggggag	ggggau	2.816	0.00243
211	chr11:6274670	ggggag	aggggg	2.563	0.00519
212	chr11:6274669	ggggag	gggggc	2.851	0.00218
************************************************************************************************
chr11:6274388-6274508:-
==============================================================================
No motifs found.
************************************************************************************************
chr11:6274098-6274243:-
==============================================================================
No motifs found.
************************************************************************************************
chr11:6273731-6273897:-
==============================================================================
No motifs found.
************************************************************************************************
chr11:6270359-6271810:-
==============================================================================
Protein: RBM25(Hs/Mm)
Sequence Position	Genomic Coordinate	Motif	K-mer	Z-score	P-value
1151	chr11:6270660	ggggag	ggggug	3.322	0.000447
1155	chr11:6270656	ggggag	uggggg	2.793	0.00261
1156	chr11:6270655	ggggag	ggggga	3.138	0.000851
1157	chr11:6270654	ggggag	ggggaa	3.172	0.000757
************************************************************************************************
chr9:44379613-44379947:+
==============================================================================
Protein: RBM25(Hs/Mm)
Sequence Position	Genomic Coordinate	Motif	K-mer	Z-score	P-value
16	chr9:44379628	ggggag	ggggag	2.943	0.00163
35	chr9:44379647	ggggag	gggguu	2.989	0.0014
41	chr9:44379653	ggggag	gggguc	3.08	0.00103
119	chr9:44379731	ggggag	agggag	2.759	0.0029
125	chr9:44379737	ggggag	cggggg	2.736	0.00311
126	chr9:44379738	ggggag	gggggu	3.034	0.00121
127	chr9:44379739	ggggag	ggggug	3.195	0.000699
165	chr9:44379777	ggggag	ggggag	3.402	0.000334
186	chr9:44379798	ggggag	cggggg	2.851	0.00218
187	chr9:44379799	ggggag	gggggc	3.207	0.000671
188	chr9:44379800	ggggag	ggggcg	3.368	0.000379
276	chr9:44379888	ggggag	agggug	2.126	0.0168
298	chr9:44379910	ggggag	ugggag	2.218	0.0133
************************************************************************************************
chr9:44379480-44379605:+
==============================================================================
Protein: RBM25(Hs/Mm)
Sequence Position	Genomic Coordinate	Motif	K-mer	Z-score	P-value
56	chr9:44379535	ggggag	ggggcg	1.977	0.024
84	chr9:44379563	ggggag	ggggcc	1.69	0.0455
************************************************************************************************
chr9:44380503-44380620:+
==============================================================================
No motifs found.
************************************************************************************************
chr9:44380806-44380919:+
==============================================================================
No motifs found.
************************************************************************************************
chr9:44381044-44381142:+
==============================================================================
No motifs found.
************************************************************************************************
chr9:44381244-44381418:+
==============================================================================
No motifs found.
************************************************************************************************
chr9:44381504-44381600:+
==============================================================================
No motifs found.
************************************************************************************************
chr9:44381832-44382033:+
==============================================================================
No motifs found.
************************************************************************************************
chr9:44382443-44382578:+
==============================================================================
Protein: RBM25(Hs/Mm)
Sequence Position	Genomic Coordinate	Motif	K-mer	Z-score	P-value
117	chr9:44382559	ggggag	ggggcg	3	0.00135
124	chr9:44382566	ggggag	ggggua	3	0.00135
************************************************************************************************
chr9:44384099-44384311:+
==============================================================================
No motifs found.
************************************************************************************************
chr9:44384427-44384581:+
==============================================================================
No motifs found.
************************************************************************************************
chr9:44384652-44384754:+
==============================================================================
Protein: RBM25(Hs/Mm)
Sequence Position	Genomic Coordinate	Motif	K-mer	Z-score	P-value
41	chr9:44384692	ggggag	ggggcc	2.46	0.00695
************************************************************************************************
chr9:44384820-44384972:+
==============================================================================
Protein: RBM25(Hs/Mm)
Sequence Position	Genomic Coordinate	Motif	K-mer	Z-score	P-value
55	chr9:44384874	ggggag	uggggg	2.368	0.00894
56	chr9:44384875	ggggag	gggggc	2.644	0.0041
57	chr9:44384876	ggggag	ggggcu	2.621	0.00438
************************************************************************************************
chr9:44385108-44385315:+
==============================================================================
Protein: RBM25(Hs/Mm)
Sequence Position	Genomic Coordinate	Motif	K-mer	Z-score	P-value
23	chr9:44385130	ggggag	agggag	2.23	0.0129
181	chr9:44385288	ggggag	ggggcc	2.862	0.0021
203	chr9:44385310	ggggag	ggggcg	3.253	0.000571
************************************************************************************************
chr9:44385557-44385715:+
==============================================================================
Protein: RBM25(Hs/Mm)
Sequence Position	Genomic Coordinate	Motif	K-mer	Z-score	P-value
147	chr9:44385703	ggggag	agggug	2.046	0.0204
************************************************************************************************
chr9:44387022-44387102:+
==============================================================================
No motifs found.
************************************************************************************************
chr9:44387240-44387339:+
==============================================================================
No motifs found.
************************************************************************************************
chr9:44387678-44387883:+
==============================================================================
Protein: RBM25(Hs/Mm)
Sequence Position	Genomic Coordinate	Motif	K-mer	Z-score	P-value
34	chr9:44387711	ggggag	ggggag	2.552	0.00536
60	chr9:44387737	ggggag	aggggg	1.816	0.0347
61	chr9:44387738	ggggag	ggggga	2.103	0.0177
62	chr9:44387739	ggggag	ggggaa	2.126	0.0168
129	chr9:44387806	ggggag	aggggg	2.529	0.00572
130	chr9:44387807	ggggag	ggggga	2.828	0.00234
131	chr9:44387808	ggggag	ggggau	2.851	0.00218
147	chr9:44387824	ggggag	agggag	2.575	0.00501
176	chr9:44387853	ggggag	ggggac	1.862	0.0313
************************************************************************************************
chr9:44387996-44388188:+
==============================================================================
Protein: RBM25(Hs/Mm)
Sequence Position	Genomic Coordinate	Motif	K-mer	Z-score	P-value
42	chr9:44388037	ggggag	agggug	1.678	0.0467
************************************************************************************************
chr9:44388268-44388375:+
==============================================================================
No motifs found.
************************************************************************************************
chr9:44388472-44388614:+
==============================================================================
Protein: RBM25(Hs/Mm)
Sequence Position	Genomic Coordinate	Motif	K-mer	Z-score	P-value
59	chr9:44388530	ggggag	cgggag	2.138	0.0163
73	chr9:44388544	ggggag	ggggaa	2.333	0.00982
************************************************************************************************
chr9:44388782-44388935:+
==============================================================================
No motifs found.
************************************************************************************************
chr9:44389028-44389132:+
==============================================================================
No motifs found.
************************************************************************************************
chr9:44389221-44389481:+
==============================================================================
No motifs found.
************************************************************************************************
chr9:44389567-44389637:+
==============================================================================
No motifs found.
************************************************************************************************
chr9:44390826-44390896:+
==============================================================================
No motifs found.
************************************************************************************************
chr9:44390979-44392379:+
==============================================================================
Protein: RBM25(Hs/Mm)
Sequence Position	Genomic Coordinate	Motif	K-mer	Z-score	P-value
148	chr9:44391126	ggggag	uggggg	2.644	0.0041
149	chr9:44391127	ggggag	gggggu	2.977	0.00146
150	chr9:44391128	ggggag	gggguu	3	0.00135
165	chr9:44391143	ggggag	ggggcu	2.931	0.00169
687	chr9:44391665	ggggag	ggggag	2.092	0.0182
910	chr9:44391888	ggggag	uggggg	2.506	0.00611
911	chr9:44391889	ggggag	ggggga	2.805	0.00252
912	chr9:44391890	ggggag	ggggac	2.828	0.00234
985	chr9:44391963	ggggag	gggguc	2.172	0.0149
************************************************************************************************
chr10:34418351-34418562:-
==============================================================================
No motifs found.
************************************************************************************************
chr10:34411358-34411469:-
==============================================================================
Protein: RBM25(Hs/Mm)
Sequence Position	Genomic Coordinate	Motif	K-mer	Z-score	P-value
64	chr10:34411406	ggggag	ggggcu	1.759	0.0393
************************************************************************************************
chr10:34407525-34407616:-
==============================================================================
No motifs found.
************************************************************************************************
chr10:34403641-34403797:-
==============================================================================
No motifs found.
************************************************************************************************
chr10:34399728-34399827:-
==============================================================================
Protein: RBM25(Hs/Mm)
Sequence Position	Genomic Coordinate	Motif	K-mer	Z-score	P-value
47	chr10:34399781	ggggag	cggggg	2.172	0.0149
48	chr10:34399780	ggggag	gggggc	2.46	0.00695
49	chr10:34399779	ggggag	ggggcu	2.425	0.00765
************************************************************************************************
chr10:34398104-34398208:-
==============================================================================
No motifs found.
************************************************************************************************
chr10:34324278-34324472:-
==============================================================================
No motifs found.
************************************************************************************************
chr10:34322599-34322716:-
==============================================================================
No motifs found.
************************************************************************************************
chr10:34314740-34314878:-
==============================================================================
No motifs found.
************************************************************************************************
chr10:34313579-34313751:-
==============================================================================
No motifs found.
************************************************************************************************
chr10:34310291-34310479:-
==============================================================================
Protein: RBM25(Hs/Mm)
Sequence Position	Genomic Coordinate	Motif	K-mer	Z-score	P-value
83	chr10:34310397	ggggag	cggggg	2.655	0.00397
84	chr10:34310396	ggggag	ggggga	2.943	0.00163
85	chr10:34310395	ggggag	ggggag	3.103	0.000958
183	chr10:34310297	ggggag	aggggg	1.816	0.0347
184	chr10:34310296	ggggag	ggggga	2.103	0.0177
************************************************************************************************
chr10:34303599-34304989:-
==============================================================================
Protein: RBM25(Hs/Mm)
Sequence Position	Genomic Coordinate	Motif	K-mer	Z-score	P-value
532	chr10:34304458	ggggag	ugggag	2.08	0.0188
539	chr10:34304451	ggggag	ggggcc	2.23	0.0129
************************************************************************************************
chr3:57846860-57847155:-
==============================================================================
Protein: RBM25(Hs/Mm)
Sequence Position	Genomic Coordinate	Motif	K-mer	Z-score	P-value
1	chr3:57847155	ggggag	ggggcg	3.391	0.000348
6	chr3:57847150	ggggag	ggggcg	3.322	0.000447
54	chr3:57847102	ggggag	agggug	2.552	0.00536
65	chr3:57847091	ggggag	ggggac	2.759	0.0029
78	chr3:57847078	ggggag	cgggag	2.828	0.00234
97	chr3:57847059	ggggag	ggggag	2.805	0.00252
128	chr3:57847028	ggggag	cgggug	2.839	0.00226
138	chr3:57847018	ggggag	cggggg	2.805	0.00252
139	chr3:57847017	ggggag	gggggg	3.31	0.000466
140	chr3:57847016	ggggag	ggggga	3.149	0.000819
141	chr3:57847015	ggggag	ggggaa	3.195	0.000699
197	chr3:57846959	ggggag	ugggag	1.816	0.0347
************************************************************************************************
chr3:57847341-57848089:-
==============================================================================
Protein: RBM25(Hs/Mm)
Sequence Position	Genomic Coordinate	Motif	K-mer	Z-score	P-value
330	chr3:57847760	ggggag	agggag	2.172	0.0149
472	chr3:57847618	ggggag	ggggcg	2.437	0.0074
715	chr3:57847375	ggggag	cggggg	2.506	0.00611
716	chr3:57847374	ggggag	gggggc	2.793	0.00261
717	chr3:57847373	ggggag	ggggcg	2.908	0.00182
************************************************************************************************
chr3:57845164-57845376:-
==============================================================================
Protein: RBM25(Hs/Mm)
Sequence Position	Genomic Coordinate	Motif	K-mer	Z-score	P-value
161	chr3:57845216	ggggag	ggggag	2.115	0.0172
196	chr3:57845181	ggggag	cgggag	2.069	0.0193
************************************************************************************************
chr3:57841915-57843324:-
==============================================================================
Protein: RBM25(Hs/Mm)
Sequence Position	Genomic Coordinate	Motif	K-mer	Z-score	P-value
37	chr3:57843288	ggggag	gggguc	1.77	0.0384
199	chr3:57843126	ggggag	ggggaa	1.839	0.033
431	chr3:57842894	ggggag	uggggg	2.655	0.00397
432	chr3:57842893	ggggag	ggggga	3.011	0.0013
433	chr3:57842892	ggggag	ggggaa	3.034	0.00121
438	chr3:57842887	ggggag	aggggg	2.655	0.00397
439	chr3:57842886	ggggag	gggggc	3.011	0.0013
440	chr3:57842885	ggggag	ggggca	2.966	0.00151
************************************************************************************************
chr6:147475861-147476069:+
==============================================================================
Protein: RBM25(Hs/Mm)
Sequence Position	Genomic Coordinate	Motif	K-mer	Z-score	P-value
55	chr6:147475915	ggggag	cgggug	2.161	0.0153
104	chr6:147475964	ggggag	cgggag	2.92	0.00175
108	chr6:147475968	ggggag	aggggg	2.874	0.00203
109	chr6:147475969	ggggag	gggggg	3.425	0.000307
110	chr6:147475970	ggggag	gggggu	3.218	0.000645
111	chr6:147475971	ggggag	ggggug	3.448	0.000282
155	chr6:147476015	ggggag	cgggug	2.264	0.0118
177	chr6:147476037	ggggag	ggggag	2.966	0.00151
************************************************************************************************
chr6:147507774-147507837:+
==============================================================================
No motifs found.
************************************************************************************************
chr6:147510814-147510912:+
==============================================================================
No motifs found.
************************************************************************************************
chr6:147534019-147534199:+
==============================================================================
No motifs found.
************************************************************************************************
chr6:147535578-147535801:+
==============================================================================
No motifs found.
************************************************************************************************
chr6:147537366-147537490:+
==============================================================================
No motifs found.
************************************************************************************************
chr6:147562625-147562722:+
==============================================================================
No motifs found.
************************************************************************************************
chr6:147575463-147575590:+
==============================================================================
No motifs found.
************************************************************************************************
chr6:147590377-147590489:+
==============================================================================
No motifs found.
************************************************************************************************
chr6:147590559-147590647:+
==============================================================================
No motifs found.
************************************************************************************************
chr6:147592029-147592225:+
==============================================================================
No motifs found.
************************************************************************************************
chr6:147606872-147607005:+
==============================================================================
Protein: RBM25(Hs/Mm)
Sequence Position	Genomic Coordinate	Motif	K-mer	Z-score	P-value
110	chr6:147606981	ggggag	agggag	1.77	0.0384
************************************************************************************************
chr6:147631565-147632622:+
==============================================================================
No motifs found.
************************************************************************************************
chr6:147533266-147533373:+
==============================================================================
No motifs found.
************************************************************************************************
chr16:20651642-20651861:+
==============================================================================
Protein: RBM25(Hs/Mm)
Sequence Position	Genomic Coordinate	Motif	K-mer	Z-score	P-value
26	chr16:20651667	ggggag	ggggcg	2.713	0.00333
83	chr16:20651724	ggggag	agggug	2.161	0.0153
184	chr16:20651825	ggggag	ggggaa	2.218	0.0133
************************************************************************************************
chr16:20652234-20652310:+
==============================================================================
Protein: RBM25(Hs/Mm)
Sequence Position	Genomic Coordinate	Motif	K-mer	Z-score	P-value
65	chr16:20652298	ggggag	ggggug	3.425	0.000307
************************************************************************************************
chr16:20652583-20652767:+
==============================================================================
No motifs found.
************************************************************************************************
chr16:20654538-20654679:+
==============================================================================
Protein: RBM25(Hs/Mm)
Sequence Position	Genomic Coordinate	Motif	K-mer	Z-score	P-value
62	chr16:20654599	ggggag	cgggag	1.874	0.0305
************************************************************************************************
chr16:20654808-20655052:+
==============================================================================
No motifs found.
************************************************************************************************
chr16:20655243-20655421:+
==============================================================================
No motifs found.
************************************************************************************************
chr16:20655549-20655713:+
==============================================================================
Protein: RBM25(Hs/Mm)
Sequence Position	Genomic Coordinate	Motif	K-mer	Z-score	P-value
150	chr16:20655698	ggggag	cgggag	2.057	0.0198
************************************************************************************************
chr16:20655871-20655951:+
==============================================================================
No motifs found.
************************************************************************************************
chr16:20656533-20656699:+
==============================================================================
No motifs found.
************************************************************************************************
chr16:20656858-20656984:+
==============================================================================
No motifs found.
************************************************************************************************
chr16:20657472-20657619:+
==============================================================================
No motifs found.
************************************************************************************************
chr16:20657964-20658071:+
==============================================================================
No motifs found.
************************************************************************************************
chr16:20659396-20659578:+
==============================================================================
Protein: RBM25(Hs/Mm)
Sequence Position	Genomic Coordinate	Motif	K-mer	Z-score	P-value
52	chr16:20659447	ggggag	gggguc	2.23	0.0129
************************************************************************************************
chr16:20659669-20659790:+
==============================================================================
No motifs found.
************************************************************************************************
chr16:20659947-20660112:+
==============================================================================
No motifs found.
************************************************************************************************
chr16:20660333-20660436:+
==============================================================================
Protein: RBM25(Hs/Mm)
Sequence Position	Genomic Coordinate	Motif	K-mer	Z-score	P-value
45	chr16:20660377	ggggag	uggggg	2.207	0.0137
46	chr16:20660378	ggggag	ggggga	2.506	0.00611
47	chr16:20660379	ggggag	ggggaa	2.529	0.00572
************************************************************************************************
chr16:20661555-20661743:+
==============================================================================
No motifs found.
************************************************************************************************
chr16:20661806-20661920:+
==============================================================================
No motifs found.
************************************************************************************************
chr16:20662083-20662229:+
==============================================================================
No motifs found.
************************************************************************************************
chr16:20662612-20662750:+
==============================================================================
No motifs found.
************************************************************************************************
chr16:20663053-20663424:+
==============================================================================
Protein: RBM25(Hs/Mm)
Sequence Position	Genomic Coordinate	Motif	K-mer	Z-score	P-value
95	chr16:20663147	ggggag	ggggag	2.54	0.00554
265	chr16:20663317	ggggag	ggggug	2.989	0.0014
289	chr16:20663341	ggggag	uggggg	2.621	0.00438
290	chr16:20663342	ggggag	ggggga	2.966	0.00151
291	chr16:20663343	ggggag	ggggaa	2.529	0.00572
************************************************************************************************
chr11:75732859-75733101:+
==============================================================================
No motifs found.
************************************************************************************************
chr11:75751871-75752090:+
==============================================================================
Protein: RBM25(Hs/Mm)
Sequence Position	Genomic Coordinate	Motif	K-mer	Z-score	P-value
164	chr11:75752034	ggggag	agggag	1.874	0.0305
************************************************************************************************
chr11:75755564-75755690:+
==============================================================================
No motifs found.
************************************************************************************************
chr11:75756807-75757033:+
==============================================================================
No motifs found.
************************************************************************************************
chr11:75759282-75759438:+
==============================================================================
No motifs found.
************************************************************************************************
chr11:75764610-75765855:+
==============================================================================
Protein: RBM25(Hs/Mm)
Sequence Position	Genomic Coordinate	Motif	K-mer	Z-score	P-value
559	chr11:75765168	ggggag	ugggug	2.598	0.00469
581	chr11:75765190	ggggag	uggggg	2.563	0.00519
582	chr11:75765191	ggggag	ggggga	2.862	0.0021
583	chr11:75765192	ggggag	ggggag	3.034	0.00121
1104	chr11:75765713	ggggag	uggggg	2.759	0.0029
1105	chr11:75765714	ggggag	gggggg	3.253	0.000571
1106	chr11:75765715	ggggag	ggggga	3.103	0.000958
1107	chr11:75765716	ggggag	ggggaa	3.138	0.000851
1112	chr11:75765721	ggggag	agggag	2.805	0.00252
************************************************************************************************
chr11:30267938-30268179:-
==============================================================================
Protein: RBM25(Hs/Mm)
Sequence Position	Genomic Coordinate	Motif	K-mer	Z-score	P-value
184	chr11:30267996	ggggag	cgggag	2.161	0.0153
************************************************************************************************
chr11:30219569-30219782:-
==============================================================================
No motifs found.
************************************************************************************************
chr11:30159284-30159455:-
==============================================================================
No motifs found.
************************************************************************************************
chr11:30154219-30154412:-
==============================================================================
No motifs found.
************************************************************************************************
chr11:30151546-30151657:-
==============================================================================
No motifs found.
************************************************************************************************
chr11:30149920-30150020:-
==============================================================================
No motifs found.
************************************************************************************************
chr11:30149490-30149625:-
==============================================================================
No motifs found.
************************************************************************************************
chr11:30146729-30146861:-
==============================================================================
No motifs found.
************************************************************************************************
chr11:30145819-30146026:-
==============================================================================
No motifs found.
************************************************************************************************
chr11:30144096-30144233:-
==============================================================================
Protein: RBM25(Hs/Mm)
Sequence Position	Genomic Coordinate	Motif	K-mer	Z-score	P-value
101	chr11:30144133	ggggag	ggggaa	1.862	0.0313
************************************************************************************************
chr11:30143009-30143187:-
==============================================================================
No motifs found.
************************************************************************************************
chr11:30142110-30142432:-
==============================================================================
No motifs found.
************************************************************************************************
chr11:30140461-30140634:-
==============================================================================
No motifs found.
************************************************************************************************
chr11:30138582-30139472:-
==============================================================================
No motifs found.
************************************************************************************************
chr11:30138354-30138511:-
==============================================================================
No motifs found.
************************************************************************************************
chr11:30136864-30137640:-
==============================================================================
Protein: RBM25(Hs/Mm)
Sequence Position	Genomic Coordinate	Motif	K-mer	Z-score	P-value
593	chr11:30137048	ggggag	ggggca	2.184	0.0145
************************************************************************************************
chr11:30135930-30136152:-
==============================================================================
No motifs found.
************************************************************************************************
chr11:30129560-30129670:-
==============================================================================
No motifs found.
************************************************************************************************
chr11:30124856-30125022:-
==============================================================================
No motifs found.
************************************************************************************************
chr11:30123789-30124072:-
==============================================================================
No motifs found.
************************************************************************************************
chr11:30121466-30121710:-
==============================================================================
Protein: RBM25(Hs/Mm)
Sequence Position	Genomic Coordinate	Motif	K-mer	Z-score	P-value
88	chr11:30121623	ggggag	ggggaa	2.46	0.00695
************************************************************************************************
chr11:30120966-30121075:-
==============================================================================
No motifs found.
************************************************************************************************
chr11:30120520-30120821:-
==============================================================================
Protein: RBM25(Hs/Mm)
Sequence Position	Genomic Coordinate	Motif	K-mer	Z-score	P-value
146	chr11:30120676	ggggag	uggggg	2.172	0.0149
147	chr11:30120675	ggggag	gggggc	2.448	0.00718
148	chr11:30120674	ggggag	ggggcu	2.425	0.00765
************************************************************************************************
chr11:30119367-30119517:-
==============================================================================
No motifs found.
************************************************************************************************
chr11:30118281-30118505:-
==============================================================================
No motifs found.
************************************************************************************************
chr11:30117626-30118020:-
==============================================================================
No motifs found.
************************************************************************************************
chr11:30114666-30114930:-
==============================================================================
Protein: RBM25(Hs/Mm)
Sequence Position	Genomic Coordinate	Motif	K-mer	Z-score	P-value
143	chr11:30114788	ggggag	agggug	1.77	0.0384
************************************************************************************************
chr11:30113846-30114004:-
==============================================================================
No motifs found.
************************************************************************************************
chr11:30112817-30112921:-
==============================================================================
Protein: RBM25(Hs/Mm)
Sequence Position	Genomic Coordinate	Motif	K-mer	Z-score	P-value
77	chr11:30112845	ggggag	ugggag	2.057	0.0198
************************************************************************************************
chr11:30110716-30110932:-
==============================================================================
No motifs found.
************************************************************************************************
chr11:30109861-30109990:-
==============================================================================
No motifs found.
************************************************************************************************
chr11:30109079-30109162:-
==============================================================================
No motifs found.
************************************************************************************************
chr11:30104426-30104684:-
==============================================================================
No motifs found.
************************************************************************************************
chr11:30103238-30103431:-
==============================================================================
No motifs found.
************************************************************************************************
chr11:30101603-30101665:-
==============================================================================
No motifs found.
************************************************************************************************
chr11:30099385-30100724:-
==============================================================================
Protein: RBM25(Hs/Mm)
Sequence Position	Genomic Coordinate	Motif	K-mer	Z-score	P-value
396	chr11:30100329	ggggag	ggggug	3.299	0.000485
400	chr11:30100325	ggggag	uggggg	2.793	0.00261
401	chr11:30100324	ggggag	ggggga	3.138	0.000851
402	chr11:30100323	ggggag	ggggaa	3.172	0.000757
************************************************************************************************
chr6:88724402-88724581:+
==============================================================================
Protein: RBM25(Hs/Mm)
Sequence Position	Genomic Coordinate	Motif	K-mer	Z-score	P-value
36	chr6:88724437	ggggag	ggggau	2.184	0.0145
140	chr6:88724541	ggggag	ggggaa	1.839	0.033
************************************************************************************************
chr6:88724694-88725188:+
==============================================================================
Protein: RBM25(Hs/Mm)
Sequence Position	Genomic Coordinate	Motif	K-mer	Z-score	P-value
181	chr6:88724874	ggggag	ggggac	2.264	0.0118
279	chr6:88724972	ggggag	ggggug	2.115	0.0172
360	chr6:88725053	ggggag	ggggag	2.931	0.00169
************************************************************************************************
chr6:88725691-88725855:+
==============================================================================
No motifs found.
************************************************************************************************
chr6:88764586-88764712:+
==============================================================================
No motifs found.
************************************************************************************************
chr6:88808001-88808157:+
==============================================================================
Protein: RBM25(Hs/Mm)
Sequence Position	Genomic Coordinate	Motif	K-mer	Z-score	P-value
29	chr6:88808029	ggggag	agggag	1.874	0.0305
************************************************************************************************
chr6:88809326-88809456:+
==============================================================================
No motifs found.
************************************************************************************************
chr6:88818564-88818673:+
==============================================================================
No motifs found.
************************************************************************************************
chr6:88823181-88823416:+
==============================================================================
No motifs found.
************************************************************************************************
chr6:88825641-88828370:+
==============================================================================
Protein: RBM25(Hs/Mm)
Sequence Position	Genomic Coordinate	Motif	K-mer	Z-score	P-value
167	chr6:88825807	ggggag	uggggg	2.782	0.0027
168	chr6:88825808	ggggag	gggggg	3.333	0.00043
169	chr6:88825809	ggggag	ggggga	3.126	0.000886
170	chr6:88825810	ggggag	ggggag	3.356	0.000395
460	chr6:88826100	ggggag	gggguu	2.115	0.0172
467	chr6:88826107	ggggag	ggggac	2.115	0.0172
688	chr6:88826328	ggggag	uggggg	2.506	0.00611
689	chr6:88826329	ggggag	ggggga	2.805	0.00252
690	chr6:88826330	ggggag	ggggaa	2.828	0.00234
834	chr6:88826474	ggggag	agggug	1.851	0.0321
895	chr6:88826535	ggggag	ugggug	2.253	0.0121
899	chr6:88826539	ggggag	ugggug	2.253	0.0121
1015	chr6:88826655	ggggag	agggug	2.115	0.0172
1035	chr6:88826675	ggggag	ugggug	2.115	0.0172
1490	chr6:88827130	ggggag	ggggug	2.977	0.00146
1494	chr6:88827134	ggggag	ugggug	2.621	0.00438
1758	chr6:88827398	ggggag	ggggca	2.356	0.00924
2023	chr6:88827663	ggggag	ggggug	2.713	0.00333
2306	chr6:88827946	ggggag	cgggug	2.253	0.0121
2317	chr6:88827957	ggggag	ggggag	2.598	0.00469
2488	chr6:88828128	ggggag	cggggg	2.356	0.00924
2489	chr6:88828129	ggggag	ggggga	2.644	0.0041
2490	chr6:88828130	ggggag	ggggag	2.816	0.00243
************************************************************************************************
chr5:19227045-19227599:+
==============================================================================
Protein: RBM25(Hs/Mm)
Sequence Position	Genomic Coordinate	Motif	K-mer	Z-score	P-value
120	chr5:19227164	ggggag	agggag	1.862	0.0313
342	chr5:19227386	ggggag	aggggg	2.644	0.0041
343	chr5:19227387	ggggag	gggggg	3.184	0.000726
344	chr5:19227388	ggggag	gggggc	2.989	0.0014
345	chr5:19227389	ggggag	ggggcg	3.149	0.000819
375	chr5:19227419	ggggag	uggggg	2.552	0.00536
376	chr5:19227420	ggggag	ggggga	2.839	0.00226
377	chr5:19227421	ggggag	ggggag	3.011	0.0013
469	chr5:19227513	ggggag	ggggcu	2.483	0.00651
************************************************************************************************
chr5:19678643-19678779:+
==============================================================================
No motifs found.
************************************************************************************************
chr5:19907735-19908023:+
==============================================================================
Protein: RBM25(Hs/Mm)
Sequence Position	Genomic Coordinate	Motif	K-mer	Z-score	P-value
37	chr5:19907771	ggggag	ggggag	2.701	0.00346
************************************************************************************************
chr5:20065542-20065681:+
==============================================================================
Protein: RBM25(Hs/Mm)
Sequence Position	Genomic Coordinate	Motif	K-mer	Z-score	P-value
32	chr5:20065573	ggggag	agggug	1.862	0.0313
************************************************************************************************
chr5:20195011-20195243:+
==============================================================================
Protein: RBM25(Hs/Mm)
Sequence Position	Genomic Coordinate	Motif	K-mer	Z-score	P-value
83	chr5:20195093	ggggag	cgggag	2.138	0.0163
105	chr5:20195115	ggggag	ggggaa	2.333	0.00982
************************************************************************************************
chr5:20215309-20215539:+
==============================================================================
Protein: RBM25(Hs/Mm)
Sequence Position	Genomic Coordinate	Motif	K-mer	Z-score	P-value
200	chr5:20215508	ggggag	aggggg	2.402	0.00815
201	chr5:20215509	ggggag	ggggga	2.701	0.00346
202	chr5:20215510	ggggag	ggggaa	2.724	0.00322
************************************************************************************************
chr5:20228362-20228461:+
==============================================================================
No motifs found.
************************************************************************************************
chr5:20358904-20358981:+
==============================================================================
No motifs found.
************************************************************************************************
chr5:20389060-20389201:+
==============================================================================
No motifs found.
************************************************************************************************
chr5:20391269-20391471:+
==============================================================================
No motifs found.
************************************************************************************************
chr5:20465566-20466224:+
==============================================================================
No motifs found.
************************************************************************************************
chr5:20528279-20528330:+
==============================================================================
No motifs found.
************************************************************************************************
chr5:20534327-20534536:+
==============================================================================
No motifs found.
************************************************************************************************
chr5:20543575-20543636:+
==============================================================================
No motifs found.
************************************************************************************************
chr5:20550197-20550308:+
==============================================================================
Protein: RBM25(Hs/Mm)
Sequence Position	Genomic Coordinate	Motif	K-mer	Z-score	P-value
78	chr5:20550274	ggggag	uggggg	1.954	0.0254
79	chr5:20550275	ggggag	ggggga	2.253	0.0121
80	chr5:20550276	ggggag	ggggag	2.414	0.00789
************************************************************************************************
chr5:20561144-20561356:+
==============================================================================
No motifs found.
************************************************************************************************
chr5:20569096-20569364:+
==============================================================================
Protein: RBM25(Hs/Mm)
Sequence Position	Genomic Coordinate	Motif	K-mer	Z-score	P-value
10	chr5:20569105	ggggag	ggggag	2.609	0.00454
30	chr5:20569125	ggggag	ugggag	2.276	0.0114
************************************************************************************************
chr5:20600768-20600973:+
==============================================================================
No motifs found.
************************************************************************************************
chr5:20602337-20602531:+
==============================================================================
No motifs found.
************************************************************************************************
chr5:20609254-20609469:+
==============================================================================
No motifs found.
************************************************************************************************
chr5:20611035-20611198:+
==============================================================================
No motifs found.
************************************************************************************************
chr5:20651045-20651203:+
==============================================================================
Protein: RBM25(Hs/Mm)
Sequence Position	Genomic Coordinate	Motif	K-mer	Z-score	P-value
130	chr5:20651174	ggggag	ggggca	1.747	0.0403
************************************************************************************************
chr5:20661254-20661362:+
==============================================================================
No motifs found.
************************************************************************************************
chr5:20702060-20702935:+
==============================================================================
Protein: RBM25(Hs/Mm)
Sequence Position	Genomic Coordinate	Motif	K-mer	Z-score	P-value
233	chr5:20702292	ggggag	uggggg	2.667	0.00383
234	chr5:20702293	ggggag	ggggga	2.966	0.00151
235	chr5:20702294	ggggag	ggggag	3.138	0.000851
244	chr5:20702303	ggggag	agggag	2.713	0.00333
309	chr5:20702368	ggggag	ggggcg	2.448	0.00718
388	chr5:20702447	ggggag	ggggcc	2.586	0.00485
403	chr5:20702462	ggggag	cgggag	2.506	0.00611
422	chr5:20702481	ggggag	ugggug	2.621	0.00438
434	chr5:20702493	ggggag	cggggg	2.483	0.00651
435	chr5:20702494	ggggag	gggggc	2.77	0.0028
436	chr5:20702495	ggggag	ggggcc	2.805	0.00252
461	chr5:20702520	ggggag	cggggg	2.77	0.0028
462	chr5:20702521	ggggag	gggggg	3.184	0.000726
463	chr5:20702522	ggggag	gggggc	2.989	0.0014
464	chr5:20702523	ggggag	ggggcg	3.161	0.000786
586	chr5:20702645	ggggag	ggggcc	2.161	0.0153
694	chr5:20702753	ggggag	cgggag	1.839	0.033
************************************************************************************************
chr15:11996861-11996993:-
==============================================================================
No motifs found.
************************************************************************************************
chr15:11995941-11996068:-
==============================================================================
No motifs found.
************************************************************************************************
chr15:11993779-11993871:-
==============================================================================
No motifs found.
************************************************************************************************
chr15:11990949-11991091:-
==============================================================================
No motifs found.
************************************************************************************************
chr15:11986446-11986574:-
==============================================================================
No motifs found.
************************************************************************************************
chr15:11986124-11986574:-
==============================================================================
No motifs found.
************************************************************************************************
chr15:11981329-11984307:-
==============================================================================
Protein: RBM25(Hs/Mm)
Sequence Position	Genomic Coordinate	Motif	K-mer	Z-score	P-value
2571	chr15:11981737	ggggag	ggggaa	2.517	0.00592
2583	chr15:11981725	ggggag	ggggaa	2.517	0.00592
************************************************************************************************
chr15:11984031-11984307:-
==============================================================================
No motifs found.
************************************************************************************************
chr8:123373813-123374074:+
==============================================================================
Protein: RBM25(Hs/Mm)
Sequence Position	Genomic Coordinate	Motif	K-mer	Z-score	P-value
88	chr8:123373900	ggggag	aggggg	2.598	0.00469
89	chr8:123373901	ggggag	gggggg	3.092	0.000994
90	chr8:123373902	ggggag	ggggga	2.943	0.00163
91	chr8:123373903	ggggag	ggggaa	2.977	0.00146
183	chr8:123373995	ggggag	ggggcu	3.08	0.00103
188	chr8:123374000	ggggag	ugggug	2.828	0.00234
204	chr8:123374016	ggggag	cggggg	2.793	0.00261
205	chr8:123374017	ggggag	gggggu	3.138	0.000851
206	chr8:123374018	ggggag	ggggug	3.287	0.000506
************************************************************************************************
chr8:123381390-123381571:+
==============================================================================
Protein: RBM25(Hs/Mm)
Sequence Position	Genomic Coordinate	Motif	K-mer	Z-score	P-value
143	chr8:123381532	ggggag	ggggcc	2.115	0.0172
************************************************************************************************
chr8:123382517-123382611:+
==============================================================================
No motifs found.
************************************************************************************************
chr8:123383315-123383453:+
==============================================================================
No motifs found.
************************************************************************************************
chr8:123384339-123384424:+
==============================================================================
No motifs found.
************************************************************************************************
chr8:123388555-123388657:+
==============================================================================
No motifs found.
************************************************************************************************
chr8:123389655-123389805:+
==============================================================================
No motifs found.
************************************************************************************************
chr8:123390769-123390888:+
==============================================================================
No motifs found.
************************************************************************************************
chr8:123391571-123391684:+
==============================================================================
No motifs found.
************************************************************************************************
chr8:123392912-123393024:+
==============================================================================
No motifs found.
************************************************************************************************
chr8:123393122-123393247:+
==============================================================================
No motifs found.
************************************************************************************************
chr8:123395541-123395720:+
==============================================================================
No motifs found.
************************************************************************************************
chr8:123396997-123397104:+
==============================================================================
No motifs found.
************************************************************************************************
chr8:123397973-123398151:+
==============================================================================
Protein: RBM25(Hs/Mm)
Sequence Position	Genomic Coordinate	Motif	K-mer	Z-score	P-value
50	chr8:123398022	ggggag	ggggag	2.138	0.0163
************************************************************************************************
chr8:123398506-123398616:+
==============================================================================
No motifs found.
************************************************************************************************
chr8:123399255-123399354:+
==============================================================================
No motifs found.
************************************************************************************************
chr8:123400615-123400707:+
==============================================================================
No motifs found.
************************************************************************************************
chr8:123403137-123403816:+
==============================================================================
No motifs found.
************************************************************************************************
chr19:4012541-4012816:-
==============================================================================
No motifs found.
************************************************************************************************
chr19:4011336-4011438:-
==============================================================================
No motifs found.
************************************************************************************************
chr19:4011092-4011282:-
==============================================================================
Protein: RBM25(Hs/Mm)
Sequence Position	Genomic Coordinate	Motif	K-mer	Z-score	P-value
68	chr19:4011215	ggggag	ggggcc	1.828	0.0338
85	chr19:4011198	ggggag	ugggug	1.678	0.0467
112	chr19:4011171	ggggag	ggggcc	2.356	0.00924
************************************************************************************************
chr19:4009816-4010019:-
==============================================================================
Protein: RBM25(Hs/Mm)
Sequence Position	Genomic Coordinate	Motif	K-mer	Z-score	P-value
115	chr19:4009905	ggggag	ugggag	1.92	0.0274
130	chr19:4009890	ggggag	ugggag	1.92	0.0274
162	chr19:4009858	ggggag	ggggaa	1.828	0.0338
************************************************************************************************
chr19:4009334-4009543:-
==============================================================================
Protein: RBM25(Hs/Mm)
Sequence Position	Genomic Coordinate	Motif	K-mer	Z-score	P-value
98	chr19:4009446	ggggag	ggggcu	2.724	0.00322
104	chr19:4009440	ggggag	ggggcc	2.724	0.00322
************************************************************************************************
chr19:4008584-4008816:-
==============================================================================
Protein: RBM25(Hs/Mm)
Sequence Position	Genomic Coordinate	Motif	K-mer	Z-score	P-value
81	chr19:4008736	ggggag	uggggg	2.172	0.0149
82	chr19:4008735	ggggag	gggggc	2.448	0.00718
83	chr19:4008734	ggggag	ggggca	2.425	0.00765
************************************************************************************************
chr19:4008333-4008519:-
==============================================================================
No motifs found.
************************************************************************************************
chr19:4008038-4008139:-
==============================================================================
Protein: RBM25(Hs/Mm)
Sequence Position	Genomic Coordinate	Motif	K-mer	Z-score	P-value
90	chr19:4008050	ggggag	agggug	2.149	0.0158
************************************************************************************************
chr19:4007760-4007925:-
==============================================================================
Protein: RBM25(Hs/Mm)
Sequence Position	Genomic Coordinate	Motif	K-mer	Z-score	P-value
128	chr19:4007798	ggggag	ugggug	1.678	0.0467
136	chr19:4007790	ggggag	ggggcu	1.828	0.0338
************************************************************************************************
chr19:4007487-4007675:-
==============================================================================
No motifs found.
************************************************************************************************
chr10:127380652-127380946:+
==============================================================================
Protein: RBM25(Hs/Mm)
Sequence Position	Genomic Coordinate	Motif	K-mer	Z-score	P-value
146	chr10:127380797	ggggag	ggggag	2.161	0.0153
************************************************************************************************
chr10:127390301-127390437:+
==============================================================================
No motifs found.
************************************************************************************************
chr10:127400116-127400203:+
==============================================================================
No motifs found.
************************************************************************************************
chr10:127420328-127420446:+
==============================================================================
No motifs found.
************************************************************************************************
chr10:127444266-127444485:+
==============================================================================
No motifs found.
************************************************************************************************
chr10:127451982-127452043:+
==============================================================================
No motifs found.
************************************************************************************************
chr10:127452682-127452788:+
==============================================================================
No motifs found.
************************************************************************************************
chr10:127454620-127454766:+
==============================================================================
No motifs found.
************************************************************************************************
chr10:127457640-127457738:+
==============================================================================
No motifs found.
************************************************************************************************
chr10:127458129-127458208:+
==============================================================================
No motifs found.
************************************************************************************************
chr10:127458800-127458960:+
==============================================================================
No motifs found.
************************************************************************************************
chr10:127459457-127459585:+
==============================================================================
No motifs found.
************************************************************************************************
chr10:127462178-127462293:+
==============================================================================
No motifs found.
************************************************************************************************
chr10:127464972-127465023:+
==============================================================================
No motifs found.
************************************************************************************************
chr10:127465121-127465194:+
==============================================================================
No motifs found.
************************************************************************************************
chr10:127471758-127472010:+
==============================================================================
Protein: RBM25(Hs/Mm)
Sequence Position	Genomic Coordinate	Motif	K-mer	Z-score	P-value
10	chr10:127471767	ggggag	ggggaa	2.253	0.0121
************************************************************************************************
chr10:127476510-127476708:+
==============================================================================
No motifs found.
************************************************************************************************
chr10:127481683-127481804:+
==============================================================================
No motifs found.
************************************************************************************************
chr10:127483966-127484228:+
==============================================================================
No motifs found.
************************************************************************************************
chr10:127484496-127484642:+
==============================================================================
No motifs found.
************************************************************************************************
chr10:127484852-127485032:+
==============================================================================
Protein: RBM25(Hs/Mm)
Sequence Position	Genomic Coordinate	Motif	K-mer	Z-score	P-value
116	chr10:127484967	ggggag	ugggag	1.874	0.0305
************************************************************************************************
chr10:127485406-127485580:+
==============================================================================
No motifs found.
************************************************************************************************
chr10:127487765-127487885:+
==============================================================================
No motifs found.
************************************************************************************************
chr10:127492559-127492748:+
==============================================================================
No motifs found.
************************************************************************************************
chr10:127495011-127495178:+
==============================================================================
Protein: RBM25(Hs/Mm)
Sequence Position	Genomic Coordinate	Motif	K-mer	Z-score	P-value
142	chr10:127495152	ggggag	uggggg	2.391	0.0084
143	chr10:127495153	ggggag	gggggu	2.69	0.00357
144	chr10:127495154	ggggag	gggguc	2.713	0.00333
************************************************************************************************
chr10:127497152-127497269:+
==============================================================================
No motifs found.
************************************************************************************************
chr10:127497531-127497635:+
==============================================================================
No motifs found.
************************************************************************************************
chr10:127498359-127499370:+
==============================================================================
Protein: RBM25(Hs/Mm)
Sequence Position	Genomic Coordinate	Motif	K-mer	Z-score	P-value
132	chr10:127498490	ggggag	ggggcu	3.218	0.000645
150	chr10:127498508	ggggag	cggggg	2.897	0.00188
151	chr10:127498509	ggggag	gggggg	3.494	0.000238
152	chr10:127498510	ggggag	gggggg	3.494	0.000238
153	chr10:127498511	ggggag	ggggga	3.276	0.000526
154	chr10:127498512	ggggag	ggggac	3.322	0.000447
353	chr10:127498711	ggggag	uggggg	2.92	0.00175
354	chr10:127498712	ggggag	ggggga	3.287	0.000506
355	chr10:127498713	ggggag	ggggag	3.54	0.0002
360	chr10:127498718	ggggag	ggggag	3.54	0.0002
365	chr10:127498723	ggggag	ggggcu	3.241	0.000596
378	chr10:127498736	ggggag	ugggag	2.977	0.00146
953	chr10:127499311	ggggag	ggggag	3.506	0.000227
964	chr10:127499322	ggggag	uggggg	2.862	0.0021
965	chr10:127499323	ggggag	gggggg	3.471	0.000259
966	chr10:127499324	ggggag	ggggga	3.23	0.000619
967	chr10:127499325	ggggag	ggggag	3.506	0.000227
************************************************************************************************
chr17:87446783-87446945:-
==============================================================================
Protein: RBM25(Hs/Mm)
Sequence Position	Genomic Coordinate	Motif	K-mer	Z-score	P-value
31	chr17:87446915	ggggag	agggag	2.345	0.00951
41	chr17:87446905	ggggag	agggag	2.77	0.0028
62	chr17:87446884	ggggag	uggggg	2.713	0.00333
63	chr17:87446883	ggggag	gggggc	3.023	0.00125
64	chr17:87446882	ggggag	ggggcg	3.126	0.000886
************************************************************************************************
chr17:87442686-87442736:-
==============================================================================
No motifs found.
[truncated: 617 more rows]

## Sheet: BindingSites_HNRNPM
Predictions for job: 1626811494
Calculation parameters:
Genome: Mouse (mm10)
Selected motifs: HNRNPM(Hs/Mm):gguugguu
Stringency level: Default
Conservation filter: Off
**********************************************
chr14:65968473-65968698:+
==============================================================================
No motifs found.
************************************************************************************************
chr14:65971722-65971862:+
==============================================================================
Protein: HNRNPM(Hs/Mm)
Sequence Position	Genomic Coordinate	Motif	K-mer	Z-score	P-value
131	chr14:65971852	gguugguu	gguaggua	2.54	0.00554
************************************************************************************************
chr14:65973315-65973483:+
==============================================================================
No motifs found.
************************************************************************************************
chr14:65974833-65975023:+
==============================================================================
No motifs found.
************************************************************************************************
chr14:65975571-65976002:+
==============================================================================
No motifs found.
************************************************************************************************
chr14:65976896-65977020:+
==============================================================================
No motifs found.
************************************************************************************************
chr14:65979641-65979890:+
==============================================================================
No motifs found.
************************************************************************************************
chr14:65980844-65981039:+
==============================================================================
Protein: HNRNPM(Hs/Mm)
Sequence Position	Genomic Coordinate	Motif	K-mer	Z-score	P-value
57	chr14:65980900	gguugguu	agguggug	1.921	0.0274
60	chr14:65980903	gguugguu	ugguggug	1.937	0.0264
69	chr14:65980912	gguugguu	agcuguuu	1.921	0.0274
73	chr14:65980916	gguugguu	guuugacu	1.921	0.0274
************************************************************************************************
chr14:65981298-65981557:+
==============================================================================
No motifs found.
************************************************************************************************
chr1:37998000-37998334:+
==============================================================================
No motifs found.
************************************************************************************************
chr1:38017796-38017941:+
==============================================================================
Protein: HNRNPM(Hs/Mm)
Sequence Position	Genomic Coordinate	Motif	K-mer	Z-score	P-value
17	chr1:38017812	gguugguu	ggaugaua	1.984	0.0236
************************************************************************************************
chr1:38018015-38018119:+
==============================================================================
No motifs found.
************************************************************************************************
chr1:38018855-38019544:+
==============================================================================
Protein: HNRNPM(Hs/Mm)
Sequence Position	Genomic Coordinate	Motif	K-mer	Z-score	P-value
676	chr1:38019530	gguugguu	ggaagguu	1.857	0.0317
680	chr1:38019534	gguugguu	gguugguc	3.19	0.000711
************************************************************************************************
chr1:38021584-38021821:+
==============================================================================
No motifs found.
************************************************************************************************
chr1:38022154-38022324:+
==============================================================================
Protein: HNRNPM(Hs/Mm)
Sequence Position	Genomic Coordinate	Motif	K-mer	Z-score	P-value
161	chr1:38022314	gguugguu	gguaagua	2.587	0.00484
************************************************************************************************
chr1:38032267-38032385:+
==============================================================================
Protein: HNRNPM(Hs/Mm)
Sequence Position	Genomic Coordinate	Motif	K-mer	Z-score	P-value
105	chr1:38032371	gguugguu	agaagguu	2.302	0.0107
109	chr1:38032375	gguugguu	gguuugug	2.603	0.00462
110	chr1:38032376	gguugguu	guuugugu	2.333	0.00982
************************************************************************************************
chr1:38033058-38033167:+
==============================================================================
No motifs found.
************************************************************************************************
chr1:38034019-38034113:+
==============================================================================
Protein: HNRNPM(Hs/Mm)
Sequence Position	Genomic Coordinate	Motif	K-mer	Z-score	P-value
34	chr1:38034052	gguugguu	gcuggcuu	1.889	0.0294
50	chr1:38034068	gguugguu	gggaggcu	1.873	0.0305
************************************************************************************************
chr1:38035983-38036283:+
==============================================================================
No motifs found.
************************************************************************************************
chr1:38037193-38037320:+
==============================================================================
No motifs found.
************************************************************************************************
chr1:38037537-38037667:+
==============================================================================
Protein: HNRNPM(Hs/Mm)
Sequence Position	Genomic Coordinate	Motif	K-mer	Z-score	P-value
43	chr1:38037579	gguugguu	agguggua	1.794	0.0364
44	chr1:38037580	gguugguu	ggugguau	1.778	0.0377
61	chr1:38037597	gguugguu	gauuggug	2.127	0.0167
121	chr1:38037657	gguugguu	uguaaguu	2.667	0.00383
************************************************************************************************
chr1:38040663-38040750:+
==============================================================================
No motifs found.
************************************************************************************************
chr1:38041687-38041848:+
==============================================================================
Protein: HNRNPM(Hs/Mm)
Sequence Position	Genomic Coordinate	Motif	K-mer	Z-score	P-value
52	chr1:38041738	gguugguu	uuuuaguu	1.778	0.0377
56	chr1:38041742	gguugguu	aguuguug	1.794	0.0364
71	chr1:38041757	gguugguu	gcaugguu	2.111	0.0174
************************************************************************************************
chr1:38044694-38044845:+
==============================================================================
No motifs found.
************************************************************************************************
chr1:38045314-38045516:+
==============================================================================
Protein: HNRNPM(Hs/Mm)
Sequence Position	Genomic Coordinate	Motif	K-mer	Z-score	P-value
12	chr1:38045325	gguugguu	guuugaau	2.619	0.00441
19	chr1:38045332	gguugguu	ugcugcuu	2.619	0.00441
23	chr1:38045336	gguugguu	gcuuuguu	2.937	0.00166
24	chr1:38045337	gguugguu	cuuuguuu	2.683	0.00365
************************************************************************************************
chr1:38045638-38045819:+
==============================================================================
No motifs found.
************************************************************************************************
chr1:38046602-38046753:+
==============================================================================
Protein: HNRNPM(Hs/Mm)
Sequence Position	Genomic Coordinate	Motif	K-mer	Z-score	P-value
142	chr1:38046743	gguugguu	aguaaguu	1.905	0.0284
************************************************************************************************
chr1:38048783-38048934:+
==============================================================================
No motifs found.
************************************************************************************************
chr1:38049007-38049103:+
==============================================================================
No motifs found.
************************************************************************************************
chr1:38049166-38049350:+
==============================================================================
Protein: HNRNPM(Hs/Mm)
Sequence Position	Genomic Coordinate	Motif	K-mer	Z-score	P-value
65	chr1:38049230	gguugguu	ggcugaua	2.238	0.0126
69	chr1:38049234	gguugguu	gauaguuu	2.317	0.0103
73	chr1:38049238	gguugguu	guuuggga	2.302	0.0107
************************************************************************************************
chr1:38050177-38050335:+
==============================================================================
No motifs found.
************************************************************************************************
chr1:38051113-38051294:+
==============================================================================
Protein: HNRNPM(Hs/Mm)
Sequence Position	Genomic Coordinate	Motif	K-mer	Z-score	P-value
9	chr1:38051121	gguugguu	aguuuguu	2.063	0.0196
10	chr1:38051122	gguugguu	guuuguug	1.825	0.034
24	chr1:38051136	gguugguu	ggauagua	1.73	0.0418
61	chr1:38051173	gguugguu	ggauguug	1.984	0.0236
************************************************************************************************
chr1:38051596-38055589:+
==============================================================================
Protein: HNRNPM(Hs/Mm)
Sequence Position	Genomic Coordinate	Motif	K-mer	Z-score	P-value
261	chr1:38051856	gguugguu	ggucaguu	2.032	0.0211
754	chr1:38052349	gguugguu	cauuguuu	2.317	0.0103
758	chr1:38052353	gguugguu	guuugcuu	2.667	0.00383
768	chr1:38052363	gguugguu	gcaugauu	2.27	0.0116
1017	chr1:38052612	gguugguu	gcuaggau	2.286	0.0111
1111	chr1:38052706	gguugguu	ggcuggcu	1.984	0.0236
1112	chr1:38052707	gguugguu	gcuggcuu	1.698	0.0448
1648	chr1:38053243	gguugguu	gcaugguu	2.079	0.0188
1652	chr1:38053247	gguugguu	gguugucc	2.444	0.00726
1677	chr1:38053272	gguugguu	ucuugguu	3.206	0.000673
1681	chr1:38053276	gguugguu	gguuuuuu	2.921	0.00174
1682	chr1:38053277	gguugguu	guuuuuuu	2.444	0.00726
2307	chr1:38053902	gguugguu	gcuagguu	3.587	0.000167
2311	chr1:38053906	gguugguu	gguugggu	3.905	4.71e-05
2312	chr1:38053907	gguugguu	guugggug	3.111	0.000932
2315	chr1:38053910	gguugguu	gggugcug	3.063	0.0011
2321	chr1:38053916	gguugguu	ugcugguc	3.063	0.0011
2663	chr1:38054258	gguugguu	ugcuggug	2.254	0.0121
2667	chr1:38054262	gguugguu	gguggcuu	2.889	0.00193
2689	chr1:38054284	gguugguu	gauucuuu	2.286	0.0111
2878	chr1:38054473	gguugguu	cguagguu	2.111	0.0174
3156	chr1:38054751	gguugguu	uacugguu	2.048	0.0203
3160	chr1:38054755	gguugguu	gguuggcu	2.714	0.00332
3164	chr1:38054759	gguugguu	ggcugcug	2.048	0.0203
************************************************************************************************
chr17:33685257-33685429:-
==============================================================================
No motifs found.
************************************************************************************************
chr17:33677264-33677450:-
==============================================================================
No motifs found.
************************************************************************************************
chr17:33670071-33670143:-
==============================================================================
Protein: HNRNPM(Hs/Mm)
Sequence Position	Genomic Coordinate	Motif	K-mer	Z-score	P-value
9	chr17:33670135	gguugguu	aguuggug	2.063	0.0196
************************************************************************************************
chr17:33669159-33669186:-
==============================================================================
No motifs found.
************************************************************************************************
chr17:33668975-33669088:-
==============================================================================
No motifs found.
************************************************************************************************
chr17:33666637-33666695:-
==============================================================================
No motifs found.
************************************************************************************************
chr17:33666484-33666539:-
==============================================================================
No motifs found.
************************************************************************************************
chr17:33665482-33665655:-
==============================================================================
Protein: HNRNPM(Hs/Mm)
Sequence Position	Genomic Coordinate	Motif	K-mer	Z-score	P-value
10	chr17:33665646	gguugguu	gcuggauu	2.19	0.0143
22	chr17:33665634	gguugguu	aguuggcu	2.492	0.00635
54	chr17:33665602	gguugguu	guauggcu	2.492	0.00635
58	chr17:33665598	gguugguu	ggcuggug	2.857	0.00214
63	chr17:33665593	gguugguu	guguggug	2.556	0.00529
66	chr17:33665590	gguugguu	uggugguc	2.556	0.00529
************************************************************************************************
chr17:33664575-33664644:-
==============================================================================
Protein: HNRNPM(Hs/Mm)
Sequence Position	Genomic Coordinate	Motif	K-mer	Z-score	P-value
26	chr17:33664619	gguugguu	aguugcug	2.365	0.00902
29	chr17:33664616	gguugguu	ugcuguuu	2.381	0.00863
33	chr17:33664612	gguugguu	guuugaua	2.492	0.00635
56	chr17:33664589	gguugguu	agauggua	2.302	0.0107
************************************************************************************************
chr17:33663215-33663295:-
==============================================================================
No motifs found.
************************************************************************************************
chr17:33660203-33660324:-
==============================================================================
Protein: HNRNPM(Hs/Mm)
Sequence Position	Genomic Coordinate	Motif	K-mer	Z-score	P-value
15	chr17:33660310	gguugguu	acuuggug	1.937	0.0264
18	chr17:33660307	gguugguu	ugguggua	1.984	0.0236
19	chr17:33660306	gguugguu	ggugguau	1.968	0.0245
************************************************************************************************
chr17:33658860-33658924:-
==============================================================================
No motifs found.
************************************************************************************************
chr17:33658378-33658475:-
==============================================================================
Protein: HNRNPM(Hs/Mm)
Sequence Position	Genomic Coordinate	Motif	K-mer	Z-score	P-value
24	chr17:33658452	gguugguu	cuuuggug	2.27	0.0116
27	chr17:33658449	gguugguu	ugguggug	2.254	0.0121
30	chr17:33658446	gguugguu	ugguggua	2.397	0.00826
31	chr17:33658445	gguugguu	ggugguau	2.365	0.00902
49	chr17:33658427	gguugguu	ggccgauu	2.349	0.00941
54	chr17:33658422	gguugguu	auuuggau	1.937	0.0264
************************************************************************************************
chr17:33652263-33652336:-
==============================================================================
No motifs found.
************************************************************************************************
chr17:33649585-33650407:-
==============================================================================
Protein: HNRNPM(Hs/Mm)
Sequence Position	Genomic Coordinate	Motif	K-mer	Z-score	P-value
424	chr17:33649984	gguugguu	gaucggau	1.73	0.0418
428	chr17:33649980	gguugguu	ggauggug	2.079	0.0188
476	chr17:33649932	gguugguu	ugauggau	1.873	0.0305
481	chr17:33649927	gguugguu	gaucggau	1.873	0.0305
485	chr17:33649923	gguugguu	ggauggcc	1.873	0.0305
730	chr17:33649678	gguugguu	ggaagcuu	1.841	0.0328
738	chr17:33649670	gguugguu	cgcagguu	1.778	0.0377
742	chr17:33649666	gguugguu	gguuccuu	2.143	0.0161
816	chr17:33649592	gguugguu	aagugguu	1.746	0.0404
************************************************************************************************
chr17:33648803-33648874:-
==============================================================================
No motifs found.
************************************************************************************************
chr17:33646229-33646669:-
==============================================================================
Protein: HNRNPM(Hs/Mm)
Sequence Position	Genomic Coordinate	Motif	K-mer	Z-score	P-value
59	chr17:33646611	gguugguu	ggugcggu	2.635	0.00421
65	chr17:33646605	gguugguu	gugugguu	3.143	0.000836
70	chr17:33646600	gguugguu	guuaaguu	2.81	0.00248
75	chr17:33646595	gguugguu	guuugagu	2.794	0.0026
90	chr17:33646580	gguugguu	gguggcug	2.778	0.00273
245	chr17:33646425	gguugguu	uguuggcu	3.127	0.000883
249	chr17:33646421	gguugguu	ggcuggau	3.095	0.000984
253	chr17:33646417	gguugguu	ggauguau	2.651	0.00401
263	chr17:33646407	gguugguu	agauguuu	2.984	0.00142
280	chr17:33646390	gguugguu	aguugcuu	2.889	0.00193
294	chr17:33646376	gguugguu	gguaauuu	2.556	0.00529
318	chr17:33646352	gguugguu	gauugggg	2.317	0.0103
334	chr17:33646336	gguugguu	gacuguuu	1.921	0.0274
338	chr17:33646332	gguugguu	guuugcau	1.921	0.0274
434	chr17:33646236	gguugguu	aguggcuu	1.984	0.0236
************************************************************************************************
chr5:24423439-24423540:-
==============================================================================
No motifs found.
************************************************************************************************
chr5:24422788-24422896:-
==============================================================================
Protein: HNRNPM(Hs/Mm)
Sequence Position	Genomic Coordinate	Motif	K-mer	Z-score	P-value
80	chr5:24422817	gguugguu	ggcuggau	2.032	0.0211
84	chr5:24422813	gguugguu	ggaugaug	1.73	0.0418
99	chr5:24422798	gguugguu	gguaggcc	2.508	0.00607
************************************************************************************************
chr5:24422638-24422725:-
==============================================================================
No motifs found.
************************************************************************************************
chr5:24422488-24422568:-
==============================================================================
No motifs found.
************************************************************************************************
chr5:24422322-24422398:-
==============================================================================
No motifs found.
************************************************************************************************
chr5:24420945-24421060:-
==============================================================================
No motifs found.
************************************************************************************************
chr5:24420721-24420815:-
==============================================================================
Protein: HNRNPM(Hs/Mm)
Sequence Position	Genomic Coordinate	Motif	K-mer	Z-score	P-value
28	chr5:24420788	gguugguu	ggcugauu	2.587	0.00484
************************************************************************************************
chr5:24420483-24420599:-
==============================================================================
Protein: HNRNPM(Hs/Mm)
Sequence Position	Genomic Coordinate	Motif	K-mer	Z-score	P-value
9	chr5:24420591	gguugguu	aggugguc	2.286	0.0111
************************************************************************************************
chr5:24420249-24420338:-
==============================================================================
No motifs found.
************************************************************************************************
chr5:24419773-24419853:-
==============================================================================
No motifs found.
************************************************************************************************
chr5:24419590-24419690:-
==============================================================================
No motifs found.
************************************************************************************************
chr5:24418231-24419472:-
==============================================================================
Protein: HNRNPM(Hs/Mm)
Sequence Position	Genomic Coordinate	Motif	K-mer	Z-score	P-value
132	chr5:24419341	gguugguu	gccuguuu	2.159	0.0154
154	chr5:24419319	gguugguu	ggagggug	2.397	0.00826
157	chr5:24419316	gguugguu	ggguggaa	2.302	0.0107
166	chr5:24419307	gguugguu	agucgggu	2.19	0.0143
173	chr5:24419300	gguugguu	ugugggau	2.19	0.0143
177	chr5:24419296	gguugguu	ggaugcug	2.222	0.0131
300	chr5:24419173	gguugguu	ugguggug	2.825	0.00236
304	chr5:24419169	gguugguu	gguggggu	3.302	0.00048
308	chr5:24419165	gguugguu	ggguggcu	3.27	0.000538
309	chr5:24419164	gguugguu	gguggcuc	2.857	0.00214
318	chr5:24419155	gguugguu	ggagggug	2.825	0.00236
718	chr5:24418755	gguugguu	uguuuguc	1.746	0.0404
737	chr5:24418736	gguugguu	gguugggg	2.111	0.0174
738	chr5:24418735	gguugguu	guuggggu	1.794	0.0364
840	chr5:24418633	gguugguu	agcagguu	2.27	0.0116
844	chr5:24418629	gguugguu	gguuguca	2.317	0.0103
861	chr5:24418612	gguugguu	gagagguu	2.317	0.0103
865	chr5:24418608	gguugguu	gguuggaa	2.635	0.00421
************************************************************************************************
chr11:97280191-97280648:-
==============================================================================
No motifs found.
************************************************************************************************
chr11:97267585-97267689:-
==============================================================================
No motifs found.
************************************************************************************************
chr11:97258264-97258361:-
==============================================================================
No motifs found.
************************************************************************************************
chr11:97248192-97248333:-
==============================================================================
Protein: HNRNPM(Hs/Mm)
Sequence Position	Genomic Coordinate	Motif	K-mer	Z-score	P-value
36	chr11:97248298	gguugguu	uguuggag	1.952	0.0255
************************************************************************************************
chr11:97244418-97244545:-
==============================================================================
Protein: HNRNPM(Hs/Mm)
Sequence Position	Genomic Coordinate	Motif	K-mer	Z-score	P-value
78	chr11:97244468	gguugguu	cgcugguu	2.587	0.00484
82	chr11:97244464	gguugguu	gguugugc	2.302	0.0107
100	chr11:97244446	gguugguu	aguggcuu	2.524	0.0058
************************************************************************************************
chr11:97242593-97242813:-
==============================================================================
Protein: HNRNPM(Hs/Mm)
Sequence Position	Genomic Coordinate	Motif	K-mer	Z-score	P-value
97	chr11:97242717	gguugguu	gguggcau	1.905	0.0284
109	chr11:97242705	gguugguu	ugugggug	1.937	0.0264
************************************************************************************************
chr11:97241941-97242057:-
==============================================================================
Protein: HNRNPM(Hs/Mm)
Sequence Position	Genomic Coordinate	Motif	K-mer	Z-score	P-value
6	chr11:97242052	gguugguu	uuuagguu	3.048	0.00115
10	chr11:97242048	gguugguu	gguugcug	2.984	0.00142
************************************************************************************************
chr11:97241794-97241847:-
==============================================================================
Protein: HNRNPM(Hs/Mm)
Sequence Position	Genomic Coordinate	Motif	K-mer	Z-score	P-value
33	chr11:97241815	gguugguu	uguuacuu	1.698	0.0448
44	chr11:97241804	gguugguu	gguauguu	2.032	0.0211
************************************************************************************************
chr11:97240919-97241053:-
==============================================================================
Protein: HNRNPM(Hs/Mm)
Sequence Position	Genomic Coordinate	Motif	K-mer	Z-score	P-value
61	chr11:97240993	gguugguu	aguggguu	3.238	0.000602
65	chr11:97240989	gguugguu	gguugcuc	3.254	0.000569
70	chr11:97240984	gguugguu	cucugguu	2.714	0.00332
74	chr11:97240980	gguugguu	gguugugg	2.873	0.00203
99	chr11:97240955	gguugguu	caaugguu	1.937	0.0264
************************************************************************************************
chr11:97238084-97238268:-
==============================================================================
Protein: HNRNPM(Hs/Mm)
Sequence Position	Genomic Coordinate	Motif	K-mer	Z-score	P-value
11	chr11:97238258	gguugguu	gaauggug	2.238	0.0126
26	chr11:97238243	gguugguu	cucugguu	2.238	0.0126
30	chr11:97238239	gguugguu	gguugaau	2.81	0.00248
************************************************************************************************
chr11:97236055-97236179:-
==============================================================================
No motifs found.
************************************************************************************************
chr11:97235045-97235125:-
==============================================================================
No motifs found.
************************************************************************************************
chr11:97231879-97232008:-
==============================================================================
No motifs found.
************************************************************************************************
chr11:97229820-97229903:-
==============================================================================
No motifs found.
************************************************************************************************
chr11:97226719-97226878:-
==============================================================================
Protein: HNRNPM(Hs/Mm)
Sequence Position	Genomic Coordinate	Motif	K-mer	Z-score	P-value
29	chr11:97226850	gguugguu	ggaugguu	2.778	0.00273
************************************************************************************************
chr11:97224649-97224803:-
==============================================================================
Protein: HNRNPM(Hs/Mm)
Sequence Position	Genomic Coordinate	Motif	K-mer	Z-score	P-value
25	chr11:97224779	gguugguu	aguugggu	2.413	0.00791
26	chr11:97224778	gguugguu	guuggguu	2.46	0.00695
************************************************************************************************
chr11:97222941-97223180:-
==============================================================================
No motifs found.
************************************************************************************************
chr11:97218498-97218660:-
==============================================================================
No motifs found.
************************************************************************************************
chr11:97217781-97217857:-
==============================================================================
No motifs found.
************************************************************************************************
chr11:97213761-97213888:-
==============================================================================
No motifs found.
************************************************************************************************
chr11:97213022-97213197:-
==============================================================================
Protein: HNRNPM(Hs/Mm)
Sequence Position	Genomic Coordinate	Motif	K-mer	Z-score	P-value
36	chr11:97213162	gguugguu	ugucggug	2.794	0.0026
39	chr11:97213159	gguugguu	cggugauu	2.714	0.00332
43	chr11:97213155	gguugguu	gauuggug	3.032	0.00121
47	chr11:97213151	gguugguu	gguggagu	2.651	0.00401
136	chr11:97213062	gguugguu	gggagggu	2.302	0.0107
137	chr11:97213061	gguugguu	ggaggguu	2.651	0.00401
141	chr11:97213057	gguugguu	gguucuua	2.603	0.00462
166	chr11:97213032	gguugguu	gguaugua	2.016	0.0219
************************************************************************************************
chr11:97212270-97212337:-
==============================================================================
Protein: HNRNPM(Hs/Mm)
Sequence Position	Genomic Coordinate	Motif	K-mer	Z-score	P-value
20	chr11:97212318	gguugguu	gagggguu	2.603	0.00462
31	chr11:97212307	gguugguu	aguugaua	1.921	0.0274
************************************************************************************************
chr11:97205834-97207278:-
==============================================================================
Protein: HNRNPM(Hs/Mm)
Sequence Position	Genomic Coordinate	Motif	K-mer	Z-score	P-value
78	chr11:97207201	gguugguu	uguugaau	1.698	0.0448
85	chr11:97207194	gguugguu	ugcugcuu	1.714	0.0433
89	chr11:97207190	gguugguu	gcuuggcu	2	0.0227
263	chr11:97207016	gguugguu	uggggguu	1.794	0.0364
267	chr11:97207012	gguugguu	gguuggac	2.143	0.0161
284	chr11:97206995	gguugguu	aguagguc	1.841	0.0328
535	chr11:97206744	gguugguu	agaggguu	2.159	0.0154
540	chr11:97206739	gguugguu	guuuugug	2.159	0.0154
549	chr11:97206730	gguugguu	agugggug	2.175	0.0148
552	chr11:97206727	gguugguu	gggugucu	2.286	0.0111
593	chr11:97206686	gguugguu	ggaugcug	1.952	0.0255
651	chr11:97206628	gguugguu	aguggguu	2.063	0.0196
656	chr11:97206623	gguugguu	guuuucuu	1.714	0.0433
1307	chr11:97205972	gguugguu	auuuggug	2.016	0.0219
1312	chr11:97205967	gguugguu	guguggcu	1.952	0.0255
1313	chr11:97205966	gguugguu	uguggcuu	2.032	0.0211
1331	chr11:97205948	gguugguu	ggaagguc	2.429	0.00757
1355	chr11:97205924	gguugguu	gcuuccuu	1.952	0.0255
************************************************************************************************
chr11:53,567,369-53,567,541:+
==============================================================================
Protein: HNRNPM(Hs/Mm)
Sequence Position	Genomic Coordinate	Motif	K-mer	Z-score	P-value
102	chr11:53567470	gguugguu	uguuguug	2.413	0.00791
105	chr11:53567473	gguugguu	uguugggc	2.444	0.00726
106	chr11:53567474	gguugguu	guugggcu	2.413	0.00791
126	chr11:53567494	gguugguu	gggacguu	2.429	0.00757
************************************************************************************************
chr11:53,570,526-53,570,819:+
==============================================================================
Protein: HNRNPM(Hs/Mm)
Sequence Position	Genomic Coordinate	Motif	K-mer	Z-score	P-value
51	chr11:53570576	gguugguu	agguggug	2.683	0.00365
54	chr11:53570579	gguugguu	uggugguu	3.222	0.000637
55	chr11:53570580	gguugguu	ggugguua	2.81	0.00248
58	chr11:53570583	gguugguu	gguuaggu	3.175	0.000749
59	chr11:53570584	gguugguu	guuaggug	2.81	0.00248
************************************************************************************************
chr11:53,578,834-53,578,998:+
==============================================================================
No motifs found.
************************************************************************************************
chr11:53,579,090-53,579,194:+
==============================================================================
Protein: HNRNPM(Hs/Mm)
Sequence Position	Genomic Coordinate	Motif	K-mer	Z-score	P-value
10	chr11:53579099	gguugguu	gguuuuug	1.762	0.039
13	chr11:53579102	gguugguu	uuuugguu	2.143	0.0161
************************************************************************************************
chr11:53,579,718-53,579,843:+
==============================================================================
No motifs found.
************************************************************************************************
chr11:53,583,217-53,583,376:+
==============================================================================
Protein: HNRNPM(Hs/Mm)
Sequence Position	Genomic Coordinate	Motif	K-mer	Z-score	P-value
10	chr11:53583226	gguugguu	gguucugu	2.365	0.00902
15	chr11:53583231	gguugguu	ugucggug	2.286	0.0111
************************************************************************************************
chr11:53,583,805-53,584,022:+
==============================================================================
Protein: HNRNPM(Hs/Mm)
Sequence Position	Genomic Coordinate	Motif	K-mer	Z-score	P-value
100	chr11:53583904	gguugguu	cguuauuu	2.175	0.0148
111	chr11:53583915	gguugguu	ccuuggug	2.175	0.0148
115	chr11:53583919	gguugguu	gguggaug	2.19	0.0143
118	chr11:53583922	gguugguu	ggauggaa	2.175	0.0148
204	chr11:53584008	gguugguu	ugauggua	2.27	0.0116
************************************************************************************************
chr11:53,584,261-53,584,455:+
==============================================================================
No motifs found.
************************************************************************************************
chr11:53,586,825-53,586,940:+
==============================================================================
Protein: HNRNPM(Hs/Mm)
Sequence Position	Genomic Coordinate	Motif	K-mer	Z-score	P-value
106	chr11:53586930	gguugguu	gguaaguu	2.063	0.0196
************************************************************************************************
chr11:53,590,707-53,590,735:+
==============================================================================
Protein: HNRNPM(Hs/Mm)
Sequence Position	Genomic Coordinate	Motif	K-mer	Z-score	P-value
15	chr11:53590721	gguugguu	agcagguu	3.206	0.000673
19	chr11:53590725	gguugguu	gguuggug	4.063	2.42e-05
************************************************************************************************
chr11:53,593,364-53,593,540:+
==============================================================================
No motifs found.
************************************************************************************************
chr11:53,593,909-53,594,109:+
==============================================================================
No motifs found.
************************************************************************************************
chr11:53,594,267-53,594,397:+
==============================================================================
No motifs found.
************************************************************************************************
chr11:53,594,816-53,594,961:+
==============================================================================
Protein: HNRNPM(Hs/Mm)
Sequence Position	Genomic Coordinate	Motif	K-mer	Z-score	P-value
13	chr11:53594828	gguugguu	ggcugauc	2.238	0.0126
************************************************************************************************
chr11:53,597,949-53,598,022:+
==============================================================================
No motifs found.
************************************************************************************************
chr11:53,598,284-53,598,372:+
==============================================================================
No motifs found.
************************************************************************************************
chr11:53,598,697-53,598,841:+
==============================================================================
No motifs found.
************************************************************************************************
chr11:53,601,001-53,601,977:+
==============================================================================
Protein: HNRNPM(Hs/Mm)
Sequence Position	Genomic Coordinate	Motif	K-mer	Z-score	P-value
311	chr11:53601311	gguugguu	gguuccgu	2.19	0.0143
312	chr11:53601312	gguugguu	guuccguu	2.254	0.0121
316	chr11:53601316	gguugguu	cguuguug	2.254	0.0121
332	chr11:53601332	gguugguu	ugugcguu	2.222	0.0131
918	chr11:53601918	gguugguu	ccuggguu	2.254	0.0121
922	chr11:53601922	gguugguu	gguucggu	2.111	0.0174
923	chr11:53601923	gguugguu	guucgguc	1.857	0.0317
************************************************************************************************
chr11:115603915-115604253:+
==============================================================================
No motifs found.
************************************************************************************************
chr11:115604711-115604922:+
==============================================================================
No motifs found.
************************************************************************************************
chr11:115605013-115605096:+
==============================================================================
No motifs found.
************************************************************************************************
chr11:115605960-115606147:+
==============================================================================
Protein: HNRNPM(Hs/Mm)
Sequence Position	Genomic Coordinate	Motif	K-mer	Z-score	P-value
136	chr11:115606095	gguugguu	gauugggu	3.27	0.000538
137	chr11:115606096	gguugguu	auuggguu	2.81	0.00248
141	chr11:115606100	gguugguu	gguuggug	3.635	0.000139
************************************************************************************************
chr11:115606808-115608046:+
==============================================================================
Protein: HNRNPM(Hs/Mm)
Sequence Position	Genomic Coordinate	Motif	K-mer	Z-score	P-value
292	chr11:115607099	gguugguu	gguggcuc	1.952	0.0255
299	chr11:115607106	gguugguu	cagugguu	1.905	0.0284
338	chr11:115607145	gguugguu	gguuugau	2.317	0.0103
339	chr11:115607146	gguugguu	guuugauu	2.413	0.00791
805	chr11:115607612	gguugguu	cagugguu	2.302	0.0107
822	chr11:115607629	gguugguu	ggcuguug	3.127	0.000883
825	chr11:115607632	gguugguu	uguugggg	3.127	0.000883
826	chr11:115607633	gguugguu	guuggggu	3.127	0.000883
831	chr11:115607638	gguugguu	gguuggug	3.778	7.9e-05
834	chr11:115607641	gguugguu	uggugauu	3.079	0.00104
835	chr11:115607642	gguugguu	ggugauuu	3.079	0.00104
881	chr11:115607688	gguugguu	ccuggguu	1.746	0.0404
885	chr11:115607692	gguugguu	gguucggu	2.111	0.0174
886	chr11:115607693	gguugguu	guucgguc	1.857	0.0317
952	chr11:115607759	gguugguu	guucaguu	1.984	0.0236
1068	chr11:115607875	gguugguu	cuuuggcu	1.921	0.0274
1073	chr11:115607880	gguugguu	gcuugggg	1.921	0.0274
1086	chr11:115607893	gguugguu	cuuuggau	3.016	0.00128
1090	chr11:115607897	gguugguu	ggaugcua	3.063	0.0011
1110	chr11:115607917	gguugguu	guuugguu	3.603	0.000157
************************************************************************************************
chr11:50325483-50325683:-
==============================================================================
Protein: HNRNPM(Hs/Mm)
Sequence Position	Genomic Coordinate	Motif	K-mer	Z-score	P-value
15	chr11:50325669	gguugguu	gcgggguu	2.635	0.00421
19	chr11:50325665	gguugguu	gguugggc	3	0.00135
20	chr11:50325664	gguugguu	guugggcu	2.651	0.00401
34	chr11:50325650	gguugguu	gguggggc	2.667	0.00383
************************************************************************************************
chr11:50311594-50311794:-
==============================================================================
Protein: HNRNPM(Hs/Mm)
Sequence Position	Genomic Coordinate	Motif	K-mer	Z-score	P-value
27	chr11:50311768	gguugguu	aagugguu	2.175	0.0148
31	chr11:50311764	gguugguu	gguuacug	2.175	0.0148
40	chr11:50311755	gguugguu	guuugcug	2.238	0.0126
46	chr11:50311749	gguugguu	ugcugguc	2.206	0.0137
************************************************************************************************
chr11:50310784-50310877:-
==============================================================================
Protein: HNRNPM(Hs/Mm)
Sequence Position	Genomic Coordinate	Motif	K-mer	Z-score	P-value
39	chr11:50310839	gguugguu	gggagguu	2.984	0.00142
40	chr11:50310838	gguugguu	ggagguuu	2.508	0.00607
43	chr11:50310835	gguugguu	gguuuauu	2.921	0.00174
44	chr11:50310834	gguugguu	guuuauuu	2.492	0.00635
************************************************************************************************
chr11:50310362-50310440:-
==============================================================================
No motifs found.
************************************************************************************************
chr11:50308778-50308939:-
==============================================================================
No motifs found.
************************************************************************************************
chr11:50308300-50308401:-
==============================================================================
No motifs found.
************************************************************************************************
chr11:50307460-50307672:-
==============================================================================
No motifs found.
************************************************************************************************
chr11:50304316-50304525:-
==============================================================================
No motifs found.
************************************************************************************************
chr11:50301748-50301881:-
==============================================================================
Protein: HNRNPM(Hs/Mm)
Sequence Position	Genomic Coordinate	Motif	K-mer	Z-score	P-value
120	chr11:50301762	gguugguu	gauuggug	3.46	0.00027
124	chr11:50301758	gguugguu	ggugaguu	3.413	0.000321
************************************************************************************************
chr11:50300888-50301064:-
==============================================================================
Protein: HNRNPM(Hs/Mm)
Sequence Position	Genomic Coordinate	Motif	K-mer	Z-score	P-value
167	chr11:50300898	gguugguu	gguuugug	2.921	0.00174
168	chr11:50300897	gguugguu	guuugugu	2.524	0.0058
************************************************************************************************
chr11:50299119-50299354:-
==============================================================================
Protein: HNRNPM(Hs/Mm)
Sequence Position	Genomic Coordinate	Motif	K-mer	Z-score	P-value
91	chr11:50299264	gguugguu	uauugguu	2.111	0.0174
96	chr11:50299259	gguugguu	guuuggag	1.762	0.039
166	chr11:50299189	gguugguu	aguugaug	2.429	0.00757
169	chr11:50299186	gguugguu	ugaugauu	2.444	0.00726
173	chr11:50299182	gguugguu	gauugggc	2.429	0.00757
184	chr11:50299171	gguugguu	ugaugggu	2.429	0.00757
185	chr11:50299170	gguugguu	gaugggug	2.444	0.00726
188	chr11:50299167	gguugguu	gggugggg	2.365	0.00902
189	chr11:50299166	gguugguu	gguggggc	2.413	0.00791
217	chr11:50299138	gguugguu	ggcugcug	2.492	0.00635
226	chr11:50299129	gguugguu	gguuagug	2.984	0.00142
************************************************************************************************
chr11:50298107-50298246:-
==============================================================================
Protein: HNRNPM(Hs/Mm)
Sequence Position	Genomic Coordinate	Motif	K-mer	Z-score	P-value
59	chr11:50298188	gguugguu	cuuugggu	2.317	0.0103
63	chr11:50298184	gguugguu	gggugguc	2.683	0.00365
64	chr11:50298183	gguugguu	gguggucu	2.302	0.0107
82	chr11:50298165	gguugguu	uguagcuu	2.635	0.00421
************************************************************************************************
chr11:50297264-50297404:-
==============================================================================
No motifs found.
************************************************************************************************
chr11:50297048-50297147:-
==============================================================================
No motifs found.
************************************************************************************************
chr11:50294457-50296345:-
==============================================================================
Protein: HNRNPM(Hs/Mm)
Sequence Position	Genomic Coordinate	Motif	K-mer	Z-score	P-value
329	chr11:50296017	gguugguu	guuuuguu	2.603	0.00462
333	chr11:50296013	gguugguu	uguuguuu	3.175	0.000749
354	chr11:50295992	gguugguu	gguuuguc	3.111	0.000932
355	chr11:50295991	gguugguu	guuugucu	1.984	0.0236
587	chr11:50295759	gguugguu	aguuauuu	1.937	0.0264
593	chr11:50295753	gguugguu	uugugguu	2.27	0.0116
606	chr11:50295740	gguugguu	ucuuguuu	2.46	0.00695
610	chr11:50295736	gguugguu	guuuugug	2.397	0.00826
615	chr11:50295731	gguugguu	gugugcuu	2.381	0.00863
916	chr11:50295430	gguugguu	ugcuggug	2.333	0.00982
919	chr11:50295427	gguugguu	ugguggug	2.365	0.00902
931	chr11:50295415	gguugguu	gguagaua	2.286	0.0111
1071	chr11:50295275	gguugguu	uguuggcu	2.095	0.0181
1072	chr11:50295274	gguugguu	guuggcuu	1.81	0.0351
1291	chr11:50295055	gguugguu	aguuauuu	2.175	0.0148
1440	chr11:50294906	gguugguu	uuuuuguu	3.063	0.0011
1441	chr11:50294905	gguugguu	uuuuguuu	3.206	0.000673
1444	chr11:50294902	gguugguu	uguuuuuu	3.079	0.00104
1447	chr11:50294899	gguugguu	uuuuuguu	3.063	0.0011
1448	chr11:50294898	gguugguu	uuuuguuu	3.206	0.000673
1451	chr11:50294895	gguugguu	uguuuguu	3.651	0.000131
1452	chr11:50294894	gguugguu	guuuguuu	3.73	9.57e-05
1455	chr11:50294891	gguugguu	uguuuuuu	3.079	0.00104
1456	chr11:50294890	gguugguu	guuuuuuu	3.095	0.000984
1459	chr11:50294887	gguugguu	uuuuuguu	3.063	0.0011
1460	chr11:50294886	gguugguu	uuuuguuu	3.206	0.000673
1464	chr11:50294882	gguugguu	guuuuguu	3.667	0.000123
1465	chr11:50294881	gguugguu	uuuuguuu	3.206	0.000673
1488	chr11:50294858	gguugguu	gaugggug	2.556	0.00529
1713	chr11:50294633	gguugguu	uguugucu	2.254	0.0121
1732	chr11:50294614	gguugguu	gguucauu	2.841	0.00225
1748	chr11:50294598	gguugguu	ggguggaa	2.222	0.0131
1749	chr11:50294597	gguugguu	gguggaau	2.206	0.0137
************************************************************************************************
chr11:94,991,025-94,992,928:+
==============================================================================
Protein: HNRNPM(Hs/Mm)
Sequence Position	Genomic Coordinate	Motif	K-mer	Z-score	P-value
287	chr11:94991311	gguugguu	ggcuggcu	3.587	0.000167
301	chr11:94991325	gguugguu	ggcagcuu	3.111	0.000932
305	chr11:94991329	gguugguu	gcuugguu	4	3.17e-05
309	chr11:94991333	gguugguu	gguugggg	3.667	0.000123
360	chr11:94991384	gguugguu	gcaggguu	2.968	0.0015
371	chr11:94991395	gguugguu	uguuuuuu	2.968	0.0015
379	chr11:94991403	gguugguu	ggcagcuu	3	0.00135
383	chr11:94991407	gguugguu	gcuugguu	3.651	0.000131
************************************************************************************************
chr11:94,996,054-94,996,677:+
==============================================================================
Protein: HNRNPM(Hs/Mm)
Sequence Position	Genomic Coordinate	Motif	K-mer	Z-score	P-value
317	chr11:94996370	gguugguu	gggaggug	2.317	0.0103
321	chr11:94996374	gguugguu	gguggauu	2.651	0.00401
325	chr11:94996378	gguugguu	gauuccuu	2.27	0.0116
578	chr11:94996631	gguugguu	gagagguu	1.778	0.0377
582	chr11:94996635	gguugguu	gguuggag	2.079	0.0188
588	chr11:94996641	gguugguu	agcuguuu	1.746	0.0404
************************************************************************************************
chr11:94,996,525-94,996,677:+
==============================================================================
Protein: HNRNPM(Hs/Mm)
Sequence Position	Genomic Coordinate	Motif	K-mer	Z-score	P-value
107	chr11:94996631	gguugguu	gagagguu	1.778	0.0377
111	chr11:94996635	gguugguu	gguuggag	2.079	0.0188
117	chr11:94996641	gguugguu	agcuguuu	1.746	0.0404
************************************************************************************************
chr11:94,997,984-94,998,124:+
==============================================================================
Protein: HNRNPM(Hs/Mm)
Sequence Position	Genomic Coordinate	Motif	K-mer	Z-score	P-value
105	chr11:94998088	gguugguu	ggguggug	2.127	0.0167
123	chr11:94998106	gguugguu	ggauggca	1.762	0.039
127	chr11:94998110	gguugguu	ggcaggua	1.81	0.0351
************************************************************************************************
chr11:95,000,197-95,000,321:+
==============================================================================
Protein: HNRNPM(Hs/Mm)
Sequence Position	Genomic Coordinate	Motif	K-mer	Z-score	P-value
28	chr11:95000224	gguugguu	ugcuggug	2.175	0.0148
38	chr11:95000234	gguugguu	gguggaug	2.333	0.00982
41	chr11:95000237	gguugguu	ggauggga	2.333	0.00982
56	chr11:95000252	gguugguu	ggugggag	2.159	0.0154
************************************************************************************************
chr11:95,001,209-95,001,364:+
==============================================================================
Protein: HNRNPM(Hs/Mm)
Sequence Position	Genomic Coordinate	Motif	K-mer	Z-score	P-value
146	chr11:95001354	gguugguu	gguagggc	2.762	0.00287
************************************************************************************************
chr11:95,001,832-95,002,004:+
==============================================================================
Protein: HNRNPM(Hs/Mm)
Sequence Position	Genomic Coordinate	Motif	K-mer	Z-score	P-value
159	chr11:95001990	gguugguu	aggagguu	1.778	0.0377
163	chr11:95001994	gguugguu	gguuggaa	2.111	0.0174
************************************************************************************************
chr11:95,002,069-95,002,142:+
==============================================================================
No motifs found.
************************************************************************************************
chr11:95,004,551-95,004,800:+
==============================================================================
No motifs found.
************************************************************************************************
chr11:95,005,011-95,005,127:+
==============================================================================
No motifs found.
************************************************************************************************
chr11:95,005,295-95,006,909:+
==============================================================================
Protein: HNRNPM(Hs/Mm)
Sequence Position	Genomic Coordinate	Motif	K-mer	Z-score	P-value
333	chr11:95005627	gguugguu	ggguggug	2.857	0.00214
337	chr11:95005631	gguugguu	gguggaug	2.54	0.00554
340	chr11:95005634	gguugguu	ggauggac	2.508	0.00607
545	chr11:95005839	gguugguu	uguugcau	2.159	0.0154
568	chr11:95005862	gguugguu	ggaggggu	2.476	0.00664
569	chr11:95005863	gguugguu	gagggguu	2.492	0.00635
573	chr11:95005867	gguugguu	gguugccu	2.556	0.00529
678	chr11:95005972	gguugguu	gggaggug	2.254	0.0121
681	chr11:95005975	gguugguu	aggugauu	2.317	0.0103
685	chr11:95005979	gguugguu	gauugggc	2.349	0.00941
699	chr11:95005993	gguugguu	ggaagggu	2.238	0.0126
704	chr11:95005998	gguugguu	ggucaguc	1.952	0.0255
844	chr11:95006138	gguugguu	uucugguu	1.952	0.0255
849	chr11:95006143	gguugguu	guuuccuu	1.968	0.0245
853	chr11:95006147	gguugguu	ccuugguc	1.937	0.0264
884	chr11:95006178	gguugguu	gggagguc	1.968	0.0245
897	chr11:95006191	gguugguu	agauggug	1.921	0.0274
1066	chr11:95006360	gguugguu	ggcugcuu	2.063	0.0196
1070	chr11:95006364	gguugguu	gcuugcug	1.746	0.0404
1440	chr11:95006734	gguugguu	gggugggc	2.175	0.0148
1444	chr11:95006738	gguugguu	gggcgggu	2.175	0.0148
1445	chr11:95006739	gguugguu	ggcggguc	2.175	0.0148
1549	chr11:95006843	gguugguu	guuuugua	1.905	0.0284
************************************************************************************************
chr11:6274664-6274880:-
==============================================================================
Protein: HNRNPM(Hs/Mm)
Sequence Position	Genomic Coordinate	Motif	K-mer	Z-score	P-value
32	chr11:6274849	gguugguu	gcaagguu	2.238	0.0126
36	chr11:6274845	gguugguu	gguugagg	2.206	0.0137
50	chr11:6274831	gguugguu	ggcaggug	2.365	0.00902
56	chr11:6274825	gguugguu	uguugggg	2.746	0.00302
57	chr11:6274824	gguugguu	guuggggu	2.762	0.00287
62	chr11:6274819	gguugguu	ggucggac	2.683	0.00365
79	chr11:6274802	gguugguu	ggauggug	3.127	0.000883
94	chr11:6274787	gguugguu	ggcugcug	2.508	0.00607
97	chr11:6274784	gguugguu	ugcuggug	2.524	0.0058
100	chr11:6274781	gguugguu	uggugcuu	2.556	0.00529
************************************************************************************************
chr11:6274388-6274508:-
==============================================================================
No motifs found.
************************************************************************************************
chr11:6274098-6274243:-
==============================================================================
Protein: HNRNPM(Hs/Mm)
Sequence Position	Genomic Coordinate	Motif	K-mer	Z-score	P-value
6	chr11:6274238	gguugguu	ugcagguu	2.222	0.0131
10	chr11:6274234	gguugguu	gguuguac	2.222	0.0131
************************************************************************************************
chr11:6273731-6273897:-
==============================================================================
No motifs found.
************************************************************************************************
chr11:6270359-6271810:-
==============================================================================
Protein: HNRNPM(Hs/Mm)
Sequence Position	Genomic Coordinate	Motif	K-mer	Z-score	P-value
470	chr11:6271341	gguugguu	uguuuguu	3.333	0.00043
471	chr11:6271340	gguugguu	guuuguug	2.937	0.00166
474	chr11:6271337	gguugguu	uguugcuu	3.381	0.000361
478	chr11:6271333	gguugguu	gcuuguug	2.873	0.00203
481	chr11:6271330	gguugguu	uguugagu	2.841	0.00225
906	chr11:6270905	gguugguu	ugaagguu	3.095	0.000984
910	chr11:6270901	gguugguu	gguucguu	3.746	8.98e-05
911	chr11:6270900	gguugguu	guucguuu	3.127	0.000883
914	chr11:6270897	gguugguu	cguuuuuu	2.984	0.00142
917	chr11:6270894	gguugguu	uuuuuguu	3.016	0.00128
921	chr11:6270890	gguugguu	uguuggaa	3.048	0.00115
1044	chr11:6270767	gguugguu	guuugguu	3.159	0.000792
1048	chr11:6270763	gguugguu	gguucuuu	2.81	0.00248
1145	chr11:6270666	gguugguu	gguugugg	2.365	0.00902
1148	chr11:6270663	gguugguu	uguggggu	2.349	0.00941
1152	chr11:6270659	gguugguu	gggugggg	2.317	0.0103
1153	chr11:6270658	gguugguu	gguggggg	2.333	0.00982
1163	chr11:6270648	gguugguu	agaagguu	2.429	0.00757
************************************************************************************************
chr9:44379613-44379947:+
==============================================================================
Protein: HNRNPM(Hs/Mm)
Sequence Position	Genomic Coordinate	Motif	K-mer	Z-score	P-value
37	chr9:44379649	gguugguu	gguugggg	3.032	0.00121
38	chr9:44379650	gguugguu	guuggggu	2.698	0.00349
42	chr9:44379654	gguugguu	gggucgug	2.651	0.00401
59	chr9:44379671	gguugguu	gugugggu	2.683	0.00365
60	chr9:44379672	gguugguu	ugugggua	2.746	0.00302
64	chr9:44379676	gguugguu	gguacguc	2.032	0.0211
326	chr9:44379938	gguugguu	gugagguu	2.222	0.0131
************************************************************************************************
chr9:44379480-44379605:+
==============================================================================
Protein: HNRNPM(Hs/Mm)
Sequence Position	Genomic Coordinate	Motif	K-mer	Z-score	P-value
90	chr9:44379569	gguugguu	ggcuggug	2.063	0.0196
112	chr9:44379591	gguugguu	gagagguu	2.317	0.0103
116	chr9:44379595	gguugguu	gguuggug	1.81	0.0351
************************************************************************************************
chr9:44380503-44380620:+
==============================================================================
Protein: HNRNPM(Hs/Mm)
Sequence Position	Genomic Coordinate	Motif	K-mer	Z-score	P-value
60	chr9:44380562	gguugguu	uguugggc	1.968	0.0245
67	chr9:44380569	gguugguu	ccuuggug	1.937	0.0264
71	chr9:44380573	gguugguu	gguggcug	2.238	0.0126
94	chr9:44380596	gguugguu	uguuggca	1.952	0.0255
************************************************************************************************
chr9:44380806-44380919:+
==============================================================================
No motifs found.
************************************************************************************************
chr9:44381044-44381142:+
==============================================================================
Protein: HNRNPM(Hs/Mm)
Sequence Position	Genomic Coordinate	Motif	K-mer	Z-score	P-value
85	chr9:44381128	gguugguu	gcauggug	2.238	0.0126
89	chr9:44381132	gguugguu	ggugagua	1.746	0.0404
************************************************************************************************
chr9:44381244-44381418:+
==============================================================================
No motifs found.
************************************************************************************************
chr9:44381504-44381600:+
==============================================================================
Protein: HNRNPM(Hs/Mm)
Sequence Position	Genomic Coordinate	Motif	K-mer	Z-score	P-value
43	chr9:44381546	gguugguu	gcaugguu	2.048	0.0203
63	chr9:44381566	gguugguu	cguuccuu	2.222	0.0131
83	chr9:44381586	gguugguu	ugcuggug	2.159	0.0154
************************************************************************************************
chr9:44381832-44382033:+
==============================================================================
Protein: HNRNPM(Hs/Mm)
Sequence Position	Genomic Coordinate	Motif	K-mer	Z-score	P-value
84	chr9:44381915	gguugguu	ggcugcuc	2.222	0.0131
92	chr9:44381923	gguugguu	ggauggcu	2.524	0.0058
************************************************************************************************
chr9:44382443-44382578:+
==============================================================================
Protein: HNRNPM(Hs/Mm)
Sequence Position	Genomic Coordinate	Motif	K-mer	Z-score	P-value
121	chr9:44382563	gguugguu	cguggggu	2.619	0.00441
126	chr9:44382568	gguugguu	gguagguu	3.349	0.000406
************************************************************************************************
chr9:44384099-44384311:+
==============================================================================
No motifs found.
************************************************************************************************
chr9:44384427-44384581:+
==============================================================================
Protein: HNRNPM(Hs/Mm)
Sequence Position	Genomic Coordinate	Motif	K-mer	Z-score	P-value
18	chr9:44384444	gguugguu	gcuugaug	1.889	0.0294
21	chr9:44384447	gguugguu	ugauggau	1.889	0.0294
25	chr9:44384451	gguugguu	ggaugaug	1.905	0.0284
58	chr9:44384484	gguugguu	gguggaau	1.683	0.0462
83	chr9:44384509	gguugguu	gauuuguu	2.048	0.0203
************************************************************************************************
chr9:44384652-44384754:+
==============================================================================
No motifs found.
************************************************************************************************
chr9:44384820-44384972:+
==============================================================================
No motifs found.
************************************************************************************************
chr9:44385108-44385315:+
==============================================================================
No motifs found.
************************************************************************************************
chr9:44385557-44385715:+
==============================================================================
No motifs found.
************************************************************************************************
chr9:44387022-44387102:+
==============================================================================
No motifs found.
************************************************************************************************
chr9:44387240-44387339:+
==============================================================================
No motifs found.
************************************************************************************************
chr9:44387678-44387883:+
==============================================================================
No motifs found.
************************************************************************************************
chr9:44387996-44388188:+
==============================================================================
No motifs found.
************************************************************************************************
chr9:44388268-44388375:+
==============================================================================
No motifs found.
************************************************************************************************
chr9:44388472-44388614:+
==============================================================================
No motifs found.
************************************************************************************************
chr9:44388782-44388935:+
==============================================================================
Protein: HNRNPM(Hs/Mm)
Sequence Position	Genomic Coordinate	Motif	K-mer	Z-score	P-value
54	chr9:44388835	gguugguu	ggcuguuu	2.603	0.00462
57	chr9:44388838	gguugguu	uguuuuuu	2.254	0.0121
66	chr9:44388847	gguugguu	ggguggaa	2.254	0.0121
************************************************************************************************
chr9:44389028-44389132:+
==============================================================================
No motifs found.
************************************************************************************************
chr9:44389221-44389481:+
==============================================================================
No motifs found.
************************************************************************************************
chr9:44389567-44389637:+
==============================================================================
Protein: HNRNPM(Hs/Mm)
Sequence Position	Genomic Coordinate	Motif	K-mer	Z-score	P-value
61	chr9:44389627	gguugguu	ggugaguu	2.032	0.0211
************************************************************************************************
chr9:44390826-44390896:+
==============================================================================
No motifs found.
************************************************************************************************
chr9:44390979-44392379:+
==============================================================================
Protein: HNRNPM(Hs/Mm)
Sequence Position	Genomic Coordinate	Motif	K-mer	Z-score	P-value
140	chr9:44391118	gguugguu	gguuggag	3.27	0.000538
148	chr9:44391126	gguugguu	uggggguu	3.063	0.0011
152	chr9:44391130	gguugguu	gguugguc	3.905	4.71e-05
173	chr9:44391151	gguugguu	aguuccuu	2.841	0.00225
335	chr9:44391313	gguugguu	gguaagug	1.984	0.0236
360	chr9:44391338	gguugguu	aguuguug	2.222	0.0131
363	chr9:44391341	gguugguu	uguuggag	2.222	0.0131
382	chr9:44391360	gguugguu	ggaaggau	1.984	0.0236
651	chr9:44391629	gguugguu	ucaugguu	2.19	0.0143
655	chr9:44391633	gguugguu	gguucaug	2.175	0.0148
671	chr9:44391649	gguugguu	gguggcug	2.206	0.0137
722	chr9:44391700	gguugguu	gaaugggu	2.667	0.00383
723	chr9:44391701	gguugguu	aauggguu	2.698	0.00349
726	chr9:44391704	gguugguu	ggguuguu	3.143	0.000836
727	chr9:44391705	gguugguu	gguuguug	3.222	0.000637
730	chr9:44391708	gguugguu	uguuggac	2.714	0.00332
1274	chr9:44392252	gguugguu	uguuggag	1.905	0.0284
1280	chr9:44392258	gguugguu	aguucuuu	3.143	0.000836
1284	chr9:44392262	gguugguu	cuuuaguu	3.111	0.000932
1301	chr9:44392279	gguugguu	ggcugguu	4.032	2.77e-05
1305	chr9:44392283	gguugguu	gguuggac	3.698	0.000109
1310	chr9:44392288	gguugguu	gacagguu	3.127	0.000883
1315	chr9:44392293	gguugguu	guuugaau	3.127	0.000883
1381	chr9:44392359	gguugguu	uauagguu	2.54	0.00554
1385	chr9:44392363	gguugguu	gguuguau	2.984	0.00142
************************************************************************************************
chr10:34418351-34418562:-
==============================================================================
No motifs found.
************************************************************************************************
chr10:34411358-34411469:-
==============================================================================
No motifs found.
************************************************************************************************
chr10:34407525-34407616:-
==============================================================================
Protein: HNRNPM(Hs/Mm)
Sequence Position	Genomic Coordinate	Motif	K-mer	Z-score	P-value
5	chr10:34407612	gguugguu	uuuuaguu	2.206	0.0137
19	chr10:34407598	gguugguu	guuuggca	1.937	0.0264
************************************************************************************************
chr10:34403641-34403797:-
==============================================================================
No motifs found.
************************************************************************************************
chr10:34399728-34399827:-
==============================================================================
Protein: HNRNPM(Hs/Mm)
Sequence Position	Genomic Coordinate	Motif	K-mer	Z-score	P-value
16	chr10:34399812	gguugguu	uguuauuu	3.143	0.000836
************************************************************************************************
chr10:34398104-34398208:-
==============================================================================
Protein: HNRNPM(Hs/Mm)
Sequence Position	Genomic Coordinate	Motif	K-mer	Z-score	P-value
31	chr10:34398178	gguugguu	auuugauu	1.984	0.0236
42	chr10:34398167	gguugguu	ggaaggau	1.952	0.0255
52	chr10:34398157	gguugguu	aguugcug	1.968	0.0245
55	chr10:34398154	gguugguu	ugcuggua	1.968	0.0245
************************************************************************************************
chr10:34324278-34324472:-
==============================================================================
No motifs found.
************************************************************************************************
chr10:34322599-34322716:-
==============================================================================
Protein: HNRNPM(Hs/Mm)
Sequence Position	Genomic Coordinate	Motif	K-mer	Z-score	P-value
108	chr10:34322609	gguugguu	gguaaguu	3.19	0.000711
************************************************************************************************
chr10:34314740-34314878:-
==============================================================================
No motifs found.
************************************************************************************************
chr10:34313579-34313751:-
==============================================================================
Protein: HNRNPM(Hs/Mm)
Sequence Position	Genomic Coordinate	Motif	K-mer	Z-score	P-value
10	chr10:34313742	gguugguu	ggucguuu	2.714	0.00332
14	chr10:34313738	gguugguu	guuuacuu	2.317	0.0103
19	chr10:34313733	gguugguu	cuuuggug	2.365	0.00902
************************************************************************************************
chr10:34310291-34310479:-
==============================================================================
No motifs found.
************************************************************************************************
chr10:34303599-34304989:-
==============================================================================
Protein: HNRNPM(Hs/Mm)
Sequence Position	Genomic Coordinate	Motif	K-mer	Z-score	P-value
63	chr10:34304927	gguugguu	ggcugguu	2.746	0.00302
67	chr10:34304923	gguugguu	gguuacua	2.587	0.00484
77	chr10:34304913	gguugguu	ccuugguc	2.857	0.00214
179	chr10:34304811	gguugguu	guuaguuu	1.905	0.0284
859	chr10:34304131	gguugguu	aguugcuu	2.619	0.00441
879	chr10:34304111	gguugguu	gguuagga	2.873	0.00203
880	chr10:34304110	gguugguu	guuaggau	3	0.00135
885	chr10:34304105	gguugguu	gauauguu	2.762	0.00287
900	chr10:34304090	gguugguu	gugugguu	3.143	0.000836
901	chr10:34304089	gguugguu	ugugguuu	2.825	0.00236
910	chr10:34304080	gguugguu	gauaaguu	2.54	0.00554
************************************************************************************************
chr3:57846860-57847155:-
==============================================================================
Protein: HNRNPM(Hs/Mm)
Sequence Position	Genomic Coordinate	Motif	K-mer	Z-score	P-value
170	chr3:57846986	gguugguu	aucugguu	2.841	0.00225
174	chr3:57846982	gguugguu	gguucggu	3.333	0.00043
175	chr3:57846981	gguugguu	guucgguu	3.397	0.000341
179	chr3:57846977	gguugguu	gguuguga	2.921	0.00174
************************************************************************************************
chr3:57847341-57848089:-
==============================================================================
No motifs found.
************************************************************************************************
chr3:57845164-57845376:-
==============================================================================
Protein: HNRNPM(Hs/Mm)
Sequence Position	Genomic Coordinate	Motif	K-mer	Z-score	P-value
46	chr3:57845331	gguugguu	ggaagguu	3.238	0.000602
50	chr3:57845327	gguugguu	gguuucuu	3.19	0.000711
51	chr3:57845326	gguugguu	guuucuuu	2.762	0.00287
66	chr3:57845311	gguugguu	guuugacu	2.698	0.00349
178	chr3:57845199	gguugguu	cguugcug	1.968	0.0245
184	chr3:57845193	gguugguu	uguuggca	1.937	0.0264
203	chr3:57845174	gguugguu	ggugagua	2.317	0.0103
************************************************************************************************
chr3:57841915-57843324:-
==============================================================================
Protein: HNRNPM(Hs/Mm)
Sequence Position	Genomic Coordinate	Motif	K-mer	Z-score	P-value
192	chr3:57843133	gguugguu	uguuggug	2.143	0.0161
196	chr3:57843129	gguugguu	ggugggga	1.81	0.0351
243	chr3:57843082	gguugguu	uguucauu	2.683	0.00365
249	chr3:57843076	gguugguu	uuuuuguu	2.667	0.00383
250	chr3:57843075	gguugguu	uuuuguuu	2.794	0.0026
254	chr3:57843071	gguugguu	guuuuguu	3.413	0.000321
255	chr3:57843070	gguugguu	uuuuguuu	3.016	0.00128
259	chr3:57843066	gguugguu	guuuccuu	2.937	0.00166
278	chr3:57843047	gguugguu	cauugguu	3.222	0.000637
479	chr3:57842846	gguugguu	aguggauu	1.937	0.0264
499	chr3:57842826	gguugguu	aauagguu	1.952	0.0255
674	chr3:57842651	gguugguu	agguguuu	2.571	0.00507
678	chr3:57842647	gguugguu	guuugguc	2.937	0.00166
683	chr3:57842642	gguugguu	gucugcuu	2.571	0.00507
710	chr3:57842615	gguugguu	gccugguu	2.349	0.00941
714	chr3:57842611	gguugguu	gguuuauu	2.349	0.00941
715	chr3:57842610	gguugguu	guuuauuu	1.921	0.0274
1067	chr3:57842258	gguugguu	cuuagguu	2.016	0.0219
1071	chr3:57842254	gguugguu	gguuuuua	1.968	0.0245
************************************************************************************************
chr6:147475861-147476069:+
==============================================================================
Protein: HNRNPM(Hs/Mm)
Sequence Position	Genomic Coordinate	Motif	K-mer	Z-score	P-value
56	chr6:147475916	gguugguu	ggguggug	3.206	0.000673
57	chr6:147475917	gguugguu	gguggugu	2.73	0.00317
64	chr6:147475924	gguugguu	ugugggcu	2.794	0.0026
79	chr6:147475939	gguugguu	cguggguu	3.349	0.000406
83	chr6:147475943	gguugguu	gguuccug	2.27	0.0116
109	chr6:147475969	gguugguu	ggggggug	2.794	0.0026
112	chr6:147475972	gguugguu	gggugguu	3.651	0.000131
113	chr6:147475973	gguugguu	ggugguug	2.857	0.00214
116	chr6:147475976	gguugguu	gguugcgu	3.302	0.00048
************************************************************************************************
chr6:147507774-147507837:+
==============================================================================
Protein: HNRNPM(Hs/Mm)
Sequence Position	Genomic Coordinate	Motif	K-mer	Z-score	P-value
27	chr6:147507800	gguugguu	ggaugaug	2.556	0.00529
39	chr6:147507812	gguugguu	cuuuggug	2.984	0.00142
43	chr6:147507816	gguugguu	gguggcuu	3.54	0.0002
54	chr6:147507827	gguugguu	gguaggug	3.46	0.00027
************************************************************************************************
chr6:147510814-147510912:+
==============================================================================
No motifs found.
************************************************************************************************
chr6:147534019-147534199:+
==============================================================================
No motifs found.
************************************************************************************************
chr6:147535578-147535801:+
==============================================================================
No motifs found.
************************************************************************************************
chr6:147537366-147537490:+
==============================================================================
Protein: HNRNPM(Hs/Mm)
Sequence Position	Genomic Coordinate	Motif	K-mer	Z-score	P-value
6	chr6:147537371	gguugguu	uguaggau	3.048	0.00115
************************************************************************************************
chr6:147562625-147562722:+
==============================================================================
Protein: HNRNPM(Hs/Mm)
Sequence Position	Genomic Coordinate	Motif	K-mer	Z-score	P-value
76	chr6:147562700	gguugguu	ggaugagu	1.762	0.039
88	chr6:147562712	gguugguu	gguaggcu	2.635	0.00421
************************************************************************************************
chr6:147575463-147575590:+
==============================================================================
No motifs found.
************************************************************************************************
chr6:147590377-147590489:+
==============================================================================
No motifs found.
************************************************************************************************
chr6:147590559-147590647:+
==============================================================================
No motifs found.
************************************************************************************************
chr6:147592029-147592225:+
==============================================================================
No motifs found.
************************************************************************************************
chr6:147606872-147607005:+
==============================================================================
No motifs found.
************************************************************************************************
chr6:147631565-147632622:+
==============================================================================
Protein: HNRNPM(Hs/Mm)
Sequence Position	Genomic Coordinate	Motif	K-mer	Z-score	P-value
939	chr6:147632503	gguugguu	aguaguuu	2.302	0.0107
943	chr6:147632507	gguugguu	guuuggac	2.27	0.0116
956	chr6:147632520	gguugguu	ggauguug	2.286	0.0111
1045	chr6:147632609	gguugguu	aguugcuu	3.222	0.000637
1049	chr6:147632613	gguugguu	gcuugauu	3.222	0.000637
************************************************************************************************
chr6:147533266-147533373:+
==============================================================================
No motifs found.
************************************************************************************************
chr16:20651642-20651861:+
==============================================================================
No motifs found.
************************************************************************************************
chr16:20652234-20652310:+
==============================================================================
No motifs found.
************************************************************************************************
chr16:20652583-20652767:+
==============================================================================
No motifs found.
************************************************************************************************
chr16:20654538-20654679:+
==============================================================================
No motifs found.
************************************************************************************************
chr16:20654808-20655052:+
==============================================================================
No motifs found.
************************************************************************************************
chr16:20655243-20655421:+
==============================================================================
No motifs found.
************************************************************************************************
chr16:20655549-20655713:+
==============================================================================
Protein: HNRNPM(Hs/Mm)
Sequence Position	Genomic Coordinate	Motif	K-mer	Z-score	P-value
38	chr16:20655586	gguugguu	gcuggguc	1.937	0.0264
42	chr16:20655590	gguugguu	ggucggca	1.937	0.0264
************************************************************************************************
chr16:20655871-20655951:+
==============================================================================
No motifs found.
************************************************************************************************
chr16:20656533-20656699:+
==============================================================================
Protein: HNRNPM(Hs/Mm)
Sequence Position	Genomic Coordinate	Motif	K-mer	Z-score	P-value
11	chr16:20656543	gguugguu	gguuuggu	2.381	0.00863
12	chr16:20656544	gguugguu	guuuggug	2.46	0.00695
33	chr16:20656565	gguugguu	aguggauu	1.937	0.0264
************************************************************************************************
chr16:20656858-20656984:+
==============================================================================
Protein: HNRNPM(Hs/Mm)
Sequence Position	Genomic Coordinate	Motif	K-mer	Z-score	P-value
38	chr16:20656895	gguugguu	gcaugauu	1.746	0.0404
50	chr16:20656907	gguugguu	ugugggau	2.254	0.0121
60	chr16:20656917	gguugguu	ggauggug	2.603	0.00462
************************************************************************************************
chr16:20657472-20657619:+
==============================================================================
Protein: HNRNPM(Hs/Mm)
Sequence Position	Genomic Coordinate	Motif	K-mer	Z-score	P-value
133	chr16:20657604	gguugguu	cuuugggu	2.238	0.0126
************************************************************************************************
chr16:20657964-20658071:+
==============================================================================
Protein: HNRNPM(Hs/Mm)
Sequence Position	Genomic Coordinate	Motif	K-mer	Z-score	P-value
11	chr16:20657974	gguugguu	gcuagguu	2.873	0.00203
16	chr16:20657979	gguugguu	guuuggcc	2.524	0.0058
98	chr16:20658061	gguugguu	ggugaguu	2.857	0.00214
************************************************************************************************
chr16:20659396-20659578:+
==============================================================================
Protein: HNRNPM(Hs/Mm)
Sequence Position	Genomic Coordinate	Motif	K-mer	Z-score	P-value
35	chr16:20659430	gguugguu	ugugggau	1.937	0.0264
137	chr16:20659532	gguugguu	cguuggcu	2.063	0.0196
138	chr16:20659533	gguugguu	guuggcuu	1.794	0.0364
************************************************************************************************
chr16:20659669-20659790:+
==============================================================================
Protein: HNRNPM(Hs/Mm)
Sequence Position	Genomic Coordinate	Motif	K-mer	Z-score	P-value
90	chr16:20659758	gguugguu	gguggaug	1.937	0.0264
93	chr16:20659761	gguugguu	ggauguau	1.921	0.0274
112	chr16:20659780	gguugguu	ggucugug	1.905	0.0284
************************************************************************************************
chr16:20659947-20660112:+
==============================================================================
No motifs found.
************************************************************************************************
chr16:20660333-20660436:+
==============================================================================
Protein: HNRNPM(Hs/Mm)
Sequence Position	Genomic Coordinate	Motif	K-mer	Z-score	P-value
82	chr16:20660414	gguugguu	uuuugguc	2.032	0.0211
86	chr16:20660418	gguugguu	ggucacuu	1.968	0.0245
90	chr16:20660422	gguugguu	acuuggug	1.952	0.0255
94	chr16:20660426	gguugguu	ggugagua	1.968	0.0245
************************************************************************************************
chr16:20661555-20661743:+
==============================================================================
No motifs found.
************************************************************************************************
chr16:20661806-20661920:+
==============================================================================
No motifs found.
************************************************************************************************
chr16:20662083-20662229:+
==============================================================================
Protein: HNRNPM(Hs/Mm)
Sequence Position	Genomic Coordinate	Motif	K-mer	Z-score	P-value
105	chr16:20662187	gguugguu	cggugcuu	2.683	0.00365
109	chr16:20662191	gguugguu	gcuuguuu	3.079	0.00104
113	chr16:20662195	gguugguu	guuucuuu	2.81	0.00248
124	chr16:20662206	gguugguu	ggauguuc	2.825	0.00236
************************************************************************************************
chr16:20662612-20662750:+
==============================================================================
Protein: HNRNPM(Hs/Mm)
Sequence Position	Genomic Coordinate	Motif	K-mer	Z-score	P-value
68	chr16:20662679	gguugguu	ggaugcug	2.444	0.00726
71	chr16:20662682	gguugguu	ugcugguu	2.079	0.0188
119	chr16:20662730	gguugguu	gugugggu	2.873	0.00203
120	chr16:20662731	gguugguu	uguggguc	2.921	0.00174
************************************************************************************************
chr16:20663053-20663424:+
==============================================================================
Protein: HNRNPM(Hs/Mm)
Sequence Position	Genomic Coordinate	Motif	K-mer	Z-score	P-value
148	chr16:20663200	gguugguu	ggaaggcu	1.683	0.0462
308	chr16:20663360	gguugguu	uguuguuu	2.968	0.0015
312	chr16:20663364	gguugguu	guuuuguu	3.19	0.000711
337	chr16:20663389	gguugguu	uguugaau	1.698	0.0448
************************************************************************************************
chr11:75732859-75733101:+
==============================================================================
Protein: HNRNPM(Hs/Mm)
Sequence Position	Genomic Coordinate	Motif	K-mer	Z-score	P-value
233	chr11:75733091	gguugguu	ggugaguc	2.159	0.0154
************************************************************************************************
chr11:75751871-75752090:+
==============================================================================
No motifs found.
************************************************************************************************
chr11:75755564-75755690:+
==============================================================================
Protein: HNRNPM(Hs/Mm)
Sequence Position	Genomic Coordinate	Motif	K-mer	Z-score	P-value
6	chr11:75755569	gguugguu	ccuagguu	2.556	0.00529
10	chr11:75755573	gguugguu	gguugaaa	2.302	0.0107
117	chr11:75755680	gguugguu	uguagguu	2.159	0.0154
************************************************************************************************
chr11:75756807-75757033:+
==============================================================================
No motifs found.
************************************************************************************************
chr11:75759282-75759438:+
==============================================================================
No motifs found.
************************************************************************************************
chr11:75764610-75765855:+
==============================================================================
Protein: HNRNPM(Hs/Mm)
Sequence Position	Genomic Coordinate	Motif	K-mer	Z-score	P-value
182	chr11:75764791	gguugguu	uuuagguu	2.46	0.00695
186	chr11:75764795	gguugguu	gguuccug	2.349	0.00941
197	chr11:75764806	gguugguu	uguuguuu	2.254	0.0121
325	chr11:75764934	gguugguu	uuuagguu	1.921	0.0274
560	chr11:75765169	gguugguu	ggguguua	2.571	0.00507
564	chr11:75765173	gguugguu	guuagcuu	2.889	0.00193
573	chr11:75765182	gguugguu	agguguuu	2.794	0.0026
574	chr11:75765183	gguugguu	gguguuuu	2.762	0.00287
584	chr11:75765193	gguugguu	gggaguuu	2.873	0.00203
587	chr11:75765196	gguugguu	aguuuguu	3.111	0.000932
588	chr11:75765197	gguugguu	guuuguug	2.873	0.00203
596	chr11:75765205	gguugguu	uaaugguu	2.778	0.00273
618	chr11:75765227	gguugguu	guuuggaa	1.984	0.0236
637	chr11:75765246	gguugguu	uguugcug	2.016	0.0219
655	chr11:75765264	gguugguu	ugcuggua	1.984	0.0236
714	chr11:75765323	gguugguu	agcagguu	1.921	0.0274
730	chr11:75765339	gguugguu	agguggua	1.937	0.0264
731	chr11:75765340	gguugguu	ggugguau	1.937	0.0264
1033	chr11:75765642	gguugguu	uauuguuu	2	0.0227
1036	chr11:75765645	gguugguu	uguuuguc	1.952	0.0255
1037	chr11:75765646	gguugguu	guuugucu	1.984	0.0236
1113	chr11:75765722	gguugguu	gggaggau	2.254	0.0121
1114	chr11:75765723	gguugguu	ggaggauu	2.27	0.0116
1118	chr11:75765727	gguugguu	gauugcuu	2.619	0.00441
************************************************************************************************
chr11:30267938-30268179:-
==============================================================================
No motifs found.
************************************************************************************************
chr11:30219569-30219782:-
==============================================================================
No motifs found.
************************************************************************************************
chr11:30159284-30159455:-
==============================================================================
No motifs found.
************************************************************************************************
chr11:30154219-30154412:-
==============================================================================
No motifs found.
************************************************************************************************
chr11:30151546-30151657:-
==============================================================================
Protein: HNRNPM(Hs/Mm)
Sequence Position	Genomic Coordinate	Motif	K-mer	Z-score	P-value
98	chr11:30151560	gguugguu	gcugggug	1.889	0.0294
101	chr11:30151557	gguugguu	gggugagu	1.873	0.0305
************************************************************************************************
chr11:30149920-30150020:-
==============================================================================
No motifs found.
************************************************************************************************
chr11:30149490-30149625:-
==============================================================================
No motifs found.
************************************************************************************************
chr11:30146729-30146861:-
==============================================================================
No motifs found.
************************************************************************************************
chr11:30145819-30146026:-
==============================================================================
Protein: HNRNPM(Hs/Mm)
Sequence Position	Genomic Coordinate	Motif	K-mer	Z-score	P-value
9	chr11:30146018	gguugguu	aggugcuu	2.254	0.0121
136	chr11:30145891	gguugguu	gguugggg	2.095	0.0181
137	chr11:30145890	gguugguu	guuggggu	1.778	0.0377
************************************************************************************************
chr11:30144096-30144233:-
==============================================================================
No motifs found.
************************************************************************************************
chr11:30143009-30143187:-
==============================================================================
No motifs found.
************************************************************************************************
chr11:30142110-30142432:-
==============================================================================
Protein: HNRNPM(Hs/Mm)
Sequence Position	Genomic Coordinate	Motif	K-mer	Z-score	P-value
297	chr11:30142136	gguugguu	ggauggau	2.032	0.0211
313	chr11:30142120	gguugguu	gguaacuu	1.73	0.0418
************************************************************************************************
chr11:30140461-30140634:-
==============================================================================
No motifs found.
************************************************************************************************
chr11:30138582-30139472:-
==============================================================================
Protein: HNRNPM(Hs/Mm)
Sequence Position	Genomic Coordinate	Motif	K-mer	Z-score	P-value
462	chr11:30139011	gguugguu	ggcugaug	1.698	0.0448
480	chr11:30138993	gguugguu	ugaugcuu	2.54	0.00554
484	chr11:30138989	gguugguu	gcuuggau	2.968	0.0015
488	chr11:30138985	gguugguu	ggauguua	2.587	0.00484
507	chr11:30138966	gguugguu	gauugucu	2.222	0.0131
************************************************************************************************
chr11:30138354-30138511:-
==============================================================================
No motifs found.
************************************************************************************************
chr11:30136864-30137640:-
==============================================================================
No motifs found.
************************************************************************************************
chr11:30135930-30136152:-
==============================================================================
No motifs found.
************************************************************************************************
chr11:30129560-30129670:-
==============================================================================
No motifs found.
************************************************************************************************
chr11:30124856-30125022:-
==============================================================================
Protein: HNRNPM(Hs/Mm)
Sequence Position	Genomic Coordinate	Motif	K-mer	Z-score	P-value
157	chr11:30124866	gguugguu	gguggguu	3.302	0.00048
************************************************************************************************
chr11:30123789-30124072:-
==============================================================================
No motifs found.
************************************************************************************************
chr11:30121466-30121710:-
==============================================================================
No motifs found.
************************************************************************************************
chr11:30120966-30121075:-
==============================================================================
Protein: HNRNPM(Hs/Mm)
Sequence Position	Genomic Coordinate	Motif	K-mer	Z-score	P-value
12	chr11:30121064	gguugguu	uauggguu	1.762	0.039
16	chr11:30121060	gguugguu	gguuggcg	2.048	0.0203
************************************************************************************************
chr11:30120520-30120821:-
==============================================================================
No motifs found.
************************************************************************************************
chr11:30119367-30119517:-
==============================================================================
Protein: HNRNPM(Hs/Mm)
Sequence Position	Genomic Coordinate	Motif	K-mer	Z-score	P-value
118	chr11:30119400	gguugguu	gguggcug	1.937	0.0264
************************************************************************************************
chr11:30118281-30118505:-
==============================================================================
Protein: HNRNPM(Hs/Mm)
Sequence Position	Genomic Coordinate	Motif	K-mer	Z-score	P-value
131	chr11:30118375	gguugguu	gguggaug	1.937	0.0264
************************************************************************************************
chr11:30117626-30118020:-
==============================================================================
No motifs found.
************************************************************************************************
chr11:30114666-30114930:-
==============================================================================
No motifs found.
************************************************************************************************
chr11:30113846-30114004:-
==============================================================================
Protein: HNRNPM(Hs/Mm)
Sequence Position	Genomic Coordinate	Motif	K-mer	Z-score	P-value
149	chr11:30113856	gguugguu	gguaggau	2.127	0.0167
************************************************************************************************
chr11:30112817-30112921:-
==============================================================================
No motifs found.
************************************************************************************************
chr11:30110716-30110932:-
==============================================================================
Protein: HNRNPM(Hs/Mm)
Sequence Position	Genomic Coordinate	Motif	K-mer	Z-score	P-value
55	chr11:30110878	gguugguu	gcuuggcu	2.333	0.00982
59	chr11:30110874	gguugguu	ggcugcuu	2.365	0.00902
************************************************************************************************
chr11:30109861-30109990:-
==============================================================================
No motifs found.
************************************************************************************************
chr11:30109079-30109162:-
==============================================================================
No motifs found.
************************************************************************************************
chr11:30104426-30104684:-
==============================================================================
No motifs found.
************************************************************************************************
chr11:30103238-30103431:-
==============================================================================
No motifs found.
************************************************************************************************
chr11:30101603-30101665:-
==============================================================================
Protein: HNRNPM(Hs/Mm)
Sequence Position	Genomic Coordinate	Motif	K-mer	Z-score	P-value
53	chr11:30101613	gguugguu	uguaaguu	2.556	0.00529
************************************************************************************************
chr11:30099385-30100724:-
==============================================================================
Protein: HNRNPM(Hs/Mm)
Sequence Position	Genomic Coordinate	Motif	K-mer	Z-score	P-value
1056	chr11:30099669	gguugguu	uaaugguu	1.746	0.0404
1060	chr11:30099665	gguugguu	gguuacuu	2.063	0.0196
1064	chr11:30099661	gguugguu	acuugcuu	1.73	0.0418
************************************************************************************************
chr6:88724402-88724581:+
==============================================================================
No motifs found.
************************************************************************************************
chr6:88724694-88725188:+
==============================================================================
No motifs found.
************************************************************************************************
chr6:88725691-88725855:+
==============================================================================
No motifs found.
************************************************************************************************
chr6:88764586-88764712:+
==============================================================================
No motifs found.
************************************************************************************************
chr6:88808001-88808157:+
==============================================================================
Protein: HNRNPM(Hs/Mm)
Sequence Position	Genomic Coordinate	Motif	K-mer	Z-score	P-value
38	chr6:88808038	gguugguu	ggauggug	2.143	0.0161
41	chr6:88808041	gguugguu	ugguggug	1.794	0.0364
42	chr6:88808042	gguugguu	gguggugu	1.81	0.0351
************************************************************************************************
chr6:88809326-88809456:+
==============================================================================
No motifs found.
************************************************************************************************
chr6:88818564-88818673:+
==============================================================================
No motifs found.
************************************************************************************************
chr6:88823181-88823416:+
==============================================================================
No motifs found.
************************************************************************************************
chr6:88825641-88828370:+
==============================================================================
Protein: HNRNPM(Hs/Mm)
Sequence Position	Genomic Coordinate	Motif	K-mer	Z-score	P-value
754	chr6:88826394	gguugguu	gggaguuu	2.397	0.00826
758	chr6:88826398	gguugguu	guuugguc	2.73	0.00317
776	chr6:88826416	gguugguu	uguuguau	2.349	0.00941
832	chr6:88826472	gguugguu	ggagggug	2.46	0.00695
835	chr6:88826475	gguugguu	ggguggcu	2.905	0.00184
836	chr6:88826476	gguugguu	gguggcuu	2.952	0.00158
851	chr6:88826491	gguugguu	aauuguuu	2.714	0.00332
896	chr6:88826536	gguugguu	gggugggu	3.46	0.00027
897	chr6:88826537	gguugguu	ggugggug	3.508	0.000226
900	chr6:88826540	gguugguu	gggugggu	3.46	0.00027
901	chr6:88826541	gguugguu	ggugggua	3.524	0.000213
916	chr6:88826556	gguugguu	ggcggcuu	2.841	0.00225
1479	chr6:88827119	gguugguu	ggcugcug	2.794	0.0026
1491	chr6:88827131	gguugguu	gggugggu	3.571	0.000178
1492	chr6:88827132	gguugguu	ggugggug	3.603	0.000157
1495	chr6:88827135	gguugguu	gggugggc	3	0.00135
1496	chr6:88827136	gguugguu	ggugggcc	2.984	0.00142
1508	chr6:88827148	gguugguu	ggaaggug	2.968	0.0015
1512	chr6:88827152	gguugguu	ggugggau	3.619	0.000148
2024	chr6:88827664	gguugguu	ggguggga	1.762	0.039
2025	chr6:88827665	gguugguu	ggugggau	2.095	0.0181
2029	chr6:88827669	gguugguu	ggaugauc	1.778	0.0377
2577	chr6:88828217	gguugguu	aguggguc	1.762	0.039
2588	chr6:88828228	gguugguu	gguuuguc	2.063	0.0196
************************************************************************************************
chr5:19227045-19227599:+
==============================================================================
No motifs found.
************************************************************************************************
chr5:19678643-19678779:+
==============================================================================
No motifs found.
************************************************************************************************
chr5:19907735-19908023:+
==============================================================================
Protein: HNRNPM(Hs/Mm)
Sequence Position	Genomic Coordinate	Motif	K-mer	Z-score	P-value
174	chr5:19907908	gguugguu	ggaugggu	3.937	4.13e-05
175	chr5:19907909	gguugguu	gauggguu	3.968	3.62e-05
179	chr5:19907913	gguugguu	gguuggau	4.302	8.46e-06
193	chr5:19907927	gguugguu	aggugguu	3.937	4.13e-05
194	chr5:19907928	gguugguu	ggugguuu	4.016	2.96e-05
279	chr5:19908013	gguugguu	gguuggua	2.81	0.00248
************************************************************************************************
chr5:20065542-20065681:+
==============================================================================
No motifs found.
************************************************************************************************
chr5:20195011-20195243:+
==============================================================================
No motifs found.
************************************************************************************************
chr5:20215309-20215539:+
==============================================================================
No motifs found.
************************************************************************************************
chr5:20228362-20228461:+
==============================================================================
Protein: HNRNPM(Hs/Mm)
Sequence Position	Genomic Coordinate	Motif	K-mer	Z-score	P-value
90	chr5:20228451	gguugguu	gguagguu	2.841	0.00225
************************************************************************************************
chr5:20358904-20358981:+
==============================================================================
No motifs found.
************************************************************************************************
chr5:20389060-20389201:+
==============================================================================
No motifs found.
************************************************************************************************
chr5:20391269-20391471:+
==============================================================================
Protein: HNRNPM(Hs/Mm)
Sequence Position	Genomic Coordinate	Motif	K-mer	Z-score	P-value
105	chr5:20391373	gguugguu	cauuggug	2.222	0.0131
************************************************************************************************
chr5:20465566-20466224:+
==============================================================================
Protein: HNRNPM(Hs/Mm)
Sequence Position	Genomic Coordinate	Motif	K-mer	Z-score	P-value
93	chr5:20465658	gguugguu	uauugguc	2	0.0227
************************************************************************************************
chr5:20528279-20528330:+
==============================================================================
No motifs found.
************************************************************************************************
chr5:20534327-20534536:+
==============================================================================
No motifs found.
************************************************************************************************
chr5:20543575-20543636:+
==============================================================================
No motifs found.
************************************************************************************************
chr5:20550197-20550308:+
==============================================================================
No motifs found.
************************************************************************************************
chr5:20561144-20561356:+
==============================================================================
No motifs found.
************************************************************************************************
chr5:20569096-20569364:+
==============================================================================
Protein: HNRNPM(Hs/Mm)
Sequence Position	Genomic Coordinate	Motif	K-mer	Z-score	P-value
199	chr5:20569294	gguugguu	gaaggguu	2.254	0.0121
204	chr5:20569299	gguugguu	guuuggcu	2.587	0.00484
209	chr5:20569304	gguugguu	gcuucguc	2.238	0.0126
************************************************************************************************
chr5:20600768-20600973:+
==============================================================================
Protein: HNRNPM(Hs/Mm)
Sequence Position	Genomic Coordinate	Motif	K-mer	Z-score	P-value
1	chr5:20600768	gguugguu	uuuuguuu	3.19	0.000711
192	chr5:20600959	gguugguu	ggagggug	1.921	0.0274
195	chr5:20600962	gguugguu	gggugagu	1.889	0.0294
************************************************************************************************
chr5:20602337-20602531:+
==============================================================================
Protein: HNRNPM(Hs/Mm)
Sequence Position	Genomic Coordinate	Motif	K-mer	Z-score	P-value
1	chr5:20602337	gguugguu	gguucauc	1.762	0.039
************************************************************************************************
chr5:20609254-20609469:+
==============================================================================
No motifs found.
************************************************************************************************
chr5:20611035-20611198:+
==============================================================================
No motifs found.
************************************************************************************************
chr5:20651045-20651203:+
==============================================================================
Protein: HNRNPM(Hs/Mm)
Sequence Position	Genomic Coordinate	Motif	K-mer	Z-score	P-value
132	chr5:20651176	gguugguu	ggcagguc	2.317	0.0103
145	chr5:20651189	gguugguu	guauggug	2.333	0.00982
149	chr5:20651193	gguugguu	ggugcguu	2.651	0.00401
************************************************************************************************
chr5:20661254-20661362:+
==============================================================================
No motifs found.
************************************************************************************************
chr5:20702060-20702935:+
==============================================================================
No motifs found.
************************************************************************************************
chr15:11996861-11996993:-
==============================================================================
Protein: HNRNPM(Hs/Mm)
Sequence Position	Genomic Coordinate	Motif	K-mer	Z-score	P-value
3	chr15:11996991	gguugguu	uguuuguu	2.921	0.00174
4	chr15:11996990	gguugguu	guuuguug	2.524	0.0058
7	chr15:11996987	gguugguu	uguuguug	2.508	0.00607
10	chr15:11996984	gguugguu	uguuggcu	2.921	0.00174
58	chr15:11996936	gguugguu	uugugguu	2.714	0.00332
62	chr15:11996932	gguugguu	gguuauuu	3.016	0.00128
71	chr15:11996923	gguugguu	ugauggug	2.698	0.00349
75	chr15:11996919	gguugguu	gguggagu	2.714	0.00332
80	chr15:11996914	gguugguu	aguggauu	2.73	0.00317
100	chr15:11996894	gguugguu	cuuuggau	1.905	0.0284
************************************************************************************************
chr15:11995941-11996068:-
==============================================================================
No motifs found.
************************************************************************************************
chr15:11993779-11993871:-
==============================================================================
No motifs found.
************************************************************************************************
chr15:11990949-11991091:-
==============================================================================
No motifs found.
************************************************************************************************
chr15:11986446-11986574:-
==============================================================================
Protein: HNRNPM(Hs/Mm)
Sequence Position	Genomic Coordinate	Motif	K-mer	Z-score	P-value
77	chr15:11986498	gguugguu	uauuggau	1.714	0.0433
81	chr15:11986494	gguugguu	ggauggau	2.048	0.0203
82	chr15:11986493	gguugguu	gauggauu	1.746	0.0404
120	chr15:11986455	gguugguu	gugagguu	2.397	0.00826
************************************************************************************************
chr15:11986124-11986574:-
==============================================================================
Protein: HNRNPM(Hs/Mm)
Sequence Position	Genomic Coordinate	Motif	K-mer	Z-score	P-value
77	chr15:11986498	gguugguu	uauuggau	1.714	0.0433
81	chr15:11986494	gguugguu	ggauggau	2.048	0.0203
82	chr15:11986493	gguugguu	gauggauu	1.746	0.0404
120	chr15:11986455	gguugguu	gugagguu	2.397	0.00826
125	chr15:11986450	gguugguu	guuuuauu	2.317	0.0103
139	chr15:11986436	gguugguu	guuugaug	2.508	0.00607
159	chr15:11986416	gguugguu	gaaugcuu	2.19	0.0143
209	chr15:11986366	gguugguu	acuugguu	2.921	0.00174
213	chr15:11986362	gguugguu	gguugauc	2.952	0.00158
365	chr15:11986210	gguugguu	ccuggguu	2.651	0.00401
370	chr15:11986205	gguugguu	guuuagug	2.667	0.00383
377	chr15:11986198	gguugguu	guuugcuu	3.032	0.00121
382	chr15:11986193	gguugguu	cuuuggau	2.651	0.00401
************************************************************************************************
chr15:11981329-11984307:-
==============================================================================
Protein: HNRNPM(Hs/Mm)
Sequence Position	Genomic Coordinate	Motif	K-mer	Z-score	P-value
122	chr15:11984186	gguugguu	aguugucu	1.937	0.0264
142	chr15:11984166	gguugguu	uuuuguuu	2.667	0.00383
156	chr15:11984152	gguugguu	uguuguuu	3.127	0.000883
171	chr15:11984137	gguugguu	uguuguau	1.825	0.034
179	chr15:11984129	gguugguu	auuuggau	1.794	0.0364
276	chr15:11984032	gguugguu	gauugcuu	2.54	0.00554
452	chr15:11983856	gguugguu	gauugcuu	2.571	0.00507
604	chr15:11983704	gguugguu	gcuuauuu	2.238	0.0126
[truncated: 1,233 more rows]

## Sheet: BindingSites_CELF5
Predictions for job: 1626811121
Calculation parameters:
Genome: Mouse (mm10)
Selected motifs: BRUNOL5(Hs/Mm):ugugukk
Stringency level: Default
Conservation filter: Off
**********************************************
chr14:65968473-65968698:+
==============================================================================
No motifs found.
************************************************************************************************
chr14:65971722-65971862:+
==============================================================================
No motifs found.
************************************************************************************************
chr14:65973315-65973483:+
==============================================================================
No motifs found.
************************************************************************************************
chr14:65974833-65975023:+
==============================================================================
No motifs found.
************************************************************************************************
chr14:65975571-65976002:+
==============================================================================
No motifs found.
************************************************************************************************
chr14:65976896-65977020:+
==============================================================================
Protein: BRUNOL5(Hs/Mm)
Sequence Position	Genomic Coordinate	Motif	K-mer	Z-score	P-value
107	chr14:65977002	ugugukk	ugucugu	3.538	0.000202
109	chr14:65977004	ugugukk	ucugugg	3.037	0.00119
111	chr14:65977006	ugugukk	ugugggu	3.375	0.000369
113	chr14:65977008	ugugukk	uggguga	2.825	0.00236
115	chr14:65977010	ugugukk	ggugagu	2.85	0.00219
************************************************************************************************
chr14:65979641-65979890:+
==============================================================================
No motifs found.
************************************************************************************************
chr14:65980844-65981039:+
==============================================================================
Protein: BRUNOL5(Hs/Mm)
Sequence Position	Genomic Coordinate	Motif	K-mer	Z-score	P-value
72	chr14:65980915	ugugukk	uguuuga	2.163	0.0153
************************************************************************************************
chr14:65981298-65981557:+
==============================================================================
Protein: BRUNOL5(Hs/Mm)
Sequence Position	Genomic Coordinate	Motif	K-mer	Z-score	P-value
40	chr14:65981337	ugugukk	uauaugu	2.375	0.00877
48	chr14:65981345	ugugukk	ggagugu	2.375	0.00877
50	chr14:65981347	ugugukk	agugucu	2.537	0.00559
52	chr14:65981349	ugugukk	ugucugg	2.625	0.00433
************************************************************************************************
chr1:37998000-37998334:+
==============================================================================
Protein: BRUNOL5(Hs/Mm)
Sequence Position	Genomic Coordinate	Motif	K-mer	Z-score	P-value
131	chr1:37998130	ugugukk	uaugugc	1.813	0.0349
154	chr1:37998153	ugugukk	ggucugu	2.25	0.0122
156	chr1:37998155	ugugukk	ucugugg	2.312	0.0104
233	chr1:37998232	ugugukk	agugggu	2.45	0.00714
235	chr1:37998234	ugugukk	ugggucu	2.25	0.0122
237	chr1:37998236	ugugukk	ggucugu	2.462	0.00691
239	chr1:37998238	ugugukk	ucuguga	2.437	0.0074
241	chr1:37998240	ugugukk	ugugaga	2.437	0.0074
************************************************************************************************
chr1:38017796-38017941:+
==============================================================================
Protein: BRUNOL5(Hs/Mm)
Sequence Position	Genomic Coordinate	Motif	K-mer	Z-score	P-value
132	chr1:38017927	ugugukk	uuugagu	2.462	0.00691
134	chr1:38017929	ugugukk	ugaguau	2.437	0.0074
136	chr1:38017931	ugugukk	aguaugu	2.637	0.00418
138	chr1:38017933	ugugukk	uauguuu	2.687	0.0036
140	chr1:38017935	ugugukk	uguuuuu	2.825	0.00236
************************************************************************************************
chr1:38018015-38018119:+
==============================================================================
No motifs found.
************************************************************************************************
chr1:38018855-38019544:+
==============================================================================
No motifs found.
************************************************************************************************
chr1:38021584-38021821:+
==============================================================================
Protein: BRUNOL5(Hs/Mm)
Sequence Position	Genomic Coordinate	Motif	K-mer	Z-score	P-value
2	chr1:38021585	ugugukk	uuugggu	1.838	0.033
228	chr1:38021811	ugugukk	gguaugu	2.425	0.00765
230	chr1:38021813	ugugukk	uaugucu	2.312	0.0104
************************************************************************************************
chr1:38022154-38022324:+
==============================================================================
No motifs found.
************************************************************************************************
chr1:38032267-38032385:+
==============================================================================
Protein: BRUNOL5(Hs/Mm)
Sequence Position	Genomic Coordinate	Motif	K-mer	Z-score	P-value
109	chr1:38032375	ugugukk	gguuugu	2.275	0.0115
111	chr1:38032377	ugugukk	uuugugu	2.475	0.00666
113	chr1:38032379	ugugukk	uguguac	2.213	0.0134
************************************************************************************************
chr1:38033058-38033167:+
==============================================================================
No motifs found.
************************************************************************************************
chr1:38034019-38034113:+
==============================================================================
No motifs found.
************************************************************************************************
chr1:38035983-38036283:+
==============================================================================
Protein: BRUNOL5(Hs/Mm)
Sequence Position	Genomic Coordinate	Motif	K-mer	Z-score	P-value
293	chr1:38036275	ugugukk	uaucugu	1.65	0.0495
************************************************************************************************
chr1:38037193-38037320:+
==============================================================================
Protein: BRUNOL5(Hs/Mm)
Sequence Position	Genomic Coordinate	Motif	K-mer	Z-score	P-value
69	chr1:38037261	ugugukk	ucugugu	3.087	0.00101
71	chr1:38037263	ugugukk	ugugugc	3.2	0.000687
73	chr1:38037265	ugugukk	ugugcuu	2.75	0.00298
************************************************************************************************
chr1:38037537-38037667:+
==============================================================================
Protein: BRUNOL5(Hs/Mm)
Sequence Position	Genomic Coordinate	Motif	K-mer	Z-score	P-value
121	chr1:38037657	ugugukk	uguaagu	2.5	0.00621
************************************************************************************************
chr1:38040663-38040750:+
==============================================================================
No motifs found.
************************************************************************************************
chr1:38041687-38041848:+
==============================================================================
No motifs found.
************************************************************************************************
chr1:38044694-38044845:+
==============================================================================
Protein: BRUNOL5(Hs/Mm)
Sequence Position	Genomic Coordinate	Motif	K-mer	Z-score	P-value
1	chr1:38044694	ugugukk	uguuuuc	2.25	0.0122
************************************************************************************************
chr1:38045314-38045516:+
==============================================================================
Protein: BRUNOL5(Hs/Mm)
Sequence Position	Genomic Coordinate	Motif	K-mer	Z-score	P-value
25	chr1:38045338	ugugukk	uuuguuu	1.738	0.0411
************************************************************************************************
chr1:38045638-38045819:+
==============================================================================
Protein: BRUNOL5(Hs/Mm)
Sequence Position	Genomic Coordinate	Motif	K-mer	Z-score	P-value
164	chr1:38045801	ugugukk	cguguga	2.675	0.00374
************************************************************************************************
chr1:38046602-38046753:+
==============================================================================
No motifs found.
************************************************************************************************
chr1:38048783-38048934:+
==============================================================================
No motifs found.
************************************************************************************************
chr1:38049007-38049103:+
==============================================================================
No motifs found.
************************************************************************************************
chr1:38049166-38049350:+
==============================================================================
No motifs found.
************************************************************************************************
chr1:38050177-38050335:+
==============================================================================
Protein: BRUNOL5(Hs/Mm)
Sequence Position	Genomic Coordinate	Motif	K-mer	Z-score	P-value
128	chr1:38050304	ugugukk	uaugugc	1.95	0.0256
130	chr1:38050306	ugugukk	ugugcgu	2.225	0.013
149	chr1:38050325	ugugukk	uguaagu	2.587	0.00484
************************************************************************************************
chr1:38051113-38051294:+
==============================================================================
Protein: BRUNOL5(Hs/Mm)
Sequence Position	Genomic Coordinate	Motif	K-mer	Z-score	P-value
85	chr1:38051197	ugugukk	ggucugu	2.5	0.00621
87	chr1:38051199	ugugukk	ucugugu	2.337	0.00972
89	chr1:38051201	ugugukk	uguguca	2.138	0.0163
************************************************************************************************
chr1:38051596-38055589:+
==============================================================================
Protein: BRUNOL5(Hs/Mm)
Sequence Position	Genomic Coordinate	Motif	K-mer	Z-score	P-value
185	chr1:38051780	ugugukk	cguuugg	1.925	0.0271
207	chr1:38051802	ugugukk	gguguau	2.3	0.0107
218	chr1:38051813	ugugukk	uguuuuc	1.925	0.0271
443	chr1:38052038	ugugukk	uuuguga	1.738	0.0411
445	chr1:38052040	ugugukk	ugugauu	1.738	0.0411
483	chr1:38052078	ugugukk	uaugggu	1.763	0.0389
485	chr1:38052080	ugugukk	uggguau	1.75	0.0401
579	chr1:38052174	ugugukk	ucugugu	2.525	0.00578
581	chr1:38052176	ugugukk	ugugugc	2.65	0.00402
916	chr1:38052511	ugugukk	ugaaugu	2.075	0.019
932	chr1:38052527	ugugukk	aaugugu	2.2	0.0139
934	chr1:38052529	ugugukk	uguguua	2.4	0.0082
1505	chr1:38053100	ugugukk	agugugc	2.275	0.0115
1507	chr1:38053102	ugugukk	ugugcuu	2.237	0.0126
1681	chr1:38053276	ugugukk	gguuuuu	2.113	0.0173
1841	chr1:38053436	ugugukk	cuugugu	2.462	0.00691
1843	chr1:38053438	ugugukk	uguguau	2.987	0.00141
1845	chr1:38053440	ugugukk	uguauug	2.5	0.00621
1963	chr1:38053558	ugugukk	ugacugu	2.1	0.0179
2892	chr1:38054487	ugugukk	aaugugu	3.075	0.00105
2894	chr1:38054489	ugugukk	ugugugu	3.862	5.62e-05
2896	chr1:38054491	ugugukk	uguguuc	3.375	0.000369
2912	chr1:38054507	ugugukk	uguuuug	3.3	0.000483
2927	chr1:38054522	ugugukk	uguuuug	1.988	0.0234
3195	chr1:38054790	ugugukk	uuugucu	1.675	0.047
3197	chr1:38054792	ugugukk	ugucuuu	1.788	0.0369
3504	chr1:38055099	ugugukk	ucugugu	1.713	0.0434
3506	chr1:38055101	ugugukk	uguguga	2.737	0.0031
3530	chr1:38055125	ugugukk	agagugu	2.412	0.00793
************************************************************************************************
chr17:33685257-33685429:-
==============================================================================
No motifs found.
************************************************************************************************
chr17:33677264-33677450:-
==============================================================================
No motifs found.
************************************************************************************************
chr17:33670071-33670143:-
==============================================================================
Protein: BRUNOL5(Hs/Mm)
Sequence Position	Genomic Coordinate	Motif	K-mer	Z-score	P-value
67	chr17:33670077	ugugukk	agugucu	2.575	0.00501
************************************************************************************************
chr17:33669159-33669186:-
==============================================================================
Protein: BRUNOL5(Hs/Mm)
Sequence Position	Genomic Coordinate	Motif	K-mer	Z-score	P-value
14	chr17:33669173	ugugukk	ugugcgu	2.962	0.00153
************************************************************************************************
chr17:33668975-33669088:-
==============================================================================
Protein: BRUNOL5(Hs/Mm)
Sequence Position	Genomic Coordinate	Motif	K-mer	Z-score	P-value
9	chr17:33669080	ugugukk	aguguug	2.2	0.0139
************************************************************************************************
chr17:33666637-33666695:-
==============================================================================
No motifs found.
************************************************************************************************
chr17:33666484-33666539:-
==============================================================================
Protein: BRUNOL5(Hs/Mm)
Sequence Position	Genomic Coordinate	Motif	K-mer	Z-score	P-value
33	chr17:33666507	ugugukk	uauuugu	2	0.0227
46	chr17:33666494	ugugukk	uguaagu	1.9	0.0287
************************************************************************************************
chr17:33665482-33665655:-
==============================================================================
Protein: BRUNOL5(Hs/Mm)
Sequence Position	Genomic Coordinate	Motif	K-mer	Z-score	P-value
62	chr17:33665594	ugugukk	ggugugg	2.287	0.0111
64	chr17:33665592	ugugukk	uguggug	2.013	0.0221
162	chr17:33665494	ugugukk	uauguau	2.15	0.0158
************************************************************************************************
chr17:33664575-33664644:-
==============================================================================
Protein: BRUNOL5(Hs/Mm)
Sequence Position	Genomic Coordinate	Motif	K-mer	Z-score	P-value
12	chr17:33664633	ugugukk	uauguuu	2.275	0.0115
32	chr17:33664613	ugugukk	uguuuga	2.362	0.00909
************************************************************************************************
chr17:33663215-33663295:-
==============================================================================
No motifs found.
************************************************************************************************
chr17:33660203-33660324:-
==============================================================================
No motifs found.
************************************************************************************************
chr17:33658860-33658924:-
==============================================================================
No motifs found.
************************************************************************************************
chr17:33658378-33658475:-
==============================================================================
No motifs found.
************************************************************************************************
chr17:33652263-33652336:-
==============================================================================
No motifs found.
************************************************************************************************
chr17:33649585-33650407:-
==============================================================================
Protein: BRUNOL5(Hs/Mm)
Sequence Position	Genomic Coordinate	Motif	K-mer	Z-score	P-value
800	chr17:33649608	ugugukk	uauuugu	2.45	0.00714
802	chr17:33649606	ugugukk	uuuguga	2.475	0.00666
804	chr17:33649604	ugugukk	ugugaga	2.425	0.00765
813	chr17:33649595	ugugukk	uguaagu	2.3	0.0107
************************************************************************************************
chr17:33648803-33648874:-
==============================================================================
Protein: BRUNOL5(Hs/Mm)
Sequence Position	Genomic Coordinate	Motif	K-mer	Z-score	P-value
55	chr17:33648820	ugugukk	ugaaugu	2.712	0.00334
66	chr17:33648809	ugugukk	agugugu	3.438	0.000293
************************************************************************************************
chr17:33646229-33646669:-
==============================================================================
Protein: BRUNOL5(Hs/Mm)
Sequence Position	Genomic Coordinate	Motif	K-mer	Z-score	P-value
64	chr17:33646606	ugugukk	ggugugg	2.862	0.0021
66	chr17:33646604	ugugukk	ugugguu	2.787	0.00266
76	chr17:33646594	ugugukk	uuugagu	2.525	0.00578
78	chr17:33646592	ugugukk	ugagucu	2.5	0.00621
214	chr17:33646456	ugugukk	uuuguau	1.688	0.0457
216	chr17:33646454	ugugukk	uguauuu	1.8	0.0359
243	chr17:33646427	ugugukk	uuuguug	2.038	0.0208
252	chr17:33646418	ugugukk	uggaugu	1.913	0.0279
333	chr17:33646337	ugugukk	ugacugu	2.25	0.0122
337	chr17:33646333	ugugukk	uguuugc	2.55	0.00539
357	chr17:33646313	ugugukk	ugugcgc	2.737	0.0031
369	chr17:33646301	ugugukk	uuuuugu	2.487	0.00644
************************************************************************************************
chr5:24423439-24423540:-
==============================================================================
No motifs found.
************************************************************************************************
chr5:24422788-24422896:-
==============================================================================
Protein: BRUNOL5(Hs/Mm)
Sequence Position	Genomic Coordinate	Motif	K-mer	Z-score	P-value
60	chr5:24422837	ugugukk	uguggcu	1.938	0.0263
71	chr5:24422826	ugugukk	agcgugu	1.888	0.0295
************************************************************************************************
chr5:24422638-24422725:-
==============================================================================
Protein: BRUNOL5(Hs/Mm)
Sequence Position	Genomic Coordinate	Motif	K-mer	Z-score	P-value
9	chr5:24422717	ugugukk	agggugu	2.038	0.0208
11	chr5:24422715	ugugukk	ggugugc	2.188	0.0143
************************************************************************************************
chr5:24422488-24422568:-
==============================================================================
Protein: BRUNOL5(Hs/Mm)
Sequence Position	Genomic Coordinate	Motif	K-mer	Z-score	P-value
50	chr5:24422519	ugugukk	gguuuuu	2.175	0.0148
54	chr5:24422515	ugugukk	uuugagu	2.225	0.013
61	chr5:24422508	ugugukk	ucuguga	2.312	0.0104
************************************************************************************************
chr5:24422322-24422398:-
==============================================================================
No motifs found.
************************************************************************************************
chr5:24420945-24421060:-
==============================================================================
No motifs found.
************************************************************************************************
chr5:24420721-24420815:-
==============================================================================
No motifs found.
************************************************************************************************
chr5:24420483-24420599:-
==============================================================================
No motifs found.
************************************************************************************************
chr5:24420249-24420338:-
==============================================================================
No motifs found.
************************************************************************************************
chr5:24419773-24419853:-
==============================================================================
No motifs found.
************************************************************************************************
chr5:24419590-24419690:-
==============================================================================
No motifs found.
************************************************************************************************
chr5:24418231-24419472:-
==============================================================================
Protein: BRUNOL5(Hs/Mm)
Sequence Position	Genomic Coordinate	Motif	K-mer	Z-score	P-value
169	chr5:24419304	ugugukk	cgggugu	2.2	0.0139
171	chr5:24419302	ugugukk	ggugugg	2.5	0.00621
173	chr5:24419300	ugugukk	uguggga	2.362	0.00909
443	chr5:24419030	ugugukk	ugauugu	2.163	0.0153
445	chr5:24419028	ugugukk	auugugu	2.213	0.0134
447	chr5:24419026	ugugukk	uguguca	2.262	0.0118
676	chr5:24418797	ugugukk	gcugugu	2.725	0.00322
678	chr5:24418795	ugugukk	ugugugg	3.388	0.000352
680	chr5:24418793	ugugukk	ugugggu	3.225	0.00063
682	chr5:24418791	ugugukk	ugggucu	2.612	0.0045
901	chr5:24418572	ugugukk	aguuugu	2.75	0.00298
903	chr5:24418570	ugugukk	uuugugu	2.975	0.00146
905	chr5:24418568	ugugukk	uguguuc	2.837	0.00228
1152	chr5:24418321	ugugukk	agugugg	2.512	0.006
1154	chr5:24418319	ugugukk	ugugggc	2.375	0.00877
1166	chr5:24418307	ugugukk	agugagu	2.275	0.0115
************************************************************************************************
chr11:97280191-97280648:-
==============================================================================
No motifs found.
************************************************************************************************
chr11:97267585-97267689:-
==============================================================================
No motifs found.
************************************************************************************************
chr11:97258264-97258361:-
==============================================================================
No motifs found.
************************************************************************************************
chr11:97248192-97248333:-
==============================================================================
No motifs found.
************************************************************************************************
chr11:97244418-97244545:-
==============================================================================
Protein: BRUNOL5(Hs/Mm)
Sequence Position	Genomic Coordinate	Motif	K-mer	Z-score	P-value
118	chr11:97244428	ugugukk	gguaugu	2.737	0.0031
120	chr11:97244426	ugugukk	uauguau	2.612	0.0045
122	chr11:97244424	ugugukk	uguaugu	3.137	0.000853
************************************************************************************************
chr11:97242593-97242813:-
==============================================================================
Protein: BRUNOL5(Hs/Mm)
Sequence Position	Genomic Coordinate	Motif	K-mer	Z-score	P-value
82	chr11:97242732	ugugukk	uaugucu	1.85	0.0322
104	chr11:97242710	ugugukk	uuuguug	2.575	0.00501
109	chr11:97242705	ugugukk	ugugggu	2.875	0.00202
111	chr11:97242703	ugugukk	uggguga	2.525	0.00578
149	chr11:97242665	ugugukk	ggugugu	4.375	6.07e-06
151	chr11:97242663	ugugukk	ugugugu	4.825	7e-07
153	chr11:97242661	ugugukk	ugugugu	4.825	7e-07
155	chr11:97242659	ugugukk	ugugucc	3.85	5.91e-05
157	chr11:97242657	ugugukk	uguccgu	3.575	0.000175
161	chr11:97242653	ugugukk	cguguuu	3.987	3.35e-05
************************************************************************************************
chr11:97241941-97242057:-
==============================================================================
No motifs found.
************************************************************************************************
chr11:97241794-97241847:-
==============================================================================
No motifs found.
************************************************************************************************
chr11:97240919-97241053:-
==============================================================================
Protein: BRUNOL5(Hs/Mm)
Sequence Position	Genomic Coordinate	Motif	K-mer	Z-score	P-value
43	chr11:97241011	ugugukk	cguguuc	1.8	0.0359
61	chr11:97240993	ugugukk	agugggu	2.562	0.0052
73	chr11:97240981	ugugukk	ugguugu	2.35	0.00939
77	chr11:97240977	ugugukk	uguggga	2.425	0.00765
************************************************************************************************
chr11:97238084-97238268:-
==============================================================================
Protein: BRUNOL5(Hs/Mm)
Sequence Position	Genomic Coordinate	Motif	K-mer	Z-score	P-value
58	chr11:97238211	ugugukk	ugaguau	2.387	0.00849
64	chr11:97238205	ugugukk	ucuuugu	2.575	0.00501
66	chr11:97238203	ugugukk	uuugugu	3.137	0.000853
68	chr11:97238201	ugugukk	uguguag	2.962	0.00153
108	chr11:97238161	ugugukk	aguuugu	2.475	0.00666
110	chr11:97238159	ugugukk	uuuguuu	2.45	0.00714
112	chr11:97238157	ugugukk	uguuucu	2.437	0.0074
************************************************************************************************
chr11:97236055-97236179:-
==============================================================================
Protein: BRUNOL5(Hs/Mm)
Sequence Position	Genomic Coordinate	Motif	K-mer	Z-score	P-value
1	chr11:97236179	ugugukk	ugucugc	2.437	0.0074
14	chr11:97236166	ugugukk	agugugg	2.75	0.00298
16	chr11:97236164	ugugukk	ugugggc	2.612	0.0045
************************************************************************************************
chr11:97235045-97235125:-
==============================================================================
No motifs found.
************************************************************************************************
chr11:97231879-97232008:-
==============================================================================
Protein: BRUNOL5(Hs/Mm)
Sequence Position	Genomic Coordinate	Motif	K-mer	Z-score	P-value
103	chr11:97231906	ugugukk	uaugugg	1.863	0.0312
************************************************************************************************
chr11:97229820-97229903:-
==============================================================================
No motifs found.
************************************************************************************************
chr11:97226719-97226878:-
==============================================================================
Protein: BRUNOL5(Hs/Mm)
Sequence Position	Genomic Coordinate	Motif	K-mer	Z-score	P-value
107	chr11:97226772	ugugukk	ugagugu	2.8	0.00256
109	chr11:97226770	ugugukk	agugugg	2.737	0.0031
111	chr11:97226768	ugugukk	ugugguu	2.612	0.0045
************************************************************************************************
chr11:97224649-97224803:-
==============================================================================
No motifs found.
************************************************************************************************
chr11:97222941-97223180:-
==============================================================================
Protein: BRUNOL5(Hs/Mm)
Sequence Position	Genomic Coordinate	Motif	K-mer	Z-score	P-value
62	chr11:97223119	ugugukk	uuuguga	2.3	0.0107
64	chr11:97223117	ugugukk	ugugaau	2.163	0.0153
85	chr11:97223096	ugugukk	uguaugg	2.387	0.00849
************************************************************************************************
chr11:97218498-97218660:-
==============================================================================
No motifs found.
************************************************************************************************
chr11:97217781-97217857:-
==============================================================================
Protein: BRUNOL5(Hs/Mm)
Sequence Position	Genomic Coordinate	Motif	K-mer	Z-score	P-value
6	chr11:97217852	ugugukk	uguaggu	2.287	0.0111
22	chr11:97217836	ugugukk	uguuuua	2.138	0.0163
************************************************************************************************
chr11:97213761-97213888:-
==============================================================================
No motifs found.
************************************************************************************************
chr11:97213022-97213197:-
==============================================================================
Protein: BRUNOL5(Hs/Mm)
Sequence Position	Genomic Coordinate	Motif	K-mer	Z-score	P-value
32	chr11:97213166	ugugukk	acugugu	2.4	0.0082
34	chr11:97213164	ugugukk	ugugucg	2.575	0.00501
36	chr11:97213162	ugugukk	ugucggu	2.4	0.0082
************************************************************************************************
chr11:97212270-97212337:-
==============================================================================
No motifs found.
************************************************************************************************
chr11:97205834-97207278:-
==============================================================================
Protein: BRUNOL5(Hs/Mm)
Sequence Position	Genomic Coordinate	Motif	K-mer	Z-score	P-value
157	chr11:97207122	ugugukk	gguguga	1.9	0.0287
159	chr11:97207120	ugugukk	ugugagg	1.888	0.0295
473	chr11:97206806	ugugukk	uguuagu	2.075	0.019
542	chr11:97206737	ugugukk	uuuguga	2.937	0.00166
549	chr11:97206730	ugugukk	agugggu	2.862	0.0021
551	chr11:97206728	ugugukk	ugggugu	3.15	0.000816
553	chr11:97206726	ugugukk	ggugucu	2.95	0.00159
555	chr11:97206724	ugugukk	ugucugc	2.975	0.00146
576	chr11:97206703	ugugukk	gguaugu	2.487	0.00644
651	chr11:97206628	ugugukk	agugggu	2.3	0.0107
653	chr11:97206626	ugugukk	uggguuu	2.3	0.0107
756	chr11:97206523	ugugukk	ucugugu	2.537	0.00559
758	chr11:97206521	ugugukk	uguguga	2.662	0.00388
1133	chr11:97206146	ugugukk	ugugggg	1.663	0.0482
1159	chr11:97206120	ugugukk	gcugugu	2.262	0.0118
1161	chr11:97206118	ugugukk	ugugucg	2.5	0.00621
1170	chr11:97206109	ugugukk	agugugc	2.45	0.00714
1204	chr11:97206075	ugugukk	agugugu	2.975	0.00146
1206	chr11:97206073	ugugukk	uguguuu	3.05	0.00114
1208	chr11:97206071	ugugukk	uguuuuu	2.712	0.00334
1286	chr11:97205993	ugugukk	uuugugu	3.425	0.000307
1288	chr11:97205991	ugugukk	uguguua	3.337	0.000423
1309	chr11:97205970	ugugukk	uuggugu	2.825	0.00236
1311	chr11:97205968	ugugukk	ggugugg	3.337	0.000423
1313	chr11:97205966	ugugukk	uguggcu	2.75	0.00298
1323	chr11:97205956	ugugukk	uguauuu	2.875	0.00202
1346	chr11:97205933	ugugukk	ugugaga	2.325	0.01
1369	chr11:97205910	ugugukk	uuuuugu	2.625	0.00433
1371	chr11:97205908	ugugukk	uuugugc	2.612	0.0045
1381	chr11:97205898	ugugukk	uguuuua	2.25	0.0122
************************************************************************************************
chr11:53,567,369-53,567,541:+
==============================================================================
Protein: BRUNOL5(Hs/Mm)
Sequence Position	Genomic Coordinate	Motif	K-mer	Z-score	P-value
29	chr11:53567397	ugugukk	gcugugu	2.462	0.00691
31	chr11:53567399	ugugukk	uguguga	2.887	0.00194
33	chr11:53567401	ugugukk	ugugagc	2.5	0.00621
100	chr11:53567468	ugugukk	gguguug	1.825	0.034
************************************************************************************************
chr11:53,570,526-53,570,819:+
==============================================================================
Protein: BRUNOL5(Hs/Mm)
Sequence Position	Genomic Coordinate	Motif	K-mer	Z-score	P-value
199	chr11:53570724	ugugukk	uguuuuu	1.838	0.033
284	chr11:53570809	ugugukk	ggugagu	2.287	0.0111
286	chr11:53570811	ugugukk	ugaguga	2.275	0.0115
************************************************************************************************
chr11:53,578,834-53,578,998:+
==============================================================================
No motifs found.
************************************************************************************************
chr11:53,579,090-53,579,194:+
==============================================================================
Protein: BRUNOL5(Hs/Mm)
Sequence Position	Genomic Coordinate	Motif	K-mer	Z-score	P-value
10	chr11:53579099	ugugukk	gguuuuu	2.45	0.00714
21	chr11:53579110	ugugukk	cgagugu	1.813	0.0349
************************************************************************************************
chr11:53,579,718-53,579,843:+
==============================================================================
Protein: BRUNOL5(Hs/Mm)
Sequence Position	Genomic Coordinate	Motif	K-mer	Z-score	P-value
1	chr11:53579718	ugugukk	uguauuu	2.2	0.0139
116	chr11:53579833	ugugukk	cgugagu	2.8	0.00256
118	chr11:53579835	ugugukk	ugagugu	3.188	0.000716
120	chr11:53579837	ugugukk	agugugc	3.012	0.0013
************************************************************************************************
chr11:53,583,217-53,583,376:+
==============================================================================
Protein: BRUNOL5(Hs/Mm)
Sequence Position	Genomic Coordinate	Motif	K-mer	Z-score	P-value
15	chr11:53583231	ugugukk	ugucggu	2.362	0.00909
138	chr11:53583354	ugugukk	uguggau	1.975	0.0241
146	chr11:53583362	ugugukk	uggcugu	1.863	0.0312
150	chr11:53583366	ugugukk	uguaagu	1.925	0.0271
************************************************************************************************
chr11:53,583,805-53,584,022:+
==============================================================================
No motifs found.
************************************************************************************************
chr11:53,584,261-53,584,455:+
==============================================================================
No motifs found.
************************************************************************************************
chr11:53,586,825-53,586,940:+
==============================================================================
No motifs found.
************************************************************************************************
chr11:53,590,707-53,590,735:+
==============================================================================
Protein: BRUNOL5(Hs/Mm)
Sequence Position	Genomic Coordinate	Motif	K-mer	Z-score	P-value
21	chr11:53590727	ugugukk	uuggugu	2.213	0.0134
23	chr11:53590729	ugugukk	gguguga	2.512	0.006
************************************************************************************************
chr11:53,593,364-53,593,540:+
==============================================================================
Protein: BRUNOL5(Hs/Mm)
Sequence Position	Genomic Coordinate	Motif	K-mer	Z-score	P-value
167	chr11:53593530	ugugukk	agugagu	2.637	0.00418
169	chr11:53593532	ugugukk	ugagugu	2.987	0.00141
171	chr11:53593534	ugugukk	agugugg	2.937	0.00166
************************************************************************************************
chr11:53,593,909-53,594,109:+
==============================================================================
No motifs found.
************************************************************************************************
chr11:53,594,267-53,594,397:+
==============================================================================
No motifs found.
************************************************************************************************
chr11:53,594,816-53,594,961:+
==============================================================================
No motifs found.
************************************************************************************************
chr11:53,597,949-53,598,022:+
==============================================================================
No motifs found.
************************************************************************************************
chr11:53,598,284-53,598,372:+
==============================================================================
Protein: BRUNOL5(Hs/Mm)
Sequence Position	Genomic Coordinate	Motif	K-mer	Z-score	P-value
12	chr11:53598295	ugugukk	aaugugu	3.137	0.000853
14	chr11:53598297	ugugukk	ugugugg	3.375	0.000369
************************************************************************************************
chr11:53,598,697-53,598,841:+
==============================================================================
No motifs found.
************************************************************************************************
chr11:53,601,001-53,601,977:+
==============================================================================
Protein: BRUNOL5(Hs/Mm)
Sequence Position	Genomic Coordinate	Motif	K-mer	Z-score	P-value
225	chr11:53601225	ugugukk	agugucu	2.5	0.00621
227	chr11:53601227	ugugukk	ugucugu	2.775	0.00276
238	chr11:53601238	ugugukk	uguaagu	2.337	0.00972
277	chr11:53601277	ugugukk	acugugu	2.163	0.0153
279	chr11:53601279	ugugukk	ugugucu	2.687	0.0036
281	chr11:53601281	ugugukk	ugucugu	2.675	0.00374
322	chr11:53601322	ugugukk	uguacgu	2.625	0.00433
328	chr11:53601328	ugugukk	ugaaugu	2.6	0.00466
332	chr11:53601332	ugugukk	ugugcgu	3.062	0.0011
334	chr11:53601334	ugugukk	ugcguuu	2.8	0.00256
347	chr11:53601347	ugugukk	uauguau	2.712	0.00334
399	chr11:53601399	ugugukk	agucugu	2.525	0.00578
401	chr11:53601401	ugugukk	ucugucu	2.412	0.00793
403	chr11:53601403	ugugukk	ugucuug	2.337	0.00972
408	chr11:53601408	ugugukk	uguuugc	2.637	0.00418
441	chr11:53601441	ugugukk	ccugugu	2.587	0.00484
443	chr11:53601443	ugugukk	ugugucc	2.75	0.00298
448	chr11:53601448	ugugukk	ccugugu	2.65	0.00402
450	chr11:53601450	ugugukk	ugugucc	2.812	0.00246
455	chr11:53601455	ugugukk	ccugugu	2.65	0.00402
457	chr11:53601457	ugugukk	ugugucc	2.812	0.00246
646	chr11:53601646	ugugukk	aguuugu	2.887	0.00194
648	chr11:53601648	ugugukk	uuugugu	3.188	0.000716
650	chr11:53601650	ugugukk	ugugugc	3.275	0.000528
************************************************************************************************
chr11:115603915-115604253:+
==============================================================================
Protein: BRUNOL5(Hs/Mm)
Sequence Position	Genomic Coordinate	Motif	K-mer	Z-score	P-value
103	chr11:115604017	ugugukk	gaugugu	1.913	0.0279
105	chr11:115604019	ugugukk	ugugucu	2.275	0.0115
************************************************************************************************
chr11:115604711-115604922:+
==============================================================================
Protein: BRUNOL5(Hs/Mm)
Sequence Position	Genomic Coordinate	Motif	K-mer	Z-score	P-value
202	chr11:115604912	ugugukk	gguuugg	2.163	0.0153
************************************************************************************************
chr11:115605013-115605096:+
==============================================================================
No motifs found.
************************************************************************************************
chr11:115605960-115606147:+
==============================================================================
Protein: BRUNOL5(Hs/Mm)
Sequence Position	Genomic Coordinate	Motif	K-mer	Z-score	P-value
125	chr11:115606084	ugugukk	ugugagc	2.287	0.0111
133	chr11:115606092	ugugukk	ugugauu	2.337	0.00972
178	chr11:115606137	ugugukk	ggugagu	3.388	0.000352
180	chr11:115606139	ugugukk	ugagugg	3.513	0.000222
************************************************************************************************
chr11:115606808-115608046:+
==============================================================================
Protein: BRUNOL5(Hs/Mm)
Sequence Position	Genomic Coordinate	Motif	K-mer	Z-score	P-value
549	chr11:115607356	ugugukk	uguuugu	3.2	0.000687
571	chr11:115607378	ugugukk	ucuguga	3.012	0.0013
573	chr11:115607380	ugugukk	ugugagu	3.312	0.000463
575	chr11:115607382	ugugukk	ugagucu	2.213	0.0134
821	chr11:115607628	ugugukk	uggcugu	1.863	0.0312
1016	chr11:115607823	ugugukk	gaugugu	2.962	0.00153
1018	chr11:115607825	ugugukk	ugugugu	3.85	5.91e-05
1020	chr11:115607827	ugugukk	ugugucu	3.525	0.000212
1022	chr11:115607829	ugugukk	ugucuga	3.1	0.000968
************************************************************************************************
chr11:50325483-50325683:-
==============================================================================
Protein: BRUNOL5(Hs/Mm)
Sequence Position	Genomic Coordinate	Motif	K-mer	Z-score	P-value
135	chr11:50325549	ugugukk	cgggugu	2.362	0.00909
137	chr11:50325547	ugugukk	ggugugc	2.587	0.00484
139	chr11:50325545	ugugukk	ugugcgg	2.575	0.00501
141	chr11:50325543	ugugukk	ugcgggu	2.262	0.0118
************************************************************************************************
chr11:50311594-50311794:-
==============================================================================
Protein: BRUNOL5(Hs/Mm)
Sequence Position	Genomic Coordinate	Motif	K-mer	Z-score	P-value
35	chr11:50311760	ugugukk	acugugu	2.587	0.00484
37	chr11:50311758	ugugukk	uguguuu	3.137	0.000853
39	chr11:50311756	ugugukk	uguuugc	2.837	0.00228
************************************************************************************************
chr11:50310784-50310877:-
==============================================================================
Protein: BRUNOL5(Hs/Mm)
Sequence Position	Genomic Coordinate	Motif	K-mer	Z-score	P-value
74	chr11:50310804	ugugukk	ucucugu	2.275	0.0115
88	chr11:50310790	ugugukk	aguguuu	2.6	0.00466
************************************************************************************************
chr11:50310362-50310440:-
==============================================================================
No motifs found.
************************************************************************************************
chr11:50308778-50308939:-
==============================================================================
No motifs found.
************************************************************************************************
chr11:50308300-50308401:-
==============================================================================
Protein: BRUNOL5(Hs/Mm)
Sequence Position	Genomic Coordinate	Motif	K-mer	Z-score	P-value
42	chr11:50308360	ugugukk	uguggug	1.813	0.0349
54	chr11:50308348	ugugukk	uauguga	1.913	0.0279
************************************************************************************************
chr11:50307460-50307672:-
==============================================================================
Protein: BRUNOL5(Hs/Mm)
Sequence Position	Genomic Coordinate	Motif	K-mer	Z-score	P-value
43	chr11:50307630	ugugukk	uauguuu	2.75	0.00298
45	chr11:50307628	ugugukk	uguuugg	2.975	0.00146
60	chr11:50307613	ugugukk	agugugg	2.937	0.00166
************************************************************************************************
chr11:50304316-50304525:-
==============================================================================
No motifs found.
************************************************************************************************
chr11:50301748-50301881:-
==============================================================================
Protein: BRUNOL5(Hs/Mm)
Sequence Position	Genomic Coordinate	Motif	K-mer	Z-score	P-value
1	chr11:50301881	ugugukk	ucuguuu	2.987	0.00141
124	chr11:50301758	ugugukk	ggugagu	2.2	0.0139
126	chr11:50301756	ugugukk	ugaguuu	2.237	0.0126
************************************************************************************************
chr11:50300888-50301064:-
==============================================================================
Protein: BRUNOL5(Hs/Mm)
Sequence Position	Genomic Coordinate	Motif	K-mer	Z-score	P-value
61	chr11:50301004	ugugukk	aguguga	3.225	0.00063
63	chr11:50301002	ugugukk	ugugagu	3.488	0.000243
77	chr11:50300988	ugugukk	ugggugu	3.45	0.00028
79	chr11:50300986	ugugukk	ggugugg	3.363	0.000385
81	chr11:50300984	ugugukk	uguggug	2.837	0.00228
84	chr11:50300981	ugugukk	ggugucu	3.112	0.000929
86	chr11:50300979	ugugukk	ugucugg	3.275	0.000528
167	chr11:50300898	ugugukk	gguuugu	3.3	0.000483
169	chr11:50300896	ugugukk	uuugugu	3.625	0.000144
171	chr11:50300894	ugugukk	ugugucu	3.65	0.000131
************************************************************************************************
chr11:50299119-50299354:-
==============================================================================
No motifs found.
************************************************************************************************
chr11:50298107-50298246:-
==============================================================================
Protein: BRUNOL5(Hs/Mm)
Sequence Position	Genomic Coordinate	Motif	K-mer	Z-score	P-value
62	chr11:50298185	ugugukk	ugggugg	1.7	0.0446
78	chr11:50298169	ugugukk	ugacugu	2.15	0.0158
************************************************************************************************
chr11:50297264-50297404:-
==============================================================================
No motifs found.
************************************************************************************************
chr11:50297048-50297147:-
==============================================================================
Protein: BRUNOL5(Hs/Mm)
Sequence Position	Genomic Coordinate	Motif	K-mer	Z-score	P-value
1	chr11:50297147	ugugukk	ucugucu	1.913	0.0279
************************************************************************************************
chr11:50294457-50296345:-
==============================================================================
Protein: BRUNOL5(Hs/Mm)
Sequence Position	Genomic Coordinate	Motif	K-mer	Z-score	P-value
262	chr11:50296084	ugugukk	uguuucu	2.138	0.0163
264	chr11:50296082	ugugukk	uuucugu	2.025	0.0214
326	chr11:50296020	ugugukk	aguguuu	3	0.00135
328	chr11:50296018	ugugukk	uguuuug	2.775	0.00276
331	chr11:50296015	ugugukk	uuuguug	2.712	0.00334
336	chr11:50296010	ugugukk	uguuuuu	3.237	0.000604
354	chr11:50295992	ugugukk	gguuugu	3.062	0.0011
356	chr11:50295990	ugugukk	uuugucu	2.85	0.00219
358	chr11:50295988	ugugukk	ugucuuu	3.05	0.00114
530	chr11:50295816	ugugukk	aguuugg	2.725	0.00322
549	chr11:50295797	ugugukk	caugugu	2.6	0.00466
551	chr11:50295795	ugugukk	ugugucu	3.137	0.000853
553	chr11:50295793	ugugukk	ugucugu	3.125	0.000889
590	chr11:50295756	ugugukk	uauuugu	3.225	0.00063
592	chr11:50295754	ugugukk	uuugugg	3.438	0.000293
594	chr11:50295752	ugugukk	ugugguu	3.388	0.000352
609	chr11:50295737	ugugukk	uguuuug	3.212	0.000659
612	chr11:50295734	ugugukk	uuugugu	3.725	9.77e-05
614	chr11:50295732	ugugukk	ugugugc	3.812	6.89e-05
616	chr11:50295730	ugugukk	ugugcuu	3.3	0.000483
956	chr11:50295390	ugugukk	acugugu	2.275	0.0115
958	chr11:50295388	ugugukk	uguguug	2.55	0.00539
969	chr11:50295377	ugugukk	uguuuuc	2.2	0.0139
1069	chr11:50295277	ugugukk	aguguug	2.25	0.0122
1093	chr11:50295253	ugugukk	uguuucu	2.487	0.00644
1162	chr11:50295184	ugugukk	uuagugu	2.525	0.00578
1164	chr11:50295182	ugugukk	agugucu	2.812	0.00246
1166	chr11:50295180	ugugukk	ugucuau	2.737	0.0031
1182	chr11:50295164	ugugukk	ucugugu	3.1	0.000968
1184	chr11:50295162	ugugukk	uguguag	2.975	0.00146
1345	chr11:50295001	ugugukk	guugugu	2	0.0227
1347	chr11:50294999	ugugukk	ugugucu	2.312	0.0104
1399	chr11:50294947	ugugukk	uuuuugu	2.737	0.0031
1401	chr11:50294945	ugugukk	uuugugg	2.887	0.00194
1403	chr11:50294943	ugugukk	uguggcu	2.775	0.00276
1426	chr11:50294920	ugugukk	aguguau	3.275	0.000528
1428	chr11:50294918	ugugukk	uguauuu	3.388	0.000352
1440	chr11:50294906	ugugukk	uuuuugu	3.337	0.000423
1442	chr11:50294904	ugugukk	uuuguuu	3.4	0.000337
1444	chr11:50294902	ugugukk	uguuuuu	3.588	0.000167
1447	chr11:50294899	ugugukk	uuuuugu	3.35	0.000404
1449	chr11:50294897	ugugukk	uuuguuu	3.413	0.000321
1451	chr11:50294895	ugugukk	uguuugu	3.812	6.89e-05
1453	chr11:50294893	ugugukk	uuuguuu	3.413	0.000321
1455	chr11:50294891	ugugukk	uguuuuu	3.588	0.000167
1459	chr11:50294887	ugugukk	uuuuugu	3.337	0.000423
1461	chr11:50294885	ugugukk	uuuguuu	3.413	0.000321
1463	chr11:50294883	ugugukk	uguuuug	3.225	0.00063
1466	chr11:50294880	ugugukk	uuuguuu	3.413	0.000321
1468	chr11:50294878	ugugukk	uguuuuu	3.588	0.000167
1490	chr11:50294856	ugugukk	ugggugc	2.287	0.0111
1652	chr11:50294694	ugugukk	aguguuu	2.013	0.0221
1654	chr11:50294692	ugugukk	uguuuau	1.95	0.0256
1687	chr11:50294659	ugugukk	uauuugu	2.35	0.00939
1707	chr11:50294639	ugugukk	uguaucu	2.587	0.00484
1709	chr11:50294637	ugugukk	uaucugu	2.475	0.00666
1716	chr11:50294630	ugugukk	ugucuuu	2.3	0.0107
1795	chr11:50294551	ugugukk	uguuugu	3.388	0.000352
1797	chr11:50294549	ugugukk	uuugugg	3.1	0.000968
************************************************************************************************
chr11:94,991,025-94,992,928:+
==============================================================================
Protein: BRUNOL5(Hs/Mm)
Sequence Position	Genomic Coordinate	Motif	K-mer	Z-score	P-value
244	chr11:94991268	ugugukk	ugggugg	1.663	0.0482
290	chr11:94991314	ugugukk	uggcugu	1.925	0.0271
294	chr11:94991318	ugugukk	ugucuuu	2.125	0.0168
371	chr11:94991395	ugugukk	uguuuuu	2.725	0.00322
869	chr11:94991893	ugugukk	agugugu	1.65	0.0495
1810	chr11:94992834	ugugukk	agggugu	2.65	0.00402
1812	chr11:94992836	ugugukk	ggugugu	3.288	0.000505
1814	chr11:94992838	ugugukk	ugugugg	3.388	0.000352
************************************************************************************************
chr11:94,996,054-94,996,677:+
==============================================================================
Protein: BRUNOL5(Hs/Mm)
Sequence Position	Genomic Coordinate	Motif	K-mer	Z-score	P-value
121	chr11:94996174	ugugukk	ucugugu	3.7	0.000108
123	chr11:94996176	ugugukk	ugugucu	3.738	9.27e-05
125	chr11:94996178	ugugukk	ugucugu	3.725	9.77e-05
127	chr11:94996180	ugugukk	ucugugu	3.65	0.000131
129	chr11:94996182	ugugukk	ugugucc	3.275	0.000528
145	chr11:94996198	ugugukk	ugucugg	3.438	0.000293
************************************************************************************************
chr11:94,996,525-94,996,677:+
==============================================================================
No motifs found.
************************************************************************************************
chr11:94,997,984-94,998,124:+
==============================================================================
No motifs found.
************************************************************************************************
chr11:95,000,197-95,000,321:+
==============================================================================
No motifs found.
************************************************************************************************
chr11:95,001,209-95,001,364:+
==============================================================================
No motifs found.
************************************************************************************************
chr11:95,001,832-95,002,004:+
==============================================================================
No motifs found.
************************************************************************************************
chr11:95,002,069-95,002,142:+
==============================================================================
Protein: BRUNOL5(Hs/Mm)
Sequence Position	Genomic Coordinate	Motif	K-mer	Z-score	P-value
66	chr11:95002134	ugugukk	ugagggu	2.712	0.00334
************************************************************************************************
chr11:95,004,551-95,004,800:+
==============================================================================
Protein: BRUNOL5(Hs/Mm)
Sequence Position	Genomic Coordinate	Motif	K-mer	Z-score	P-value
240	chr11:95004790	ugugukk	aguaugu	2.5	0.00621
242	chr11:95004792	ugugukk	uaugugu	2.775	0.00276
244	chr11:95004794	ugugukk	uguguca	2.575	0.00501
************************************************************************************************
chr11:95,005,011-95,005,127:+
==============================================================================
No motifs found.
************************************************************************************************
chr11:95,005,295-95,006,909:+
==============================================================================
Protein: BRUNOL5(Hs/Mm)
Sequence Position	Genomic Coordinate	Motif	K-mer	Z-score	P-value
391	chr11:95005685	ugugukk	ccugugu	2	0.0227
393	chr11:95005687	ugugukk	ugugucu	2.362	0.00909
395	chr11:95005689	ugugukk	ugucucu	2.025	0.0214
541	chr11:95005835	ugugukk	ugucugu	2.55	0.00539
663	chr11:95005957	ugugukk	uuuguau	1.825	0.034
1511	chr11:95006805	ugugukk	ucucugu	2.762	0.00287
1513	chr11:95006807	ugugukk	ucuguau	2.8	0.00256
1515	chr11:95006809	ugugukk	uguauau	2.875	0.00202
1528	chr11:95006822	ugugukk	uauaugu	2.787	0.00266
1530	chr11:95006824	ugugukk	uauguau	2.812	0.00246
1532	chr11:95006826	ugugukk	uguaugu	3.212	0.000659
1534	chr11:95006828	ugugukk	uauguau	2.812	0.00246
1536	chr11:95006830	ugugukk	uguauug	2.737	0.0031
************************************************************************************************
chr11:6274664-6274880:-
==============================================================================
Protein: BRUNOL5(Hs/Mm)
Sequence Position	Genomic Coordinate	Motif	K-mer	Z-score	P-value
108	chr11:6274773	ugugukk	acugugu	3.438	0.000293
110	chr11:6274771	ugugukk	ugugugu	4.412	5.12e-06
112	chr11:6274769	ugugukk	ugugugc	4.15	1.66e-05
119	chr11:6274762	ugugukk	ugcgugu	3.912	4.58e-05
121	chr11:6274760	ugugukk	cgugugc	3.675	0.000119
************************************************************************************************
chr11:6274388-6274508:-
==============================================================================
No motifs found.
************************************************************************************************
chr11:6274098-6274243:-
==============================================================================
Protein: BRUNOL5(Hs/Mm)
Sequence Position	Genomic Coordinate	Motif	K-mer	Z-score	P-value
2	chr11:6274242	ugugukk	uguuugc	2.3	0.0107
************************************************************************************************
chr11:6273731-6273897:-
==============================================================================
Protein: BRUNOL5(Hs/Mm)
Sequence Position	Genomic Coordinate	Motif	K-mer	Z-score	P-value
9	chr11:6273889	ugugukk	agcgugu	1.688	0.0457
************************************************************************************************
chr11:6270359-6271810:-
==============================================================================
Protein: BRUNOL5(Hs/Mm)
Sequence Position	Genomic Coordinate	Motif	K-mer	Z-score	P-value
262	chr11:6271549	ugugukk	agugugu	2.387	0.00849
264	chr11:6271547	ugugukk	uguguca	2.1	0.0179
459	chr11:6271352	ugugukk	cuugugu	3.188	0.000716
461	chr11:6271350	ugugukk	ugugucu	3.675	0.000119
468	chr11:6271343	ugugukk	ucuguuu	3.25	0.000577
470	chr11:6271341	ugugukk	uguuugu	3.75	8.84e-05
472	chr11:6271339	ugugukk	uuuguug	2.975	0.00146
477	chr11:6271334	ugugukk	ugcuugu	3.125	0.000889
564	chr11:6271247	ugugukk	uuuguga	1.688	0.0457
610	chr11:6271201	ugugukk	uguuuuu	2.262	0.0118
826	chr11:6270985	ugugukk	ugugagu	2.113	0.0173
914	chr11:6270897	ugugukk	cguuuuu	2.138	0.0163
917	chr11:6270894	ugugukk	uuuuugu	2.312	0.0104
919	chr11:6270892	ugugukk	uuuguug	2.15	0.0158
963	chr11:6270848	ugugukk	cgugagu	2.063	0.0196
965	chr11:6270846	ugugukk	ugaguau	1.975	0.0241
985	chr11:6270826	ugugukk	ugugauu	2.15	0.0158
1092	chr11:6270719	ugugukk	acugugu	2.587	0.00484
1094	chr11:6270717	ugugukk	uguguuu	3.638	0.000137
1096	chr11:6270715	ugugukk	uguuuga	3.25	0.000577
1118	chr11:6270693	ugugukk	ugugggu	3.463	0.000267
1148	chr11:6270663	ugugukk	ugugggg	2.088	0.0184
************************************************************************************************
chr9:44379613-44379947:+
==============================================================================
No motifs found.
************************************************************************************************
chr9:44379480-44379605:+
==============================================================================
No motifs found.
************************************************************************************************
chr9:44380503-44380620:+
==============================================================================
Protein: BRUNOL5(Hs/Mm)
Sequence Position	Genomic Coordinate	Motif	K-mer	Z-score	P-value
73	chr9:44380575	ugugukk	uggcugu	1.7	0.0446
************************************************************************************************
chr9:44380806-44380919:+
==============================================================================
Protein: BRUNOL5(Hs/Mm)
Sequence Position	Genomic Coordinate	Motif	K-mer	Z-score	P-value
17	chr9:44380822	ugugukk	uggcugu	2.525	0.00578
26	chr9:44380831	ugugukk	ugucugu	2.575	0.00501
************************************************************************************************
chr9:44381044-44381142:+
==============================================================================
No motifs found.
************************************************************************************************
chr9:44381244-44381418:+
==============================================================================
Protein: BRUNOL5(Hs/Mm)
Sequence Position	Genomic Coordinate	Motif	K-mer	Z-score	P-value
145	chr9:44381388	ugugukk	ugugcgc	2.337	0.00972
165	chr9:44381408	ugugukk	cgugagu	2.3	0.0107
167	chr9:44381410	ugugukk	ugagugu	2.575	0.00501
************************************************************************************************
chr9:44381504-44381600:+
==============================================================================
No motifs found.
************************************************************************************************
chr9:44381832-44382033:+
==============================================================================
No motifs found.
************************************************************************************************
chr9:44382443-44382578:+
==============================================================================
No motifs found.
************************************************************************************************
chr9:44384099-44384311:+
==============================================================================
No motifs found.
************************************************************************************************
chr9:44384427-44384581:+
==============================================================================
Protein: BRUNOL5(Hs/Mm)
Sequence Position	Genomic Coordinate	Motif	K-mer	Z-score	P-value
73	chr9:44384499	ugugukk	gcugugu	3.025	0.00124
75	chr9:44384501	ugugukk	ugugugc	3.563	0.000183
85	chr9:44384511	ugugukk	uuuguuu	3.263	0.000551
87	chr9:44384513	ugugukk	uguuuga	3.337	0.000423
95	chr9:44384521	ugugukk	cgugugc	3.275	0.000528
97	chr9:44384523	ugugukk	ugugccu	2.987	0.00141
************************************************************************************************
chr9:44384652-44384754:+
==============================================================================
No motifs found.
************************************************************************************************
chr9:44384820-44384972:+
==============================================================================
Protein: BRUNOL5(Hs/Mm)
Sequence Position	Genomic Coordinate	Motif	K-mer	Z-score	P-value
1	chr9:44384820	ugugukk	ugucucu	2.025	0.0214
************************************************************************************************
chr9:44385108-44385315:+
==============================================================================
Protein: BRUNOL5(Hs/Mm)
Sequence Position	Genomic Coordinate	Motif	K-mer	Z-score	P-value
71	chr9:44385178	ugugukk	cgugugc	1.725	0.0423
************************************************************************************************
chr9:44385557-44385715:+
==============================================================================
No motifs found.
************************************************************************************************
chr9:44387022-44387102:+
==============================================================================
No motifs found.
************************************************************************************************
chr9:44387240-44387339:+
==============================================================================
No motifs found.
************************************************************************************************
chr9:44387678-44387883:+
==============================================================================
No motifs found.
************************************************************************************************
chr9:44387996-44388188:+
==============================================================================
Protein: BRUNOL5(Hs/Mm)
Sequence Position	Genomic Coordinate	Motif	K-mer	Z-score	P-value
116	chr9:44388111	ugugukk	ggugugg	2.55	0.00539
126	chr9:44388121	ugugukk	uggcugu	2.25	0.0122
130	chr9:44388125	ugugukk	ugucuug	2.287	0.0111
173	chr9:44388168	ugugukk	ucugugc	1.775	0.0379
************************************************************************************************
chr9:44388268-44388375:+
==============================================================================
No motifs found.
************************************************************************************************
chr9:44388472-44388614:+
==============================================================================
No motifs found.
************************************************************************************************
chr9:44388782-44388935:+
==============================================================================
Protein: BRUNOL5(Hs/Mm)
Sequence Position	Genomic Coordinate	Motif	K-mer	Z-score	P-value
144	chr9:44388925	ugugukk	agugagu	2.537	0.00559
146	chr9:44388927	ugugukk	ugagugu	3.275	0.000528
148	chr9:44388929	ugugukk	aguguuc	2.8	0.00256
************************************************************************************************
chr9:44389028-44389132:+
==============================================================================
No motifs found.
************************************************************************************************
chr9:44389221-44389481:+
==============================================================================
No motifs found.
************************************************************************************************
chr9:44389567-44389637:+
==============================================================================
No motifs found.
************************************************************************************************
chr9:44390826-44390896:+
==============================================================================
No motifs found.
************************************************************************************************
chr9:44390979-44392379:+
==============================================================================
Protein: BRUNOL5(Hs/Mm)
Sequence Position	Genomic Coordinate	Motif	K-mer	Z-score	P-value
288	chr9:44391266	ugugukk	ccugugu	2.662	0.00388
290	chr9:44391268	ugugukk	uguguuu	3.463	0.000267
292	chr9:44391270	ugugukk	uguuugg	3.237	0.000604
312	chr9:44391290	ugugukk	uaugucu	3.137	0.000853
327	chr9:44391305	ugugukk	ugccugu	2.4	0.0082
331	chr9:44391309	ugugukk	ugugggu	2.85	0.00219
464	chr9:44391442	ugugukk	uguuugg	2.712	0.00334
474	chr9:44391452	ugugukk	agugucu	2.537	0.00559
505	chr9:44391483	ugugukk	ucugagu	2.712	0.00334
507	chr9:44391485	ugugukk	ugagugc	2.862	0.0021
525	chr9:44391503	ugugukk	ucugugu	3.325	0.000442
527	chr9:44391505	ugugukk	ugugucu	3.288	0.000505
1130	chr9:44392108	ugugukk	ugucagu	2.075	0.019
1140	chr9:44392118	ugugukk	uuugucu	2.163	0.0153
1142	chr9:44392120	ugugukk	ugucuuu	2.275	0.0115
1219	chr9:44392197	ugugukk	uuuuugu	2.637	0.00418
1221	chr9:44392199	ugugukk	uuugugc	2.625	0.00433
1268	chr9:44392246	ugugukk	ccugugu	2.862	0.0021
1270	chr9:44392248	ugugukk	ugugugu	3.675	0.000119
1272	chr9:44392250	ugugukk	uguguug	3.275	0.000528
1388	chr9:44392366	ugugukk	uguaugu	3.638	0.000137
1390	chr9:44392368	ugugukk	uaugugu	3.8	7.23e-05
1392	chr9:44392370	ugugukk	uguguuu	4.112	1.96e-05
1394	chr9:44392372	ugugukk	uguuugc	3.675	0.000119
************************************************************************************************
chr10:34418351-34418562:-
==============================================================================
No motifs found.
************************************************************************************************
chr10:34411358-34411469:-
==============================================================================
No motifs found.
************************************************************************************************
chr10:34407525-34407616:-
==============================================================================
No motifs found.
************************************************************************************************
chr10:34403641-34403797:-
==============================================================================
Protein: BRUNOL5(Hs/Mm)
Sequence Position	Genomic Coordinate	Motif	K-mer	Z-score	P-value
82	chr10:34403716	ugugukk	acugugu	2.35	0.00939
84	chr10:34403714	ugugukk	ugugugu	3.087	0.00101
86	chr10:34403712	ugugukk	uguguca	2.5	0.00621
************************************************************************************************
chr10:34399728-34399827:-
==============================================================================
Protein: BRUNOL5(Hs/Mm)
Sequence Position	Genomic Coordinate	Motif	K-mer	Z-score	P-value
1	chr10:34399827	ugugukk	uuuguuu	3.6	0.000159
3	chr10:34399825	ugugukk	uguuuua	3.263	0.000551
14	chr10:34399814	ugugukk	aguguua	3.125	0.000889
57	chr10:34399771	ugugukk	ucugugu	1.713	0.0434
59	chr10:34399769	ugugukk	ugugugc	1.838	0.033
90	chr10:34399738	ugugukk	ggugagu	2.487	0.00644
92	chr10:34399736	ugugukk	ugagugg	2.562	0.0052
************************************************************************************************
chr10:34398104-34398208:-
==============================================================================
No motifs found.
************************************************************************************************
chr10:34324278-34324472:-
==============================================================================
Protein: BRUNOL5(Hs/Mm)
Sequence Position	Genomic Coordinate	Motif	K-mer	Z-score	P-value
1	chr10:34324472	ugugukk	uguuuuu	2.8	0.00256
16	chr10:34324457	ugugukk	uguggau	2.562	0.0052
58	chr10:34324415	ugugukk	uaugugc	1.7	0.0446
77	chr10:34324396	ugugukk	agucugu	1.713	0.0434
************************************************************************************************
chr10:34322599-34322716:-
==============================================================================
No motifs found.
************************************************************************************************
chr10:34314740-34314878:-
==============================================================================
No motifs found.
************************************************************************************************
chr10:34313579-34313751:-
==============================================================================
No motifs found.
************************************************************************************************
chr10:34310291-34310479:-
==============================================================================
Protein: BRUNOL5(Hs/Mm)
Sequence Position	Genomic Coordinate	Motif	K-mer	Z-score	P-value
101	chr10:34310379	ugugukk	ucugugg	1.85	0.0322
103	chr10:34310377	ugugukk	ugugguu	1.863	0.0312
************************************************************************************************
chr10:34303599-34304989:-
==============================================================================
Protein: BRUNOL5(Hs/Mm)
Sequence Position	Genomic Coordinate	Motif	K-mer	Z-score	P-value
178	chr10:34304812	ugugukk	uguuagu	2.262	0.0118
203	chr10:34304787	ugugukk	uguuuug	2.013	0.0221
250	chr10:34304740	ugugukk	ugucagu	2.337	0.00972
254	chr10:34304736	ugugukk	agucugu	2.487	0.00644
256	chr10:34304734	ugugukk	ucugucu	2.375	0.00877
258	chr10:34304732	ugugukk	ugucuuu	2.562	0.0052
897	chr10:34304093	ugugukk	ucugugu	3.588	0.000167
899	chr10:34304091	ugugukk	ugugugg	3.788	7.59e-05
901	chr10:34304089	ugugukk	ugugguu	3.312	0.000463
922	chr10:34304068	ugugukk	ugugcau	3.025	0.00124
1047	chr10:34303943	ugugukk	uuuuugu	2.188	0.0143
1049	chr10:34303941	ugugukk	uuugucu	2.113	0.0173
1051	chr10:34303939	ugugukk	ugucuug	2	0.0227
1143	chr10:34303847	ugugukk	gaugugu	2.15	0.0158
1145	chr10:34303845	ugugukk	uguguuu	2.662	0.00388
1147	chr10:34303843	ugugukk	uguuucu	2.312	0.0104
1384	chr10:34303606	ugugukk	uguuugu	3.15	0.000816
************************************************************************************************
chr3:57846860-57847155:-
==============================================================================
Protein: BRUNOL5(Hs/Mm)
Sequence Position	Genomic Coordinate	Motif	K-mer	Z-score	P-value
118	chr3:57847038	ugugukk	ugcgggu	2.312	0.0104
128	chr3:57847028	ugugukk	cgggugu	2.412	0.00793
130	chr3:57847026	ugugukk	ggugugg	2.7	0.00347
132	chr3:57847024	ugugukk	ugugggc	2.575	0.00501
182	chr3:57846974	ugugukk	ugugagc	1.65	0.0495
195	chr3:57846961	ugugukk	uguggga	1.688	0.0457
240	chr3:57846916	ugugukk	uuugcgu	1.838	0.033
252	chr3:57846904	ugugukk	ugcgggu	1.775	0.0379
254	chr3:57846902	ugugukk	cgggugu	1.85	0.0322
************************************************************************************************
chr3:57847341-57848089:-
==============================================================================
Protein: BRUNOL5(Hs/Mm)
Sequence Position	Genomic Coordinate	Motif	K-mer	Z-score	P-value
190	chr3:57847900	ugugukk	cgugugg	2.487	0.00644
192	chr3:57847898	ugugukk	ugugggc	2.362	0.00909
201	chr3:57847889	ugugukk	ugauugu	2.262	0.0118
************************************************************************************************
chr3:57845164-57845376:-
==============================================================================
Protein: BRUNOL5(Hs/Mm)
Sequence Position	Genomic Coordinate	Motif	K-mer	Z-score	P-value
87	chr3:57845290	ugugukk	aguguuc	1.8	0.0359
203	chr3:57845174	ugugukk	ggugagu	2.163	0.0153
************************************************************************************************
chr3:57841915-57843324:-
==============================================================================
Protein: BRUNOL5(Hs/Mm)
Sequence Position	Genomic Coordinate	Motif	K-mer	Z-score	P-value
180	chr3:57843145	ugugukk	uuuguau	2.1	0.0179
192	chr3:57843133	ugugukk	uguuggu	2.725	0.00322
206	chr3:57843119	ugugukk	ggugucu	2.562	0.0052
208	chr3:57843117	ugugukk	ugucuuu	2.625	0.00433
239	chr3:57843086	ugugukk	auugugu	2.9	0.00187
241	chr3:57843084	ugugukk	uguguuc	3.15	0.000816
249	chr3:57843076	ugugukk	uuuuugu	3	0.00135
251	chr3:57843074	ugugukk	uuuguuu	3.062	0.0011
253	chr3:57843072	ugugukk	uguuuug	2.887	0.00194
256	chr3:57843069	ugugukk	uuuguuu	3.062	0.0011
264	chr3:57843061	ugugukk	cuugugu	2.912	0.0018
266	chr3:57843059	ugugukk	uguguac	3.012	0.0013
548	chr3:57842777	ugugukk	agugucu	2.225	0.013
550	chr3:57842775	ugugukk	ugucuuu	2.287	0.0111
675	chr3:57842650	ugugukk	gguguuu	2.787	0.00266
677	chr3:57842648	ugugukk	uguuugg	3.188	0.000716
700	chr3:57842625	ugugukk	ucugugu	3.35	0.000404
702	chr3:57842623	ugugukk	uguguag	3	0.00135
766	chr3:57842559	ugugukk	aguguuu	1.85	0.0322
808	chr3:57842517	ugugukk	uauuugu	2.2	0.0139
815	chr3:57842510	ugugukk	agugucu	2.225	0.013
817	chr3:57842508	ugugukk	ugucuau	2.163	0.0153
1021	chr3:57842304	ugugukk	ggagugu	2.6	0.00466
1023	chr3:57842302	ugugukk	agugugu	3.1	0.000968
1025	chr3:57842300	ugugukk	ugugucc	2.8	0.00256
1103	chr3:57842222	ugugukk	uggcugu	2.35	0.00939
1107	chr3:57842218	ugugukk	ugucuug	2.45	0.00714
1117	chr3:57842208	ugugukk	uguauuu	2.65	0.00402
1130	chr3:57842195	ugugukk	uauguau	2.412	0.00793
1234	chr3:57842091	ugugukk	uguuugg	2.45	0.00714
1245	chr3:57842080	ugugukk	uguggau	2.225	0.013
************************************************************************************************
chr6:147475861-147476069:+
==============================================================================
Protein: BRUNOL5(Hs/Mm)
Sequence Position	Genomic Coordinate	Motif	K-mer	Z-score	P-value
60	chr6:147475920	ugugukk	ggugugu	3.6	0.000159
62	chr6:147475922	ugugukk	ugugugg	3.5	0.000233
64	chr6:147475924	ugugukk	ugugggc	2.912	0.0018
79	chr6:147475939	ugugukk	cgugggu	2.862	0.0021
142	chr6:147476002	ugugukk	agugucu	2.662	0.00388
144	chr6:147476004	ugugukk	ugucuga	2.687	0.0036
155	chr6:147476015	ugugukk	cgggugu	2.375	0.00877
157	chr6:147476017	ugugukk	gguguga	2.625	0.00433
************************************************************************************************
chr6:147507774-147507837:+
==============================================================================
Protein: BRUNOL5(Hs/Mm)
Sequence Position	Genomic Coordinate	Motif	K-mer	Z-score	P-value
1	chr6:147507774	ugugukk	uguguuu	3.188	0.000716
************************************************************************************************
chr6:147510814-147510912:+
==============================================================================
No motifs found.
************************************************************************************************
chr6:147534019-147534199:+
==============================================================================
No motifs found.
************************************************************************************************
chr6:147535578-147535801:+
==============================================================================
Protein: BRUNOL5(Hs/Mm)
Sequence Position	Genomic Coordinate	Motif	K-mer	Z-score	P-value
214	chr6:147535791	ugugukk	ggugugu	3.75	8.84e-05
216	chr6:147535793	ugugukk	ugugugu	4.062	2.43e-05
218	chr6:147535795	ugugukk	ugugugc	3.788	7.59e-05
************************************************************************************************
chr6:147537366-147537490:+
==============================================================================
No motifs found.
************************************************************************************************
chr6:147562625-147562722:+
==============================================================================
No motifs found.
************************************************************************************************
chr6:147575463-147575590:+
==============================================================================
Protein: BRUNOL5(Hs/Mm)
Sequence Position	Genomic Coordinate	Motif	K-mer	Z-score	P-value
62	chr6:147575524	ugugukk	uaugugu	2.612	0.0045
64	chr6:147575526	ugugukk	ugugucu	2.687	0.0036
66	chr6:147575528	ugugukk	ugucugc	2.287	0.0111
************************************************************************************************
chr6:147590377-147590489:+
==============================================================================
No motifs found.
************************************************************************************************
chr6:147590559-147590647:+
==============================================================================
Protein: BRUNOL5(Hs/Mm)
Sequence Position	Genomic Coordinate	Motif	K-mer	Z-score	P-value
83	chr6:147590641	ugugukk	gguaugu	2.875	0.00202
************************************************************************************************
chr6:147592029-147592225:+
==============================================================================
Protein: BRUNOL5(Hs/Mm)
Sequence Position	Genomic Coordinate	Motif	K-mer	Z-score	P-value
1	chr6:147592029	ugugukk	uguguug	2.4	0.0082
************************************************************************************************
chr6:147606872-147607005:+
==============================================================================
Protein: BRUNOL5(Hs/Mm)
Sequence Position	Genomic Coordinate	Motif	K-mer	Z-score	P-value
128	chr6:147606999	ugugukk	agugugc	2.05	0.0202
************************************************************************************************
chr6:147631565-147632622:+
==============================================================================
Protein: BRUNOL5(Hs/Mm)
Sequence Position	Genomic Coordinate	Motif	K-mer	Z-score	P-value
320	chr6:147631884	ugugukk	uguuuuc	2.375	0.00877
323	chr6:147631887	ugugukk	uuucugu	2.45	0.00714
325	chr6:147631889	ugugukk	ucuguuu	2.525	0.00578
464	chr6:147632028	ugugukk	ucugugu	3.4	0.000337
466	chr6:147632030	ugugukk	ugugugu	3.788	7.59e-05
468	chr6:147632032	ugugukk	uguguua	3.263	0.000551
564	chr6:147632128	ugugukk	gaugugu	2.537	0.00559
566	chr6:147632130	ugugukk	uguguag	2.8	0.00256
582	chr6:147632146	ugugukk	acugugu	2.537	0.00559
584	chr6:147632148	ugugukk	uguguag	2.8	0.00256
745	chr6:147632309	ugugukk	ucugggu	2.462	0.00691
747	chr6:147632311	ugugukk	uggguga	2.537	0.00559
759	chr6:147632323	ugugukk	aaugugu	2.562	0.0052
761	chr6:147632325	ugugukk	ugugugg	3.05	0.00114
998	chr6:147632562	ugugukk	uuuguau	2.3	0.0107
1000	chr6:147632564	ugugukk	uguauuu	2.412	0.00793
1052	chr6:147632616	ugugukk	ugauugu	2.737	0.0031
************************************************************************************************
chr6:147533266-147533373:+
==============================================================================
Protein: BRUNOL5(Hs/Mm)
Sequence Position	Genomic Coordinate	Motif	K-mer	Z-score	P-value
30	chr6:147533295	ugugukk	ugugagc	2.312	0.0104
46	chr6:147533311	ugugukk	aguuugu	2.475	0.00666
48	chr6:147533313	ugugukk	uuugugg	2.487	0.00644
************************************************************************************************
chr16:20651642-20651861:+
==============================================================================
No motifs found.
************************************************************************************************
chr16:20652234-20652310:+
==============================================================================
No motifs found.
************************************************************************************************
chr16:20652583-20652767:+
==============================================================================
No motifs found.
************************************************************************************************
chr16:20654538-20654679:+
==============================================================================
Protein: BRUNOL5(Hs/Mm)
Sequence Position	Genomic Coordinate	Motif	K-mer	Z-score	P-value
9	chr16:20654546	ugugukk	aguguuu	2.9	0.00187
11	chr16:20654548	ugugukk	uguuuug	2.725	0.00322
30	chr16:20654567	ugugukk	ucucugu	2.575	0.00501
32	chr16:20654569	ugugukk	ucuguuu	2.787	0.00266
34	chr16:20654571	ugugukk	uguuuug	2.7	0.00347
51	chr16:20654588	ugugukk	ugagugg	2.287	0.0111
************************************************************************************************
chr16:20654808-20655052:+
==============================================================================
Protein: BRUNOL5(Hs/Mm)
Sequence Position	Genomic Coordinate	Motif	K-mer	Z-score	P-value
235	chr16:20655042	ugugukk	ggugagu	2.013	0.0221
237	chr16:20655044	ugugukk	ugaguga	2	0.0227
239	chr16:20655046	ugugukk	agugagu	2.013	0.0221
************************************************************************************************
chr16:20655243-20655421:+
==============================================================================
Protein: BRUNOL5(Hs/Mm)
Sequence Position	Genomic Coordinate	Motif	K-mer	Z-score	P-value
10	chr16:20655252	ugugukk	guugugu	2.525	0.00578
12	chr16:20655254	ugugukk	uguguga	2.9	0.00187
14	chr16:20655256	ugugukk	ugugaau	2.412	0.00793
165	chr16:20655407	ugugukk	gaugugu	2.562	0.0052
167	chr16:20655409	ugugukk	uguguau	3.1	0.000968
169	chr16:20655411	ugugukk	uguaugu	3.075	0.00105
************************************************************************************************
chr16:20655549-20655713:+
==============================================================================
No motifs found.
************************************************************************************************
chr16:20655871-20655951:+
==============================================================================
Protein: BRUNOL5(Hs/Mm)
Sequence Position	Genomic Coordinate	Motif	K-mer	Z-score	P-value
71	chr16:20655941	ugugukk	agugagu	1.763	0.0389
************************************************************************************************
chr16:20656533-20656699:+
==============================================================================
No motifs found.
************************************************************************************************
chr16:20656858-20656984:+
==============================================================================
Protein: BRUNOL5(Hs/Mm)
Sequence Position	Genomic Coordinate	Motif	K-mer	Z-score	P-value
50	chr16:20656907	ugugukk	uguggga	2.35	0.00939
57	chr16:20656914	ugugukk	uguggau	2.025	0.0214
************************************************************************************************
chr16:20657472-20657619:+
==============================================================================
Protein: BRUNOL5(Hs/Mm)
Sequence Position	Genomic Coordinate	Motif	K-mer	Z-score	P-value
58	chr16:20657529	ugugukk	ugagugu	2.163	0.0153
60	chr16:20657531	ugugukk	aguguga	2.025	0.0214
134	chr16:20657605	ugugukk	uuugggu	2.362	0.00909
************************************************************************************************
chr16:20657964-20658071:+
==============================================================================
No motifs found.
************************************************************************************************
chr16:20659396-20659578:+
==============================================================================
Protein: BRUNOL5(Hs/Mm)
Sequence Position	Genomic Coordinate	Motif	K-mer	Z-score	P-value
17	chr16:20659412	ugugukk	gguguga	2.262	0.0118
35	chr16:20659430	ugugukk	uguggga	2.425	0.00765
************************************************************************************************
chr16:20659669-20659790:+
==============================================================================
Protein: BRUNOL5(Hs/Mm)
Sequence Position	Genomic Coordinate	Motif	K-mer	Z-score	P-value
92	chr16:20659760	ugugukk	uggaugu	2.687	0.0036
96	chr16:20659764	ugugukk	uguaugu	3.237	0.000604
98	chr16:20659766	ugugukk	uaugugc	2.912	0.0018
100	chr16:20659768	ugugukk	ugugccu	2.8	0.00256
112	chr16:20659780	ugugukk	ggucugu	2.937	0.00166
114	chr16:20659782	ugugukk	ucugugc	2.912	0.0018
116	chr16:20659784	ugugukk	ugugccu	2.8	0.00256
************************************************************************************************
chr16:20659947-20660112:+
==============================================================================
No motifs found.
************************************************************************************************
chr16:20660333-20660436:+
==============================================================================
No motifs found.
************************************************************************************************
chr16:20661555-20661743:+
==============================================================================
Protein: BRUNOL5(Hs/Mm)
Sequence Position	Genomic Coordinate	Motif	K-mer	Z-score	P-value
68	chr16:20661622	ugugukk	ucuguuu	1.7	0.0446
************************************************************************************************
chr16:20661806-20661920:+
==============================================================================
Protein: BRUNOL5(Hs/Mm)
Sequence Position	Genomic Coordinate	Motif	K-mer	Z-score	P-value
2	chr16:20661807	ugugukk	uguuucu	2.5	0.00621
************************************************************************************************
chr16:20662083-20662229:+
==============================================================================
Protein: BRUNOL5(Hs/Mm)
Sequence Position	Genomic Coordinate	Motif	K-mer	Z-score	P-value
1	chr16:20662083	ugugukk	uguuuug	3.288	0.000505
108	chr16:20662190	ugugukk	ugcuugu	2.312	0.0104
112	chr16:20662194	ugugukk	uguuucu	2.587	0.00484
123	chr16:20662205	ugugukk	uggaugu	2.337	0.00972
137	chr16:20662219	ugugukk	agugagu	2.163	0.0153
************************************************************************************************
chr16:20662612-20662750:+
==============================================================================
Protein: BRUNOL5(Hs/Mm)
Sequence Position	Genomic Coordinate	Motif	K-mer	Z-score	P-value
110	chr16:20662721	ugugukk	uuucugu	2.812	0.00246
114	chr16:20662725	ugugukk	uguccgu	2.737	0.0031
118	chr16:20662729	ugugukk	cgugugg	3.112	0.000929
120	chr16:20662731	ugugukk	ugugggu	3.25	0.000577
************************************************************************************************
chr16:20663053-20663424:+
==============================================================================
Protein: BRUNOL5(Hs/Mm)
Sequence Position	Genomic Coordinate	Motif	K-mer	Z-score	P-value
230	chr16:20663282	ugugukk	uuuuugu	2.063	0.0196
232	chr16:20663284	ugugukk	uuuguuu	2.113	0.0173
234	chr16:20663286	ugugukk	uguuuuu	2.213	0.0134
311	chr16:20663363	ugugukk	uguuuug	2.312	0.0104
335	chr16:20663387	ugugukk	uuuguug	1.838	0.033
365	chr16:20663417	ugugukk	ucucugu	2.562	0.0052
************************************************************************************************
chr11:75732859-75733101:+
==============================================================================
Protein: BRUNOL5(Hs/Mm)
Sequence Position	Genomic Coordinate	Motif	K-mer	Z-score	P-value
233	chr11:75733091	ugugukk	ggugagu	1.925	0.0271
************************************************************************************************
chr11:75751871-75752090:+
==============================================================================
Protein: BRUNOL5(Hs/Mm)
Sequence Position	Genomic Coordinate	Motif	K-mer	Z-score	P-value
80	chr11:75751950	ugugukk	uaucugu	1.963	0.0248
99	chr11:75751969	ugugukk	ugugauu	2.088	0.0184
************************************************************************************************
chr11:75755564-75755690:+
==============================================================================
No motifs found.
************************************************************************************************
chr11:75756807-75757033:+
==============================================================================
Protein: BRUNOL5(Hs/Mm)
Sequence Position	Genomic Coordinate	Motif	K-mer	Z-score	P-value
1	chr11:75756807	ugugukk	uguauug	2.887	0.00194
************************************************************************************************
chr11:75759282-75759438:+
==============================================================================
No motifs found.
************************************************************************************************
chr11:75764610-75765855:+
==============================================================================
Protein: BRUNOL5(Hs/Mm)
Sequence Position	Genomic Coordinate	Motif	K-mer	Z-score	P-value
200	chr11:75764809	ugugukk	uguuuuu	2.7	0.00347
299	chr11:75764908	ugugukk	uuucugu	1.725	0.0423
301	chr11:75764910	ugugukk	ucugugg	1.838	0.033
303	chr11:75764912	ugugukk	uguggau	1.75	0.0401
559	chr11:75765168	ugugukk	ugggugu	3.112	0.000929
561	chr11:75765170	ugugukk	gguguua	2.6	0.00466
574	chr11:75765183	ugugukk	gguguuu	3.163	0.000781
576	chr11:75765185	ugugukk	uguuuug	2.912	0.0018
587	chr11:75765196	ugugukk	aguuugu	2.825	0.00236
589	chr11:75765198	ugugukk	uuuguug	2.562	0.0052
613	chr11:75765222	ugugukk	acugugu	2.987	0.00141
615	chr11:75765224	ugugukk	uguguuu	3.45	0.00028
617	chr11:75765226	ugugukk	uguuugg	3.225	0.00063
635	chr11:75765244	ugugukk	aguguug	2.625	0.00433
750	chr11:75765359	ugugukk	ugcgugu	2.375	0.00877
752	chr11:75765361	ugugukk	cguguuc	2.025	0.0214
1036	chr11:75765645	ugugukk	uguuugu	3.212	0.000659
1038	chr11:75765647	ugugukk	uuugucu	2.762	0.00287
1040	chr11:75765649	ugugukk	ugucuga	2.862	0.0021
1044	chr11:75765653	ugugukk	ugaaugu	2.6	0.00466
1081	chr11:75765690	ugugukk	uuuguuu	3.125	0.000889
1083	chr11:75765692	ugugukk	uguuuuc	2.812	0.00246
1094	chr11:75765703	ugugukk	gaugugu	2.912	0.0018
1096	chr11:75765705	ugugukk	uguguau	3.413	0.000321
1098	chr11:75765707	ugugukk	uguauuu	3.175	0.000749
1121	chr11:75765730	ugugukk	ugcuugu	2.825	0.00236
1194	chr11:75765803	ugugukk	uauguuu	1.7	0.0446
************************************************************************************************
chr11:30267938-30268179:-
==============================================================================
No motifs found.
************************************************************************************************
chr11:30219569-30219782:-
==============================================================================
No motifs found.
************************************************************************************************
chr11:30159284-30159455:-
==============================================================================
No motifs found.
************************************************************************************************
chr11:30154219-30154412:-
==============================================================================
No motifs found.
************************************************************************************************
chr11:30151546-30151657:-
==============================================================================
Protein: BRUNOL5(Hs/Mm)
Sequence Position	Genomic Coordinate	Motif	K-mer	Z-score	P-value
23	chr11:30151635	ugugukk	agugugg	1.838	0.033
78	chr11:30151580	ugugukk	uguggug	2.075	0.019
100	chr11:30151558	ugugukk	uggguga	2.7	0.00347
102	chr11:30151556	ugugukk	ggugagu	2.612	0.0045
104	chr11:30151554	ugugukk	ugagugu	2.712	0.00334
106	chr11:30151552	ugugukk	agugugc	2.575	0.00501
************************************************************************************************
chr11:30149920-30150020:-
==============================================================================
No motifs found.
************************************************************************************************
chr11:30149490-30149625:-
==============================================================================
Protein: BRUNOL5(Hs/Mm)
Sequence Position	Genomic Coordinate	Motif	K-mer	Z-score	P-value
2	chr11:30149624	ugugukk	ucuguau	2.4	0.0082
************************************************************************************************
chr11:30146729-30146861:-
==============================================================================
No motifs found.
************************************************************************************************
chr11:30145819-30146026:-
==============================================================================
No motifs found.
************************************************************************************************
chr11:30144096-30144233:-
==============================================================================
No motifs found.
************************************************************************************************
chr11:30143009-30143187:-
==============================================================================
Protein: BRUNOL5(Hs/Mm)
Sequence Position	Genomic Coordinate	Motif	K-mer	Z-score	P-value
141	chr11:30143047	ugugukk	ugaguga	1.988	0.0234
158	chr11:30143030	ugugukk	cuugugu	2.787	0.00266
160	chr11:30143028	ugugukk	ugugucu	3.125	0.000889
172	chr11:30143016	ugugukk	ucugucu	2.862	0.0021
************************************************************************************************
chr11:30142110-30142432:-
==============================================================================
Protein: BRUNOL5(Hs/Mm)
Sequence Position	Genomic Coordinate	Motif	K-mer	Z-score	P-value
2	chr11:30142431	ugugukk	ucucugu	2.45	0.00714
************************************************************************************************
chr11:30140461-30140634:-
==============================================================================
Protein: BRUNOL5(Hs/Mm)
Sequence Position	Genomic Coordinate	Motif	K-mer	Z-score	P-value
111	chr11:30140524	ugugukk	agcgugu	2.063	0.0196
122	chr11:30140513	ugugukk	gguguga	2.45	0.00714
124	chr11:30140511	ugugukk	ugugaau	2.3	0.0107
************************************************************************************************
chr11:30138582-30139472:-
==============================================================================
No motifs found.
************************************************************************************************
chr11:30138354-30138511:-
==============================================================================
No motifs found.
************************************************************************************************
chr11:30136864-30137640:-
==============================================================================
Protein: BRUNOL5(Hs/Mm)
Sequence Position	Genomic Coordinate	Motif	K-mer	Z-score	P-value
327	chr11:30137314	ugugukk	gaugugu	2.562	0.0052
329	chr11:30137312	ugugukk	ugugugg	3.087	0.00101
331	chr11:30137310	ugugukk	uguggga	2.25	0.0122
612	chr11:30137029	ugugukk	uauaugu	1.688	0.0457
614	chr11:30137027	ugugukk	uauguuu	1.863	0.0312
616	chr11:30137025	ugugukk	uguuucu	1.9	0.0287
************************************************************************************************
chr11:30135930-30136152:-
==============================================================================
Protein: BRUNOL5(Hs/Mm)
Sequence Position	Genomic Coordinate	Motif	K-mer	Z-score	P-value
12	chr11:30136141	ugugukk	aguaugu	2.45	0.00714
14	chr11:30136139	ugugukk	uauguuu	1.838	0.033
16	chr11:30136137	ugugukk	uguuuug	1.775	0.0379
************************************************************************************************
chr11:30129560-30129670:-
==============================================================================
No motifs found.
************************************************************************************************
chr11:30124856-30125022:-
==============================================================================
No motifs found.
************************************************************************************************
chr11:30123789-30124072:-
==============================================================================
No motifs found.
************************************************************************************************
chr11:30121466-30121710:-
==============================================================================
No motifs found.
************************************************************************************************
chr11:30120966-30121075:-
==============================================================================
No motifs found.
************************************************************************************************
chr11:30120520-30120821:-
==============================================================================
No motifs found.
************************************************************************************************
chr11:30119367-30119517:-
==============================================================================
No motifs found.
************************************************************************************************
chr11:30118281-30118505:-
==============================================================================
No motifs found.
************************************************************************************************
chr11:30117626-30118020:-
==============================================================================
Protein: BRUNOL5(Hs/Mm)
Sequence Position	Genomic Coordinate	Motif	K-mer	Z-score	P-value
66	chr11:30117955	ugugukk	agcgugu	1.75	0.0401
68	chr11:30117953	ugugukk	cgugugg	2.013	0.0221
70	chr11:30117951	ugugukk	uguggau	1.825	0.034
************************************************************************************************
chr11:30114666-30114930:-
==============================================================================
Protein: BRUNOL5(Hs/Mm)
Sequence Position	Genomic Coordinate	Motif	K-mer	Z-score	P-value
127	chr11:30114804	ugugukk	ugcuugu	2.1	0.0179
131	chr11:30114800	ugugukk	ugugagg	2.2	0.0139
133	chr11:30114798	ugugukk	ugagggu	1.95	0.0256
************************************************************************************************
chr11:30113846-30114004:-
==============================================================================
Protein: BRUNOL5(Hs/Mm)
Sequence Position	Genomic Coordinate	Motif	K-mer	Z-score	P-value
12	chr11:30113993	ugugukk	gaugugu	1.663	0.0482
14	chr11:30113991	ugugukk	uguguca	1.75	0.0401
************************************************************************************************
chr11:30112817-30112921:-
==============================================================================
Protein: BRUNOL5(Hs/Mm)
Sequence Position	Genomic Coordinate	Motif	K-mer	Z-score	P-value
2	chr11:30112920	ugugukk	uuugugc	2.912	0.0018
************************************************************************************************
chr11:30110716-30110932:-
==============================================================================
No motifs found.
************************************************************************************************
chr11:30109861-30109990:-
==============================================================================
No motifs found.
************************************************************************************************
chr11:30109079-30109162:-
==============================================================================
No motifs found.
************************************************************************************************
chr11:30104426-30104684:-
==============================================================================
No motifs found.
************************************************************************************************
chr11:30103238-30103431:-
==============================================================================
Protein: BRUNOL5(Hs/Mm)
Sequence Position	Genomic Coordinate	Motif	K-mer	Z-score	P-value
23	chr11:30103409	ugugukk	uguauau	1.775	0.0379
28	chr11:30103404	ugugukk	auugugu	1.813	0.0349
30	chr11:30103402	ugugukk	uguguca	1.863	0.0312
113	chr11:30103319	ugugukk	ugugagu	2.6	0.00466
115	chr11:30103317	ugugukk	ugaguuu	2.337	0.00972
************************************************************************************************
chr11:30101603-30101665:-
==============================================================================
Protein: BRUNOL5(Hs/Mm)
Sequence Position	Genomic Coordinate	Motif	K-mer	Z-score	P-value
53	chr11:30101613	ugugukk	uguaagu	2.312	0.0104
************************************************************************************************
chr11:30099385-30100724:-
==============================================================================
Protein: BRUNOL5(Hs/Mm)
Sequence Position	Genomic Coordinate	Motif	K-mer	Z-score	P-value
522	chr11:30100203	ugugukk	uuuguga	2.912	0.0018
524	chr11:30100201	ugugukk	ugugagg	2.962	0.00153
530	chr11:30100195	ugugukk	gcugugu	2.737	0.0031
532	chr11:30100193	ugugukk	uguguug	3.075	0.00105
936	chr11:30099789	ugugukk	uguaugu	3.15	0.000816
938	chr11:30099787	ugugukk	uauguuu	2.637	0.00418
940	chr11:30099785	ugugukk	uguuuga	2.337	0.00972
1067	chr11:30099658	ugugukk	ugcuugu	1.963	0.0248
1071	chr11:30099654	ugugukk	ugugcgu	2.275	0.0115
1073	chr11:30099652	ugugukk	ugcgugg	2.05	0.0202
1124	chr11:30099601	ugugukk	agugugc	1.813	0.0349
1126	chr11:30099599	ugugukk	ugugcau	1.663	0.0482
************************************************************************************************
chr6:88724402-88724581:+
==============================================================================
No motifs found.
************************************************************************************************
chr6:88724694-88725188:+
==============================================================================
Protein: BRUNOL5(Hs/Mm)
Sequence Position	Genomic Coordinate	Motif	K-mer	Z-score	P-value
81	chr6:88724774	ugugukk	ccugugu	2.025	0.0214
83	chr6:88724776	ugugukk	ugugugg	2.525	0.00578
279	chr6:88724972	ugugukk	ggggugu	2.038	0.0208
281	chr6:88724974	ugugukk	ggugugu	2.575	0.00501
283	chr6:88724976	ugugukk	uguguuc	2.387	0.00849
************************************************************************************************
chr6:88725691-88725855:+
==============================================================================
No motifs found.
************************************************************************************************
chr6:88764586-88764712:+
==============================================================================
Protein: BRUNOL5(Hs/Mm)
Sequence Position	Genomic Coordinate	Motif	K-mer	Z-score	P-value
19	chr6:88764604	ugugukk	ucuuugu	2.1	0.0179
21	chr6:88764606	ugugukk	uuugugu	2.825	0.00236
23	chr6:88764608	ugugukk	ugugucc	2.575	0.00501
************************************************************************************************
chr6:88808001-88808157:+
==============================================================================
Protein: BRUNOL5(Hs/Mm)
Sequence Position	Genomic Coordinate	Motif	K-mer	Z-score	P-value
60	chr6:88808060	ugugukk	aguuuuu	1.913	0.0279
62	chr6:88808062	ugugukk	uuuuugu	2.075	0.019
************************************************************************************************
chr6:88809326-88809456:+
==============================================================================
No motifs found.
************************************************************************************************
chr6:88818564-88818673:+
==============================================================================
Protein: BRUNOL5(Hs/Mm)
Sequence Position	Genomic Coordinate	Motif	K-mer	Z-score	P-value
100	chr6:88818663	ugugukk	ggugagu	2.65	0.00402
102	chr6:88818665	ugugukk	ugagugu	3	0.00135
104	chr6:88818667	ugugukk	agugugg	2.95	0.00159
************************************************************************************************
chr6:88823181-88823416:+
==============================================================================
Protein: BRUNOL5(Hs/Mm)
Sequence Position	Genomic Coordinate	Motif	K-mer	Z-score	P-value
58	chr6:88823238	ugugukk	ggugugc	1.838	0.033
60	chr6:88823240	ugugukk	ugugcuu	1.788	0.0369
************************************************************************************************
chr6:88825641-88828370:+
==============================================================================
Protein: BRUNOL5(Hs/Mm)
Sequence Position	Genomic Coordinate	Motif	K-mer	Z-score	P-value
87	chr6:88825727	ugugukk	cgugggu	1.988	0.0234
89	chr6:88825729	ugugukk	ugggugu	2.225	0.013
91	chr6:88825731	ugugukk	ggugucu	2.025	0.0214
379	chr6:88826019	ugugukk	ugugugg	1.688	0.0457
757	chr6:88826397	ugugukk	aguuugg	2.275	0.0115
779	chr6:88826419	ugugukk	uguaugu	2.875	0.00202
781	chr6:88826421	ugugukk	uauguau	2.425	0.00765
783	chr6:88826423	ugugukk	uguauuu	2.213	0.0134
893	chr6:88826533	ugugukk	uaugggu	2.312	0.0104
895	chr6:88826535	ugugukk	ugggugg	2.525	0.00578
897	chr6:88826537	ugugukk	ggugggu	2.487	0.00644
899	chr6:88826539	ugugukk	ugggugg	2.525	0.00578
901	chr6:88826541	ugugukk	ggugggu	2.487	0.00644
1720	chr6:88827360	ugugukk	ucuguuu	1.7	0.0446
1722	chr6:88827362	ugugukk	uguuuag	2.15	0.0158
1744	chr6:88827384	ugugukk	agagugu	2.475	0.00666
1746	chr6:88827386	ugugukk	agugugg	2.5	0.00621
1748	chr6:88827388	ugugukk	uguggga	1.938	0.0263
2723	chr6:88828363	ugugukk	ccugugu	3.2	0.000687
************************************************************************************************
chr5:19227045-19227599:+
==============================================================================
Protein: BRUNOL5(Hs/Mm)
Sequence Position	Genomic Coordinate	Motif	K-mer	Z-score	P-value
533	chr5:19227577	ugugukk	uguguca	2.125	0.0168
************************************************************************************************
chr5:19678643-19678779:+
==============================================================================
No motifs found.
************************************************************************************************
chr5:19907735-19908023:+
==============================================================================
Protein: BRUNOL5(Hs/Mm)
Sequence Position	Genomic Coordinate	Motif	K-mer	Z-score	P-value
69	chr5:19907803	ugugukk	uuugugu	3.625	0.000144
71	chr5:19907805	ugugukk	uguguug	3.538	0.000202
77	chr5:19907811	ugugukk	gcugugu	3.025	0.00124
79	chr5:19907813	ugugukk	ugugucu	3.65	0.000131
81	chr5:19907815	ugugukk	ugucugg	3.325	0.000442
************************************************************************************************
chr5:20065542-20065681:+
==============================================================================
No motifs found.
************************************************************************************************
chr5:20195011-20195243:+
==============================================================================
No motifs found.
************************************************************************************************
chr5:20215309-20215539:+
==============================================================================
No motifs found.
************************************************************************************************
chr5:20228362-20228461:+
==============================================================================
No motifs found.
************************************************************************************************
chr5:20358904-20358981:+
==============================================================================
No motifs found.
************************************************************************************************
chr5:20389060-20389201:+
==============================================================================
No motifs found.
************************************************************************************************
chr5:20391269-20391471:+
==============================================================================
Protein: BRUNOL5(Hs/Mm)
Sequence Position	Genomic Coordinate	Motif	K-mer	Z-score	P-value
126	chr5:20391394	ugugukk	ugaguuu	2.138	0.0163
145	chr5:20391413	ugugukk	aguguga	2.225	0.013
************************************************************************************************
chr5:20465566-20466224:+
==============================================================================
Protein: BRUNOL5(Hs/Mm)
Sequence Position	Genomic Coordinate	Motif	K-mer	Z-score	P-value
21	chr5:20465586	ugugukk	ugucuau	2.55	0.00539
[truncated: 1,670 more rows]
