# Supplementary material for: Differential splicing of neuronal genes in a Trem2*R47H mouse model mimics alterations associated with Alzheimer’s disease
Source: BMC Genomics. 2023 Apr 4;24:172. doi: 10.1186/s12864-023-09280-x (PMC10074678; doi:10.1186/s12864-023-09280-x)
Supplement: Supplementary file 14 — Additional file 14: Supplementary Table 9. Information about each sample and unique Synapse ID for each sample for each associated raw FASTQ files and raw gene count matrices used in this study. [file 12864_2023_9280_MOESM14_ESM.xlsx]

## Sheet: FASTQ
AnimalName	specimenID	Synpase Id	fastq file name	Sex	Genotype	Age	Batch
3	3rh	syn17450367	3_GT18-01719_GTGAAA_R1_001.fastq.gz	male	C57BL/6J	8	1
3	3rh	syn17437644	3_GT18-01719_GTGAAA_R2_001.fastq.gz	male	C57BL/6J	8	1
8	8rh	syn17460205	8_GT18-01682_CGATGT_R1_001.fastq.gz	male	C57BL/6J	8	1
8	8rh	syn17449613	8_GT18-01682_CGATGT_R2_001.fastq.gz	male	C57BL/6J	8	1
12	12rh	syn17427109	12_GT18-01611_CAGATC_R1_001.fastq.gz	male	C57BL/6J	8	1
12	12rh	syn17430506	12_GT18-01611_CAGATC_R2_001.fastq.gz	male	C57BL/6J	8	1
25	25rh	syn17432654	25_GT18-01692_GTGAAA_R1_001.fastq.gz	female	C57BL/6J	8	1
25	25rh	syn17424284	25_GT18-01692_GTGAAA_R2_001.fastq.gz	female	C57BL/6J	8	1
27	27rh	syn17463675	27_GT18-01658_CGATGT_R1_001.fastq.gz	female	C57BL/6J	8	1
27	27rh	syn17461279	27_GT18-01658_CGATGT_R2_001.fastq.gz	female	C57BL/6J	8	1
30	30rh	syn17432564	30_GT18-01651_GTTTCG_R1_001.fastq.gz	female	C57BL/6J	8	1
30	30rh	syn17465559	30_GT18-01651_GTTTCG_R2_001.fastq.gz	female	C57BL/6J	8	1
123	123rh	syn17415829	123_GT18-01703_CGATGT_R1_001.fastq.gz	male	C57BL/6J	4	1
123	123rh	syn17462939	123_GT18-01703_CGATGT_R2_001.fastq.gz	male	C57BL/6J	4	1
181	181rh	syn17463028	181_GT18-01727_CGATGT_R1_001.fastq.gz	female	C57BL/6J	4	1
181	181rh	syn17461405	181_GT18-01727_CGATGT_R2_001.fastq.gz	female	C57BL/6J	4	1
191	191rh	syn17426882	191_GT18-01698_ATTCCT_R1_001.fastq.gz	male	C57BL/6J	4	1
191	191rh	syn17168375	191_GT18-01698_ATTCCT_R2_001.fastq.gz	male	C57BL/6J	4	1
193	193rh	syn17424528	193_GT18-01733_CAGATC_R1_001.fastq.gz	male	C57BL/6J	4	1
193	193rh	syn17446626	193_GT18-01733_CAGATC_R2_001.fastq.gz	male	C57BL/6J	4	1
221	221rh	syn17418890	221_GT18-01718_GTCCGC_R1_001.fastq.gz	female	C57BL/6J	4	1
221	221rh	syn17449325	221_GT18-01718_GTCCGC_R2_001.fastq.gz	female	C57BL/6J	4	1
225	225rh	syn17465059	225_GT18-01710_TAGCTT_R1_001.fastq.gz	female	C57BL/6J	4	1
225	225rh	syn17428279	225_GT18-01710_TAGCTT_R2_001.fastq.gz	female	C57BL/6J	4	1
239	239rh	syn17436275	239_GT18-01614_TAGCTT_R1_001.fastq.gz	male	C57BL/6J	12	1
239	239rh	syn17434879	239_GT18-01614_TAGCTT_R2_001.fastq.gz	male	C57BL/6J	12	1
242	242rh	syn17432036	242_GT18-01661_ACAGTG_R1_001.fastq.gz	male	C57BL/6J	12	1
242	242rh	syn17424191	242_GT18-01661_ACAGTG_R2_001.fastq.gz	male	C57BL/6J	12	1
251	251rh	syn17467405	251_GT18-01714_AGTTCC_R1_001.fastq.gz	female	C57BL/6J	12	1
251	251rh	syn17453905	251_GT18-01714_AGTTCC_R2_001.fastq.gz	female	C57BL/6J	12	1
252	252rh	syn17457800	252_GT18-01606_CGATGT_R1_001.fastq.gz	female	C57BL/6J	12	1
252	252rh	syn17421077	252_GT18-01606_CGATGT_R2_001.fastq.gz	female	C57BL/6J	12	1
272	272rh	syn17464605	272_GT18-01653_GAGTGG_R1_001.fastq.gz	male	C57BL/6J	12	1
272	272rh	syn17167669	272_GT18-01653_GAGTGG_R2_001.fastq.gz	male	C57BL/6J	12	1
299	299rh	syn17459068	299_GT18-01624_GTGGCC_R1_001.fastq.gz	female	C57BL/6J	12	1
299	299rh	syn17441031	299_GT18-01624_GTGGCC_R2_001.fastq.gz	female	C57BL/6J	12	1
344	344rh	syn22107097	344_GT19_22530_GACGTCTT-GGTTCACC_R1_001.fastq.gz	male	C57BL/6J	24	2
344	344rh	syn22107443	344_GT19_22530_GACGTCTT-GGTTCACC_R2_001.fastq.gz	male	C57BL/6J	24	2
347	347rh	syn22107099	347_GT19_22486_AATGCCTC-TCGATCCA_R1_001.fastq.gz	male	C57BL/6J	24	2
347	347rh	syn22107448	347_GT19_22486_AATGCCTC-TCGATCCA_R2_001.fastq.gz	male	C57BL/6J	24	2
364	364rh	syn22107101	364_GT19_22465_TCTCTACT-CGCGGTTC_R1_001.fastq.gz	female	C57BL/6J	24	2
364	364rh	syn22107451	364_GT19_22465_TCTCTACT-CGCGGTTC_R2_001.fastq.gz	female	C57BL/6J	24	2
367	367rh	syn22107103	367_GT19_22546_ACGCACCT-GGTGAAGG_R1_001.fastq.gz	female	C57BL/6J	24	2
367	367rh	syn22107458	367_GT19_22546_ACGCACCT-GGTGAAGG_R2_001.fastq.gz	female	C57BL/6J	24	2
393	393rh	syn22107106	393_GT19_22501_GTTCCAAT-AATTCTGC_R1_001.fastq.gz	female	C57BL/6J	24	2
393	393rh	syn22107467	393_GT19_22501_GTTCCAAT-AATTCTGC_R2_001.fastq.gz	female	C57BL/6J	24	2
394	394rh	syn22107108	394_GT19_22539_AGGTTATA-CAGTTCCG_R1_001.fastq.gz	female	C57BL/6J	24	2
394	394rh	syn22107472	394_GT19_22539_AGGTTATA-CAGTTCCG_R2_001.fastq.gz	female	C57BL/6J	24	2
399	399rh	syn22107110	399_GT19_22522_CCTTCACC-GACGCTCC_R1_001.fastq.gz	male	C57BL/6J	24	2
399	399rh	syn22107474	399_GT19_22522_CCTTCACC-GACGCTCC_R2_001.fastq.gz	male	C57BL/6J	24	2
400	400rh	syn22107112	400_GT19_22547_TACTCATA-CCTGTGGC_R1_001.fastq.gz	male	C57BL/6J	24	2
400	400rh	syn22107479	400_GT19_22547_TACTCATA-CCTGTGGC_R2_001.fastq.gz	male	C57BL/6J	24	2
12076	12076rh	syn17436696	30269_GT18-01681_ATCACG_R1_001.fastq.gz	female	C57BL/6J	8	1
12076	12076rh	syn17439929	30269_GT18-01681_ATCACG_R2_001.fastq.gz	female	C57BL/6J	8	1
12077	12077rh	syn17461516	30270_GT18-01717_CCGTCC_R1_001.fastq.gz	female	C57BL/6J	8	1
12077	12077rh	syn17437524	30270_GT18-01717_CCGTCC_R2_001.fastq.gz	female	C57BL/6J	8	1
12078	12078rh	syn17444539	30271_GT18-01645_AGTTCC_R1_001.fastq.gz	female	C57BL/6J	8	1
12078	12078rh	syn17453373	30271_GT18-01645_AGTTCC_R2_001.fastq.gz	female	C57BL/6J	8	1
18421	18421rh	syn17467009	18421_GT18-01670_TAGCTT_R1_001.fastq.gz	female	Trem2	12	1
18421	18421rh	syn17425462	18421_GT18-01670_TAGCTT_R2_001.fastq.gz	female	Trem2	12	1
18422	18422rh	syn17440252	18422_GT18-01686_GCCAAT_R1_001.fastq.gz	male	Trem2	8	1
18422	18422rh	syn17450454	18422_GT18-01686_GCCAAT_R2_001.fastq.gz	male	Trem2	8	1
18423	18423rh	syn17466437	116_GT18-01642_GGCTAC_R1_001.fastq.gz	female	Trem2	8	1
18423	18423rh	syn17437068	116_GT18-01642_GGCTAC_R2_001.fastq.gz	female	Trem2	8	1
18424	18424rh	syn17461948	18424_GT18-01628_ACTGAT_R1_001.fastq.gz	female	Trem2	8	1
18424	18424rh	syn17460091	18424_GT18-01628_ACTGAT_R2_001.fastq.gz	female	Trem2	8	1
18425	18425rh	syn17428136	18425_GT18-01632_CGATGT_R1_001.fastq.gz	female	Trem2	8	1
18425	18425rh	syn17425885	18425_GT18-01632_CGATGT_R2_001.fastq.gz	female	Trem2	8	1
18427	18427rh	syn17448725	18427_GT18-01675_GGCTAC_R1_001.fastq.gz	female	Trem2	12	1
18427	18427rh	syn17450640	18427_GT18-01675_GGCTAC_R2_001.fastq.gz	female	Trem2	12	1
18428	18428rh	syn17455188	18428_GT18-01657_GATCAG_R1_001.fastq.gz	male	Trem2	12	1
18428	18428rh	syn17438119	18428_GT18-01657_GATCAG_R2_001.fastq.gz	male	Trem2	12	1
18429	18429rh	syn17454117	18429_GT18-01617_GCCAAT_R1_001.fastq.gz	male	Trem2	12	1
18429	18429rh	syn17448084	18429_GT18-01617_GCCAAT_R2_001.fastq.gz	male	Trem2	12	1
18430	18430rh	syn17462843	18430_GT18-01731_CCGTCC_R1_001.fastq.gz	male	Trem2	12	1
18430	18430rh	syn17419059	18430_GT18-01731_CCGTCC_R2_001.fastq.gz	male	Trem2	12	1
18431	18431rh	syn17415477	18431_GT18-01605_ACAGTG_R1_001.fastq.gz	male	Trem2	12	1
18431	18431rh	syn17457602	18431_GT18-01605_ACAGTG_R2_001.fastq.gz	male	Trem2	12	1
18432	18432rh	syn17440003	18432_GT18-01699_CTTGTA_R1_001.fastq.gz	male	Trem2	12	1
18432	18432rh	syn17434659	18432_GT18-01699_CTTGTA_R2_001.fastq.gz	male	Trem2	12	1
18465	18465rh	syn22106919	18465_GT19_22460_GCTTGTCA-GAACATAC_R1_001.fastq.gz	female	APOE4	24	2
18465	18465rh	syn22107246	18465_GT19_22460_GCTTGTCA-GAACATAC_R2_001.fastq.gz	female	APOE4	24	2
18469	18469rh	syn22106921	18469_GT19_22499_ATGGCATG-AAGGTACC_R1_001.fastq.gz	female	APOE4	24	2
18469	18469rh	syn22107250	18469_GT19_22499_ATGGCATG-AAGGTACC_R2_001.fastq.gz	female	APOE4	24	2
18472	18472rh	syn22107079	18472_GT19_22487_TACCGAGG-CCTGAACT_R1_001.fastq.gz	male	C57BL/6J	24	2
18472	18472rh	syn22107427	18472_GT19_22487_TACCGAGG-CCTGAACT_R2_001.fastq.gz	male	C57BL/6J	24	2
19682	19682rh	syn17168666	19682_GT18-01627_GAGTGG_R1_001.fastq.gz	male	APOE4Trem2	12	1
19682	19682rh	syn17435904	19682_GT18-01627_GAGTGG_R2_001.fastq.gz	male	APOE4Trem2	12	1
19696	19696rh	syn17415258	19696_GT18-01702_AGTTCC_R1_001.fastq.gz	male	APOE4Trem2	12	1
19696	19696rh	syn17467517	19696_GT18-01702_AGTTCC_R2_001.fastq.gz	male	APOE4Trem2	12	1
19700	19700rh	syn17440586	19700_GT18-01615_GGCTAC_R1_001.fastq.gz	female	APOE4Trem2	12	1
19700	19700rh	syn17428983	19700_GT18-01615_GGCTAC_R2_001.fastq.gz	female	APOE4Trem2	12	1
20246	20246rh	syn22107082	20246_GT19_22508_TGGTGGCA-TCCTGTAA_R1_001.fastq.gz	female	C57BL/6J	24	2
20246	20246rh	syn22107431	20246_GT19_22508_TGGTGGCA-TCCTGTAA_R2_001.fastq.gz	female	C57BL/6J	24	2
20248	20248rh	syn22107084	20248_GT19_22518_CCATTCGA-GTTGTCCG_R1_001.fastq.gz	female	C57BL/6J	24	2
20248	20248rh	syn22107434	20248_GT19_22518_CCATTCGA-GTTGTCCG_R2_001.fastq.gz	female	C57BL/6J	24	2
20322	20322rh	syn17427754	20322_GT18-01713_AGTCAA_R1_001.fastq.gz	female	APOE4	8	1
20322	20322rh	syn17253105	20322_GT18-01713_AGTCAA_R2_001.fastq.gz	female	APOE4	8	1
20357	20357rh	syn17254047	20357_GT18-01678_ACTGAT_R1_001.fastq.gz	female	APOE4	8	1
20357	20357rh	syn17251704	20357_GT18-01678_ACTGAT_R2_001.fastq.gz	female	APOE4	8	1
20359	20359rh	syn17168863	58_GT18-01753_CGATGT_R1_001.fastq.gz	male	APOE4	8	1
20359	20359rh	syn17427014	58_GT18-01753_CGATGT_R2_001.fastq.gz	male	APOE4	8	1
20443	20443rh	syn22107002	20443_GT19_22503_ATATCTCG-ATCTTAGT_R1_001.fastq.gz	female	APOE4Trem2	24	2
20443	20443rh	syn22107336	20443_GT19_22503_ATATCTCG-ATCTTAGT_R2_001.fastq.gz	female	APOE4Trem2	24	2
20465	20465rh	syn17427838	20465_GT18-01751_ATTCCT_R1_001.fastq.gz	female	Trem2	8	1
20465	20465rh	syn17457241	20465_GT18-01751_ATTCCT_R2_001.fastq.gz	female	Trem2	8	1
20466	20466rh	syn17432407	20466_GT18-01637_CAGATC_R1_001.fastq.gz	female	Trem2	8	1
20466	20466rh	syn17441302	20466_GT18-01637_CAGATC_R2_001.fastq.gz	female	Trem2	8	1
20467	20467rh	syn17454203	20467_GT18-01633_TTAGGC_R1_001.fastq.gz	female	Trem2	8	1
20467	20467rh	syn17450124	20467_GT18-01633_TTAGGC_R2_001.fastq.gz	female	Trem2	8	1
20495	20495rh	syn17446361	20495_GT18-01659_TTAGGC_R1_001.fastq.gz	female	APOE4	8	1
20495	20495rh	syn17252367	20495_GT18-01659_TTAGGC_R2_001.fastq.gz	female	APOE4	8	1
20801	20801rh	syn22106924	20801_GT19_22493_TAAGTGGT-CTTAAGCC_R1_001.fastq.gz	male	APOE4	24	2
20801	20801rh	syn22107254	20801_GT19_22493_TAAGTGGT-CTTAAGCC_R2_001.fastq.gz	male	APOE4	24	2
20804	20804rh	syn22107004	20804_GT19_22474_GCACGGAC-GTCTCGCA_R1_001.fastq.gz	female	APOE4Trem2	24	2
20804	20804rh	syn22107339	20804_GT19_22474_GCACGGAC-GTCTCGCA_R2_001.fastq.gz	female	APOE4Trem2	24	2
20817	20817rh	syn22107007	20817_GT19_22498_GGAGCGTC-GTCCGTGC_R1_001.fastq.gz	female	APOE4Trem2	24	2
20817	20817rh	syn22107343	20817_GT19_22498_GGAGCGTC-GTCCGTGC_R2_001.fastq.gz	female	APOE4Trem2	24	2
20822	20822rh	syn22107010	20822_GT19_22494_CGGACAAC-TCCGGATT_R1_001.fastq.gz	male	APOE4Trem2	24	2
20822	20822rh	syn22107349	20822_GT19_22494_CGGACAAC-TCCGGATT_R2_001.fastq.gz	male	APOE4Trem2	24	2
20837	20837rh	syn22106926	20837_GT19_22543_TATCGCAC-CTTAGTGT_R1_001.fastq.gz	male	APOE4	24	2
20837	20837rh	syn22107257	20837_GT19_22543_TATCGCAC-CTTAGTGT_R2_001.fastq.gz	male	APOE4	24	2
20875	20875rh	syn22107016	20875_GT19_22495_ATATGGAT-CTGTATTA_R1_001.fastq.gz	female	APOE4Trem2	24	2
20875	20875rh	syn22107356	20875_GT19_22495_ATATGGAT-CTGTATTA_R2_001.fastq.gz	female	APOE4Trem2	24	2
20877	20877rh	syn22106928	20877_GT19_22484_TTACAGGA-TGACAAGC_R1_001.fastq.gz	female	APOE4	24	2
20877	20877rh	syn22107261	20877_GT19_22484_TTACAGGA-TGACAAGC_R2_001.fastq.gz	female	APOE4	24	2
20879	20879rh	syn22107019	20879_GT19_22542_TCTGTTGG-TCGAATGG_R1_001.fastq.gz	female	APOE4Trem2	24	2
20879	20879rh	syn22107361	20879_GT19_22542_TCTGTTGG-TCGAATGG_R2_001.fastq.gz	female	APOE4Trem2	24	2
20882	20882rh	syn22106930	20882_GT19_22475_GGTACCTT-AAGACGTC_R1_001.fastq.gz	male	APOE4	24	2
20882	20882rh	syn22107264	20882_GT19_22475_GGTACCTT-AAGACGTC_R2_001.fastq.gz	male	APOE4	24	2
20887	20887rh	syn17167430	20887_GT18-01701_AGTCAA_R1_001.fastq.gz	female	Trem2	12	1
20887	20887rh	syn17446777	20887_GT18-01701_AGTCAA_R2_001.fastq.gz	female	Trem2	12	1
20892	20892rh	syn17463483	20892_GT18-01695_CGTACG_R1_001.fastq.gz	male	Trem2	8	1
20892	20892rh	syn17432747	20892_GT18-01695_CGTACG_R2_001.fastq.gz	male	Trem2	8	1
20893	20893rh	syn17433187	20893_GT18-01747_CGTACG_R1_001.fastq.gz	male	Trem2	8	1
20893	20893rh	syn17451127	20893_GT18-01747_CGTACG_R2_001.fastq.gz	male	Trem2	8	1
20894	20894rh	syn17464338	20894_GT18-01711_GGCTAC_R1_001.fastq.gz	male	Trem2	8	1
20894	20894rh	syn17444060	20894_GT18-01711_GGCTAC_R2_001.fastq.gz	male	Trem2	8	1
20895	20895rh	syn17453270	20895_GT18-01623_GTGAAA_R1_001.fastq.gz	male	Trem2	8	1
20895	20895rh	syn17446884	20895_GT18-01623_GTGAAA_R2_001.fastq.gz	male	Trem2	8	1
20898	20898rh	syn17428710	20898_GT18-01683_TTAGGC_R1_001.fastq.gz	male	Trem2	8	1
20898	20898rh	syn17456149	20898_GT18-01683_TTAGGC_R2_001.fastq.gz	male	Trem2	8	1
20899	20899rh	syn17168444	20899_GT18-01641_ACTTGA_R1_001.fastq.gz	female	Trem2	12	1
20899	20899rh	syn17439090	20899_GT18-01641_ACTTGA_R2_001.fastq.gz	female	Trem2	12	1
22001	22001rh	syn17252989	22001_GT18-01750_ACTGAT_R1_001.fastq.gz	female	APOE4	12	1
22001	22001rh	syn17251474	22001_GT18-01750_ACTGAT_R2_001.fastq.gz	female	APOE4	12	1
22005	22005rh	syn17168959	22005_GT18-01705_TGACCA_R1_001.fastq.gz	male	APOE4Trem2	12	1
22005	22005rh	syn17167549	22005_GT18-01705_TGACCA_R2_001.fastq.gz	male	APOE4Trem2	12	1
22078	22078rh	syn17420813	22078_GT18-01712_CTTGTA_R1_001.fastq.gz	female	APOE4Trem2	12	1
22078	22078rh	syn17415151	22078_GT18-01712_CTTGTA_R2_001.fastq.gz	female	APOE4Trem2	12	1
22079	22079rh	syn17253347	22079_GT18-01635_ACAGTG_R1_001.fastq.gz	male	APOE4	12	1
22079	22079rh	syn17254137	22079_GT18-01635_ACAGTG_R2_001.fastq.gz	male	APOE4	12	1
22083	22083rh	syn17253655	22083_GT18-01650_GTGGCC_R1_001.fastq.gz	male	APOE4	12	1
22083	22083rh	syn17252637	22083_GT18-01650_GTGGCC_R2_001.fastq.gz	male	APOE4	12	1
22085	22085rh	syn17253785	22085_GT18-01648_GTCCGC_R1_001.fastq.gz	female	APOE4	12	1
22085	22085rh	syn17250808	22085_GT18-01648_GTCCGC_R2_001.fastq.gz	female	APOE4	12	1
22087	22087rh	syn17432288	22087_GT18-01671_CCGTCC_R1_001.fastq.gz	female	APOE4Trem2	12	1
22087	22087rh	syn17423710	22087_GT18-01671_CCGTCC_R2_001.fastq.gz	female	APOE4Trem2	12	1
22088	22088rh	syn17442327	22088_GT18-01663_CAGATC_R1_001.fastq.gz	male	APOE4Trem2	12	1
22088	22088rh	syn17458563	22088_GT18-01663_CAGATC_R2_001.fastq.gz	male	APOE4Trem2	12	1
22090	22090rh	syn17168160	22090_GT18-01685_ACAGTG_R1_001.fastq.gz	male	APOE4Trem2	12	1
22090	22090rh	syn17425320	22090_GT18-01685_ACAGTG_R2_001.fastq.gz	male	APOE4Trem2	12	1
22094	22094rh	syn17428492	22094_GT18-01689_GATCAG_R1_001.fastq.gz	female	APOE4Trem2	12	1
22094	22094rh	syn17456053	22094_GT18-01689_GATCAG_R2_001.fastq.gz	female	APOE4Trem2	12	1
22095	22095rh	syn17431123	22095_GT18-01612_ACTTGA_R1_001.fastq.gz	female	APOE4Trem2	12	1
22095	22095rh	syn17456238	22095_GT18-01612_ACTTGA_R2_001.fastq.gz	female	APOE4Trem2	12	1
22096	22096rh	syn17251590	22096_GT18-01735_GATCAG_R1_001.fastq.gz	female	APOE4	12	1
22096	22096rh	syn17252500	22096_GT18-01735_GATCAG_R2_001.fastq.gz	female	APOE4	12	1
22097	22097rh	syn17253925	22097_GT18-01684_TGACCA_R1_001.fastq.gz	female	APOE4	12	1
22097	22097rh	syn17452681	22097_GT18-01684_TGACCA_R2_001.fastq.gz	female	APOE4	12	1
22098	22098rh	syn17250904	22098_GT18-01704_TTAGGC_R1_001.fastq.gz	male	APOE4	12	1
22098	22098rh	syn17252000	22098_GT18-01704_TTAGGC_R2_001.fastq.gz	male	APOE4	12	1
22144	22144rh	syn17414782	22144_GT18-01618_AGTCAA_R1_001.fastq.gz	male	APOE4Trem2	12	1
22144	22144rh	syn17439798	22144_GT18-01618_AGTCAA_R2_001.fastq.gz	male	APOE4Trem2	12	1
22149	22149rh	syn17448854	22149_GT18-01708_CAGATC_R1_001.fastq.gz	male	APOE4Trem2	12	1
22149	22149rh	syn17444975	22149_GT18-01708_CAGATC_R2_001.fastq.gz	male	APOE4Trem2	12	1
22168	22168rh	syn17438524	22168_GT18-01741_ATGTCA_R1_001.fastq.gz	female	APOE4	12	1
22168	22168rh	syn17459494	22168_GT18-01741_ATGTCA_R2_001.fastq.gz	female	APOE4	12	1
22171	22171rh	syn17451853	22171_GT18-01734_ACTTGA_R1_001.fastq.gz	male	APOE4Trem2	12	1
22171	22171rh	syn17466609	22171_GT18-01734_ACTTGA_R2_001.fastq.gz	male	APOE4Trem2	12	1
22172	22172rh	syn17428615	22172_GT18-01660_TGACCA_R1_001.fastq.gz	male	APOE4	12	1
22172	22172rh	syn17431377	22172_GT18-01660_TGACCA_R2_001.fastq.gz	male	APOE4	12	1
22174	22174rh	syn17438428	22174_GT18-01749_GAGTGG_R1_001.fastq.gz	female	APOE4Trem2	8	1
22174	22174rh	syn17433843	22174_GT18-01749_GAGTGG_R2_001.fastq.gz	female	APOE4Trem2	8	1
22514	22514rh	syn17415952	22514_GT18-01691_GTCCGC_R1_001.fastq.gz	female	APOE4	8	1
22514	22514rh	syn17167940	22514_GT18-01691_GTCCGC_R2_001.fastq.gz	female	APOE4	8	1
22523	22523rh	syn17450905	22523_GT18-01740_AGTTCC_R1_001.fastq.gz	male	APOE4Trem2	8	1
22523	22523rh	syn17422498	22523_GT18-01740_AGTTCC_R2_001.fastq.gz	male	APOE4Trem2	8	1
22705	22705rh	syn17415708	22705_GT18-01697_ACTGAT_R1_001.fastq.gz	female	APOE4	8	1
22705	22705rh	syn17430116	22705_GT18-01697_ACTGAT_R2_001.fastq.gz	female	APOE4	8	1
22711	22711rh	syn17430004	22711_GT18-01706_ACAGTG_R1_001.fastq.gz	male	APOE4	8	1
22711	22711rh	syn17436794	22711_GT18-01706_ACAGTG_R2_001.fastq.gz	male	APOE4	8	1
22712	22712rh	syn17456608	22712_GT18-01604_ATCACG_R1_001.fastq.gz	male	APOE4Trem2	8	1
22712	22712rh	syn17457986	22712_GT18-01604_ATCACG_R2_001.fastq.gz	male	APOE4Trem2	8	1
22723	22723rh	syn17423070	22723_GT18-01745_GTGGCC_R1_001.fastq.gz	female	APOE4Trem2	8	1
22723	22723rh	syn17426144	22723_GT18-01745_GTGGCC_R2_001.fastq.gz	female	APOE4Trem2	8	1
22746	22746rh	syn17428858	22746_GT18-01669_ATGTCA_R1_001.fastq.gz	female	APOE4Trem2	8	1
22746	22746rh	syn17436396	22746_GT18-01669_ATGTCA_R2_001.fastq.gz	female	APOE4Trem2	8	1
22748	22748rh	syn17430637	46_GT18-01730_ACAGTG_R1_001.fastq.gz	male	APOE4	8	1
22748	22748rh	syn17450787	46_GT18-01730_ACAGTG_R2_001.fastq.gz	male	APOE4	8	1
22750	22750rh	syn17442236	57_GT18-01696_GAGTGG_R1_001.fastq.gz	male	APOE4	8	1
22750	22750rh	syn17419590	57_GT18-01696_GAGTGG_R2_001.fastq.gz	male	APOE4	8	1
22752	22752rh	syn17454790	56_GT18-01679_ATTCCT_R1_001.fastq.gz	male	APOE4Trem2	8	1
22752	22752rh	syn17443929	56_GT18-01679_ATTCCT_R2_001.fastq.gz	male	APOE4Trem2	8	1
22754	22754rh	syn17441664	22754_GT18-01687_CAGATC_R1_001.fastq.gz	female	APOE4Trem2	8	1
22754	22754rh	syn17454430	22754_GT18-01687_CAGATC_R2_001.fastq.gz	female	APOE4Trem2	8	1
22755	22755rh	syn17423176	22755_GT18-01616_CTTGTA_R1_001.fastq.gz	female	APOE4	8	1
22755	22755rh	syn17431515	22755_GT18-01616_CTTGTA_R2_001.fastq.gz	female	APOE4	8	1
22765	22765rh	syn17443138	54_GT18-01746_GTTTCG_R1_001.fastq.gz	male	APOE4Trem2	8	1
22765	22765rh	syn17433062	54_GT18-01746_GTTTCG_R2_001.fastq.gz	male	APOE4Trem2	8	1
22768	22768rh	syn17452459	35_GT18-01609_ACAGTG_R1_001.fastq.gz	male	APOE4Trem2	8	1
22768	22768rh	syn17465660	35_GT18-01609_ACAGTG_R2_001.fastq.gz	male	APOE4Trem2	8	1
22770	22770rh	syn17441814	22770_GT18-01647_CCGTCC_R1_001.fastq.gz	female	APOE4Trem2	8	1
22770	22770rh	syn17427416	22770_GT18-01647_CCGTCC_R2_001.fastq.gz	female	APOE4Trem2	8	1
22869	22869rh	syn17449450	22869_GT18-01613_GATCAG_R1_001.fastq.gz	female	APOE4Trem2	8	1
22869	22869rh	syn17418485	22869_GT18-01613_GATCAG_R2_001.fastq.gz	female	APOE4Trem2	8	1
22873	22873rh	syn17445830	44_GT18-01626_CGTACG_R1_001.fastq.gz	male	APOE4	8	1
22873	22873rh	syn17424792	44_GT18-01626_CGTACG_R2_001.fastq.gz	male	APOE4	8	1
22875	22875rh	syn17461699	42_GT18-01672_GTCCGC_R1_001.fastq.gz	male	APOE4	8	1
22875	22875rh	syn17465773	42_GT18-01672_GTCCGC_R2_001.fastq.gz	male	APOE4	8	1
23110	23110rh	syn22107021	23110_GT19_22535_AACTGTAG-ACGCCGCA_R1_001.fastq.gz	female	APOE4Trem2	24	2
23110	23110rh	syn22107364	23110_GT19_22535_AACTGTAG-ACGCCGCA_R2_001.fastq.gz	female	APOE4Trem2	24	2
23156	23156rh	syn22107024	23156_GT19_22512_CATAATAC-TTCTAACG_R1_001.fastq.gz	male	APOE4Trem2	24	2
23156	23156rh	syn22107368	23156_GT19_22512_CATAATAC-TTCTAACG_R2_001.fastq.gz	male	APOE4Trem2	24	2
23161	23161rh	syn22107028	23161_GT19_22549_TCGATATC-ACACGAGT_R1_001.fastq.gz	male	APOE4Trem2	24	2
23161	23161rh	syn22107370	23161_GT19_22549_TCGATATC-ACACGAGT_R2_001.fastq.gz	male	APOE4Trem2	24	2
23168	23168rh	syn22106933	23168_GT19_22528_TGGCCGGT-TAGAGCGC_R1_001.fastq.gz	female	APOE4	24	2
23168	23168rh	syn22107267	23168_GT19_22528_TGGCCGGT-TAGAGCGC_R2_001.fastq.gz	female	APOE4	24	2
23170	23170rh	syn22107031	23170_GT19_22520_GTGTCGGA-GCTTGCGC_R1_001.fastq.gz	male	APOE4Trem2	24	2
23170	23170rh	syn22107372	23170_GT19_22520_GTGTCGGA-GCTTGCGC_R2_001.fastq.gz	male	APOE4Trem2	24	2
23184	23184rh	syn22106935	23184_GT19_22534_GTGAATAT-TCTCATTC_R1_001.fastq.gz	female	APOE4	24	2
23184	23184rh	syn22107270	23184_GT19_22534_GTGAATAT-TCTCATTC_R2_001.fastq.gz	female	APOE4	24	2
23409	23409rh	syn22106937	23409_GT19_22525_ACTCGTGT-ATTGGAAC_R1_001.fastq.gz	female	APOE4	24	2
23409	23409rh	syn22107273	23409_GT19_22525_ACTCGTGT-ATTGGAAC_R2_001.fastq.gz	female	APOE4	24	2
23410	23410rh	syn22107033	23410_GT19_22526_GTCTACAC-GCCAAGGT_R1_001.fastq.gz	male	APOE4Trem2	24	2
23410	23410rh	syn22107374	23410_GT19_22526_GTCTACAC-GCCAAGGT_R2_001.fastq.gz	male	APOE4Trem2	24	2
23412	23412rh	syn22106939	23412_GT19_22529_AGTACTCC-AACCTGTT_R1_001.fastq.gz	male	APOE4	24	2
23412	23412rh	syn22107277	23412_GT19_22529_AGTACTCC-AACCTGTT_R2_001.fastq.gz	male	APOE4	24	2
23414	23414rh	syn22106941	23414_GT19_22531_TGCGAGAC-CATTGTTG_R1_001.fastq.gz	male	APOE4	24	2
23414	23414rh	syn22107279	23414_GT19_22531_TGCGAGAC-CATTGTTG_R2_001.fastq.gz	male	APOE4	24	2
23415	23415rh	syn22107040	23415_GT19_22458_AAGTCCAA-TATGAGTA_R1_001.fastq.gz	male	APOE4Trem2	24	2
23415	23415rh	syn22107379	23415_GT19_22458_AAGTCCAA-TATGAGTA_R2_001.fastq.gz	male	APOE4Trem2	24	2
23450	23450rh	syn17454519	23450_GT18-01748_GTCCGC_R1_001.fastq.gz	female	Trem2	12	1
23450	23450rh	syn17441545	23450_GT18-01748_GTCCGC_R2_001.fastq.gz	female	Trem2	12	1
23451	23451rh	syn17455471	23451_GT18-01715_ATGTCA_R1_001.fastq.gz	female	Trem2	12	1
23451	23451rh	syn17458273	23451_GT18-01715_ATGTCA_R2_001.fastq.gz	female	Trem2	12	1
23454	23454rh	syn17414724	23454_GT18-01631_CAGATC_R1_001.fastq.gz	male	Trem2	12	1
23454	23454rh	syn17440718	23454_GT18-01631_CAGATC_R2_001.fastq.gz	male	Trem2	12	1
26313	26313rh	syn22107149	26313_GT19_22463_AGTTCAGG-CCAACAGA_R1_001.fastq.gz	female	Trem2	24	2
26313	26313rh	syn22107547	26313_GT19_22463_AGTTCAGG-CCAACAGA_R2_001.fastq.gz	female	Trem2	24	2
26318	26318rh	syn22107152	26318_GT19_22468_TTGGACTC-GGAAGCAG_R1_001.fastq.gz	female	Trem2	24	2
26318	26318rh	syn22107551	26318_GT19_22468_TTGGACTC-GGAAGCAG_R2_001.fastq.gz	female	Trem2	24	2
26330	26330rh	syn22107155	26330_GT19_22478_ATGAGGCC-GTTAATTG_R1_001.fastq.gz	male	Trem2	24	2
26330	26330rh	syn22107558	26330_GT19_22478_ATGAGGCC-GTTAATTG_R2_001.fastq.gz	male	Trem2	24	2
26332	26332rh	syn22107168	26332_GT19_22488_CGTTAGAA-TTCAGGTC_R1_001.fastq.gz	male	Trem2	24	2
26332	26332rh	syn22107561	26332_GT19_22488_CGTTAGAA-TTCAGGTC_R2_001.fastq.gz	male	Trem2	24	2
26334	26334rh	syn22107172	26334_GT19_22469_GGCTTAAG-TCGTGACC_R1_001.fastq.gz	male	Trem2	24	2
26334	26334rh	syn22107564	26334_GT19_22469_GGCTTAAG-TCGTGACC_R2_001.fastq.gz	male	Trem2	24	2
26339	26339rh	syn22107176	26339_GT19_22511_TGCGGCGT-CCTCGGTA_R1_001.fastq.gz	male	Trem2	24	2
26339	26339rh	syn22107568	26339_GT19_22511_TGCGGCGT-CCTCGGTA_R2_001.fastq.gz	male	Trem2	24	2
26346	26346rh	syn22107182	26346_GT19_22457_GGACTTGG-CGCAGACG_R1_001.fastq.gz	male	Trem2	24	2
26346	26346rh	syn22107571	26346_GT19_22457_GGACTTGG-CGCAGACG_R2_001.fastq.gz	male	Trem2	24	2
26347	26347rh	syn22107185	26347_GT19_22502_ACCTTGGC-GGCCTCAT_R1_001.fastq.gz	male	Trem2	24	2
26347	26347rh	syn22107574	26347_GT19_22502_ACCTTGGC-GGCCTCAT_R2_001.fastq.gz	male	Trem2	24	2
26617	26617rh	syn17461171	26617_GT18-01693_GTGGCC_R1_001.fastq.gz	female	APOE4	4	1
26617	26617rh	syn17463317	26617_GT18-01693_GTGGCC_R2_001.fastq.gz	female	APOE4	4	1
26623	26623rh	syn17463409	26623_GT18-01723_GAGTGG_R1_001.fastq.gz	female	APOE4	4	1
26623	26623rh	syn17443270	26623_GT18-01723_GAGTGG_R2_001.fastq.gz	female	APOE4	4	1
26624	26624rh	syn17455834	26624_GT18-01676_CGTACG_R1_001.fastq.gz	female	APOE4	4	1
26624	26624rh	syn17168048	26624_GT18-01676_CGTACG_R2_001.fastq.gz	female	APOE4	4	1
27104	27104rh	syn17427299	27104_GT18-01739_AGTCAA_R1_001.fastq.gz	female	Trem2	4	1
27104	27104rh	syn17434359	27104_GT18-01739_AGTCAA_R2_001.fastq.gz	female	Trem2	4	1
27168	27168rh	syn17455714	27168_GT18-01655_ATTCCT_R1_001.fastq.gz	male	C57BL/6J	4	1
27168	27168rh	syn17458086	27168_GT18-01655_ATTCCT_R2_001.fastq.gz	male	C57BL/6J	4	1
27192	27192rh	syn17457126	27192_GT18-01743_GTCCGC_R1_001.fastq.gz	female	APOE4Trem2	4	1
27192	27192rh	syn17460783	27192_GT18-01743_GTCCGC_R2_001.fastq.gz	female	APOE4Trem2	4	1
27194	27194rh	syn17466521	27194_GT18-01674_GTTTCG_R1_001.fastq.gz	female	APOE4	4	1
27194	27194rh	syn17443755	27194_GT18-01674_GTTTCG_R2_001.fastq.gz	female	APOE4	4	1
27208	27208rh	syn17423267	27208_GT18-01737_GGCTAC_R1_001.fastq.gz	male	Trem2	4	1
27208	27208rh	syn17419800	27208_GT18-01737_GGCTAC_R2_001.fastq.gz	male	Trem2	4	1
27209	27209rh	syn17457891	27209_GT18-01716_ATGTCA_R1_001.fastq.gz	male	Trem2	4	1
27209	27209rh	syn17443401	27209_GT18-01716_ATGTCA_R2_001.fastq.gz	male	Trem2	4	1
27354	27354rh	syn17457046	27354_GT18-01654_ACTGAT_R1_001.fastq.gz	female	C57BL/6J	4	1
27354	27354rh	syn17433723	27354_GT18-01654_ACTGAT_R2_001.fastq.gz	female	C57BL/6J	4	1
27355	27355rh	syn17453171	27355_GT18-01726_ATCACG_R1_001.fastq.gz	female	C57BL/6J	4	1
27355	27355rh	syn17451021	27355_GT18-01726_ATCACG_R2_001.fastq.gz	female	C57BL/6J	4	1
27356	27356rh	syn17443023	27356_GT18-01638_ACTTGA_R1_001.fastq.gz	male	C57BL/6J	4	1
27356	27356rh	syn17446091	27356_GT18-01638_ACTTGA_R2_001.fastq.gz	male	C57BL/6J	4	1
27357	27357rh	syn17447129	27357_GT18-01677_GAGTGG_R1_001.fastq.gz	male	C57BL/6J	4	1
27357	27357rh	syn17445386	27357_GT18-01677_GAGTGG_R2_001.fastq.gz	male	C57BL/6J	4	1
27385	27385rh	syn17421912	27385_GT18-01643_CTTGTA_R1_001.fastq.gz	female	Trem2	4	1
27385	27385rh	syn17452094	27385_GT18-01643_CTTGTA_R2_001.fastq.gz	female	Trem2	4	1
27386	27386rh	syn17434232	27386_GT18-01610_GCCAAT_R1_001.fastq.gz	female	Trem2	4	1
27386	27386rh	syn17444661	27386_GT18-01610_GCCAAT_R2_001.fastq.gz	female	Trem2	4	1
27392	27392rh	syn17425758	27392_GT18-01656_ATCACG_R1_001.fastq.gz	female	Trem2	4	1
27392	27392rh	syn17454910	27392_GT18-01656_ATCACG_R2_001.fastq.gz	female	Trem2	4	1
27394	27394rh	syn17452805	27394_GT18-01732_GCCAAT_R1_001.fastq.gz	male	Trem2	4	1
27394	27394rh	syn17456757	27394_GT18-01732_GCCAAT_R2_001.fastq.gz	male	Trem2	4	1
27395	27395rh	syn17461614	27395_GT18-01720_GTGGCC_R1_001.fastq.gz	male	Trem2	4	1
27395	27395rh	syn17451663	27395_GT18-01720_GTGGCC_R2_001.fastq.gz	male	Trem2	4	1
27396	27396rh	syn17452556	27396_GT18-01640_TAGCTT_R1_001.fastq.gz	female	Trem2	4	1
27396	27396rh	syn17463963	27396_GT18-01640_TAGCTT_R2_001.fastq.gz	female	Trem2	4	1
27397	27397rh	syn17453582	27397_GT18-01700_ATCACG_R1_001.fastq.gz	female	Trem2	4	1
27397	27397rh	syn17441884	27397_GT18-01700_ATCACG_R2_001.fastq.gz	female	Trem2	4	1
27398	27398rh	syn17458363	27398_GT18-01621_CCGTCC_R1_001.fastq.gz	male	Trem2	4	1
27398	27398rh	syn17460867	27398_GT18-01621_CCGTCC_R2_001.fastq.gz	male	Trem2	4	1
27399	27399rh	syn17463585	27399_GT18-01738_CTTGTA_R1_001.fastq.gz	male	Trem2	4	1
27399	27399rh	syn17429411	27399_GT18-01738_CTTGTA_R2_001.fastq.gz	male	Trem2	4	1
27488	27488rh	syn17434126	27488_GT18-01722_CGTACG_R1_001.fastq.gz	female	APOE4Trem2	4	1
27488	27488rh	syn17447005	27488_GT18-01722_CGTACG_R2_001.fastq.gz	female	APOE4Trem2	4	1
27495	27495rh	syn17435358	27495_GT18-01721_GTTTCG_R1_001.fastq.gz	female	APOE4	4	1
27495	27495rh	syn17419338	27495_GT18-01721_GTTTCG_R2_001.fastq.gz	female	APOE4	4	1
27499	27499rh	syn17463776	27499_GT18-01724_ACTGAT_R1_001.fastq.gz	female	APOE4	4	1
27499	27499rh	syn17431773	27499_GT18-01724_ACTGAT_R2_001.fastq.gz	female	APOE4	4	1
27504	27504rh	syn17428401	27504_GT18-01630_ATCACG_R1_001.fastq.gz	male	APOE4Trem2	4	1
27504	27504rh	syn17459777	27504_GT18-01630_ATCACG_R2_001.fastq.gz	male	APOE4Trem2	4	1
27507	27507rh	syn17461792	27507_GT18-01639_GATCAG_R1_001.fastq.gz	male	APOE4	4	1
27507	27507rh	syn17435014	27507_GT18-01639_GATCAG_R2_001.fastq.gz	male	APOE4	4	1
27509	27509rh	syn17425055	27509_GT18-01636_GCCAAT_R1_001.fastq.gz	male	APOE4	4	1
27509	27509rh	syn17429928	27509_GT18-01636_GCCAAT_R2_001.fastq.gz	male	APOE4	4	1
27510	27510rh	syn17427200	27510_GT18-01622_GTCCGC_R1_001.fastq.gz	male	APOE4Trem2	4	1
27510	27510rh	syn17463852	27510_GT18-01622_GTCCGC_R2_001.fastq.gz	male	APOE4Trem2	4	1
27585	27585rh	syn17418681	27585_GT18-01662_GCCAAT_R1_001.fastq.gz	female	APOE4Trem2	4	1
27585	27585rh	syn17430227	27585_GT18-01662_GCCAAT_R2_001.fastq.gz	female	APOE4Trem2	4	1
27586	27586rh	syn17423392	27586_GT18-01736_TAGCTT_R1_001.fastq.gz	male	APOE4Trem2	4	1
27586	27586rh	syn17426770	27586_GT18-01736_TAGCTT_R2_001.fastq.gz	male	APOE4Trem2	4	1
27590	27590rh	syn17447413	27590_GT18-01620_ATGTCA_R1_001.fastq.gz	female	APOE4Trem2	4	1
27590	27590rh	syn17444772	27590_GT18-01620_ATGTCA_R2_001.fastq.gz	female	APOE4Trem2	4	1
27593	27593rh	syn17467321	27593_GT18-01644_AGTCAA_R1_001.fastq.gz	male	APOE4	4	1
27593	27593rh	syn17423808	27593_GT18-01644_AGTCAA_R2_001.fastq.gz	male	APOE4	4	1
27594	27594rh	syn17427556	27594_GT18-01619_AGTTCC_R1_001.fastq.gz	male	APOE4Trem2	4	1
27594	27594rh	syn17438013	27594_GT18-01619_AGTTCC_R2_001.fastq.gz	male	APOE4Trem2	4	1
27596	27596rh	syn17461859	27596_GT18-01688_ACTTGA_R1_001.fastq.gz	male	APOE4	4	1
27596	27596rh	syn17433318	27596_GT18-01688_ACTTGA_R2_001.fastq.gz	male	APOE4	4	1
27598	27598rh	syn17431614	27598_GT18-01634_TGACCA_R1_001.fastq.gz	female	APOE4Trem2	4	1
27598	27598rh	syn17453076	27598_GT18-01634_TGACCA_R2_001.fastq.gz	female	APOE4Trem2	4	1
27599	27599rh	syn17427647	27599_GT18-01607_TTAGGC_R1_001.fastq.gz	female	APOE4Trem2	4	1
27599	27599rh	syn17436908	27599_GT18-01607_TTAGGC_R2_001.fastq.gz	female	APOE4Trem2	4	1
27600	27600rh	syn17414939	27600_GT18-01680_GATCAG_R1_001.fastq.gz	male	APOE4Trem2	4	1
27600	27600rh	syn17441440	27600_GT18-01680_GATCAG_R2_001.fastq.gz	male	APOE4Trem2	4	1
27707	27707rh	syn17168762	27707_GT18-01668_AGTTCC_R1_001.fastq.gz	male	APOE4	4	1
27707	27707rh	syn17451741	27707_GT18-01668_AGTTCC_R2_001.fastq.gz	male	APOE4	4	1
27708	27708rh	syn17462186	27708_GT18-01652_CGTACG_R1_001.fastq.gz	male	APOE4	4	1
27708	27708rh	syn17415376	27708_GT18-01652_CGTACG_R2_001.fastq.gz	male	APOE4	4	1
28129	28129rh	syn17429715	28129_GT18-01725_ATTCCT_R1_001.fastq.gz	female	C57BL/6J	4	1
28129	28129rh	syn17453504	28129_GT18-01725_ATTCCT_R2_001.fastq.gz	female	C57BL/6J	4	1
40407	40407rh	syn22106943	40407_GT19_22521_TTCCTGTT-AGTATCTT_R1_001.fastq.gz	male	APOE4	4	2
40407	40407rh	syn22107284	40407_GT19_22521_TTCCTGTT-AGTATCTT_R2_001.fastq.gz	male	APOE4	4	2
40408	40408rh	syn22106947	40408_GT19_22497_AAGATACT-ACTTACAT_R1_001.fastq.gz	male	APOE4	4	2
40408	40408rh	syn22107290	40408_GT19_22497_AAGATACT-ACTTACAT_R2_001.fastq.gz	male	APOE4	4	2
40416	40416rh	syn22107115	40416_GT19_22459_ATCCACTG-AGGTGCGT_R1_001.fastq.gz	female	C57BL/6J	4	2
40416	40416rh	syn22107482	40416_GT19_22459_ATCCACTG-AGGTGCGT_R2_001.fastq.gz	female	C57BL/6J	4	2
40423	40423rh	syn22107120	40423_GT19_22485_GGCATTCT-CTAGCTTG_R1_001.fastq.gz	female	C57BL/6J	4	2
40423	40423rh	syn22107490	40423_GT19_22485_GGCATTCT-CTAGCTTG_R2_001.fastq.gz	female	C57BL/6J	4	2
40425	40425rh	syn22107125	40425_GT19_22466_CTCTCGTC-TATAACCT_R1_001.fastq.gz	male	C57BL/6J	4	2
40425	40425rh	syn22107495	40425_GT19_22466_CTCTCGTC-TATAACCT_R2_001.fastq.gz	male	C57BL/6J	4	2
40434	40434rh	syn22107127	40434_GT19_22550_CTCACCAA-CTAGGCAA_R1_001.fastq.gz	female	C57BL/6J	4	2
40434	40434rh	syn22107502	40434_GT19_22550_CTCACCAA-CTAGGCAA_R2_001.fastq.gz	female	C57BL/6J	4	2
40438	40438rh	syn22107130	40438_GT19_22461_CAAGCTAG-ACATAGCG_R1_001.fastq.gz	male	C57BL/6J	4	2
40438	40438rh	syn22107504	40438_GT19_22461_CAAGCTAG-ACATAGCG_R2_001.fastq.gz	male	C57BL/6J	4	2
40439	40439rh	syn22107132	40439_GT19_22500_GCAATGCA-GGAACGTT_R1_001.fastq.gz	male	C57BL/6J	4	2
40439	40439rh	syn22107507	40439_GT19_22500_GCAATGCA-GGAACGTT_R2_001.fastq.gz	male	C57BL/6J	4	2
40571	40571rh	syn22106964	40571_GT19_22489_AGCCTCAT-AGTAGAGA_R1_001.fastq.gz	male	APOE4	4	2
40571	40571rh	syn22107294	40571_GT19_22489_AGCCTCAT-AGTAGAGA_R2_001.fastq.gz	male	APOE4	4	2
40573	40573rh	syn22106970	40573_GT19_22533_ACAGGCGC-CTCTGCCT_R1_001.fastq.gz	female	APOE4	4	2
40573	40573rh	syn22107298	40573_GT19_22533_ACAGGCGC-CTCTGCCT_R2_001.fastq.gz	female	APOE4	4	2
40575	40575rh	syn22106972	40575_GT19_22510_GAATGAGA-GAGGCATT_R1_001.fastq.gz	female	APOE4	4	2
40575	40575rh	syn22107302	40575_GT19_22510_GAATGAGA-GAGGCATT_R2_001.fastq.gz	female	APOE4	4	2
40576	40576rh	syn22107134	40576_GT19_22538_TCATCCTT-AGCGAGCT_R1_001.fastq.gz	female	C57BL/6J	4	2
40576	40576rh	syn22107517	40576_GT19_22538_TCATCCTT-AGCGAGCT_R2_001.fastq.gz	female	C57BL/6J	4	2
40579	40579rh	syn22107137	40579_GT19_22467_CCAAGTCT-AAGGATGA_R1_001.fastq.gz	male	C57BL/6J	4	2
40579	40579rh	syn22107527	40579_GT19_22467_CCAAGTCT-AAGGATGA_R2_001.fastq.gz	male	C57BL/6J	4	2
40580	40580rh	syn22107139	40580_GT19_22479_ACTAAGAT-AACCGCGG_R1_001.fastq.gz	male	C57BL/6J	4	2
40580	40580rh	syn22107530	40580_GT19_22479_ACTAAGAT-AACCGCGG_R2_001.fastq.gz	male	C57BL/6J	4	2
40581	40581rh	syn22107141	40581_GT19_22483_CCGTGAAG-CAGTGGAT_R1_001.fastq.gz	male	C57BL/6J	4	2
40581	40581rh	syn22107536	40581_GT19_22483_CCGTGAAG-CAGTGGAT_R2_001.fastq.gz	male	C57BL/6J	4	2
40585	40585rh	syn22107143	40585_GT19_22519_ACACTAAG-ATCCATAT_R1_001.fastq.gz	female	C57BL/6J	4	2
40585	40585rh	syn22107538	40585_GT19_22519_ACACTAAG-ATCCATAT_R2_001.fastq.gz	female	C57BL/6J	4	2
40587	40587rh	syn22106975	40587_GT19_22532_CATAGAGT-TGCCACCA_R1_001.fastq.gz	male	APOE4	4	2
40587	40587rh	syn22107308	40587_GT19_22532_CATAGAGT-TGCCACCA_R2_001.fastq.gz	male	APOE4	4	2
40590	40590rh	syn22106978	40590_GT19_22536_GGTCACGA-GTATTATG_R1_001.fastq.gz	female	APOE4	4	2
40590	40590rh	syn22107312	40590_GT19_22536_GGTCACGA-GTATTATG_R2_001.fastq.gz	female	APOE4	4	2
40591	40591rh	syn22106980	40591_GT19_22505_AACAGGTT-ATACCAAG_R1_001.fastq.gz	female	APOE4	4	2
40591	40591rh	syn22107315	40591_GT19_22505_AACAGGTT-ATACCAAG_R2_001.fastq.gz	female	APOE4	4	2
40593	40593rh	syn22107146	40593_GT19_22509_AGGCAGAG-AGAATGCC_R1_001.fastq.gz	female	C57BL/6J	4	2
40593	40593rh	syn22107542	40593_GT19_22509_AGGCAGAG-AGAATGCC_R2_001.fastq.gz	female	C57BL/6J	4	2
40595	40595rh	syn22106985	40595_GT19_22472_CGGCGTGA-GCGCCTGT_R1_001.fastq.gz	female	APOE4	4	2
40595	40595rh	syn22107318	40595_GT19_22472_CGGCGTGA-GCGCCTGT_R2_001.fastq.gz	female	APOE4	4	2
40808	40808rh	syn22107042	40808_GT19_22476_AACGTTCC-GGAGTACT_R1_001.fastq.gz	male	APOE4Trem2	4	2
40808	40808rh	syn22107382	40808_GT19_22476_AACGTTCC-GGAGTACT_R2_001.fastq.gz	male	APOE4Trem2	4	2
40823	40823rh	syn22107189	40823_GT19_22492_CTACGACA-GAGTCCAA_R1_001.fastq.gz	female	Trem2	4	2
40823	40823rh	syn22107577	40823_GT19_22492_CTACGACA-GAGTCCAA_R2_001.fastq.gz	female	Trem2	4	2
40834	40834rh	syn22107051	40834_GT19_22541_CTCACCAA-CTAGGCAA_R1_001.fastq.gz	female	APOE4Trem2	4	2
40834	40834rh	syn22107387	40834_GT19_22541_CTCACCAA-CTAGGCAA_R2_001.fastq.gz	female	APOE4Trem2	4	2
40837	40837rh	syn22107057	40837_GT19_22490_GATTCTGC-GACGAGAG_R1_001.fastq.gz	female	APOE4Trem2	4	2
40837	40837rh	syn22107390	40837_GT19_22490_GATTCTGC-GACGAGAG_R2_001.fastq.gz	female	APOE4Trem2	4	2
40839	40839rh	syn22106992	40839_GT19_22514_AGCTCGCT-GCAGAATC_R1_001.fastq.gz	female	APOE4	4	2
40839	40839rh	syn22107323	40839_GT19_22514_AGCTCGCT-GCAGAATC_R2_001.fastq.gz	female	APOE4	4	2
40845	40845rh	syn22107061	40845_GT19_22496_GCGCAAGC-TCACGCCG_R1_001.fastq.gz	male	APOE4Trem2	4	2
40845	40845rh	syn22107393	40845_GT19_22496_GCGCAAGC-TCACGCCG_R2_001.fastq.gz	male	APOE4Trem2	4	2
40877	40877rh	syn22107063	40877_GT19_22548_CGTCTGCG-TTCACAAT_R1_001.fastq.gz	male	APOE4Trem2	4	2
40877	40877rh	syn22107401	40877_GT19_22548_CGTCTGCG-TTCACAAT_R2_001.fastq.gz	male	APOE4Trem2	4	2
40880	40880rh	syn22106995	40880_GT19_22517_TTGCCTAG-ACCACTTA_R1_001.fastq.gz	male	APOE4	4	2
40880	40880rh	syn22107327	40880_GT19_22517_TTGCCTAG-ACCACTTA_R2_001.fastq.gz	male	APOE4	4	2
46611	46611rh	syn22107065	46611_GT19_22545_GTATGTTC-AACAGGAA_R1_001.fastq.gz	male	APOE4Trem2	4	2
46611	46611rh	syn22107404	46611_GT19_22545_GTATGTTC-AACAGGAA_R2_001.fastq.gz	male	APOE4Trem2	4	2
46618	46618rh	syn22107067	46618_GT19_22513_GATCTATC-ATGAGGCT_R1_001.fastq.gz	female	APOE4Trem2	4	2
46618	46618rh	syn22107406	46618_GT19_22513_GATCTATC-ATGAGGCT_R2_001.fastq.gz	female	APOE4Trem2	4	2
46621	46621rh	syn22106997	46621_GT19_22516_TAAGGTCA-TGTCGTAG_R1_001.fastq.gz	male	APOE4	4	2
46621	46621rh	syn22107330	46621_GT19_22516_TAAGGTCA-TGTCGTAG_R2_001.fastq.gz	male	APOE4	4	2
46623	46623rh	syn22107069	46623_GT19_22464_GACCTGAA-TTGGTGAG_R1_001.fastq.gz	female	APOE4Trem2	4	2
46623	46623rh	syn22107410	46623_GT19_22464_GACCTGAA-TTGGTGAG_R2_001.fastq.gz	female	APOE4Trem2	4	2
46630	46630rh	syn22107195	46630_GT19_22527_CAATTAAC-CGAGATAT_R1_001.fastq.gz	female	Trem2	4	2
46630	46630rh	syn22107580	46630_GT19_22527_CAATTAAC-CGAGATAT_R2_001.fastq.gz	female	Trem2	4	2
46642	46642rh	syn22107071	46642_GT19_22507_CAACAATG-CTTCACGG_R1_001.fastq.gz	female	APOE4Trem2	4	2
46642	46642rh	syn22107412	46642_GT19_22507_CAACAATG-CTTCACGG_R2_001.fastq.gz	female	APOE4Trem2	4	2
46647	46647rh	syn22107074	46647_GT19_22481_CTTGGTAT-CCAAGTCC_R1_001.fastq.gz	male	APOE4Trem2	4	2
46647	46647rh	syn22107418	46647_GT19_22481_CTTGGTAT-CCAAGTCC_R2_001.fastq.gz	male	APOE4Trem2	4	2
46648	46648rh	syn22107201	46648_GT19_22491_TCGTAGTG-AGACTTGG_R1_001.fastq.gz	female	Trem2	4	2
46648	46648rh	syn22107583	46648_GT19_22491_TCGTAGTG-AGACTTGG_R2_001.fastq.gz	female	Trem2	4	2
46649	46649rh	syn22107205	46649_GT19_22506_GGTGAACC-GCGTTGGA_R1_001.fastq.gz	female	Trem2	4	2
46649	46649rh	syn22107586	46649_GT19_22506_GGTGAACC-GCGTTGGA_R2_001.fastq.gz	female	Trem2	4	2
46650	46650rh	syn22107213	46650_GT19_22523_GCCACAGG-CATGCCAT_R1_001.fastq.gz	male	Trem2	4	2
46650	46650rh	syn22107590	46650_GT19_22523_GCCACAGG-CATGCCAT_R2_001.fastq.gz	male	Trem2	4	2
46651	46651rh	syn22107216	46651_GT19_22456_TTATAACC-GATATCGA_R1_001.fastq.gz	male	Trem2	4	2
46651	46651rh	syn22107603	46651_GT19_22456_TTATAACC-GATATCGA_R2_001.fastq.gz	male	Trem2	4	2
46652	46652rh	syn22107222	46652_GT19_22470_AATCCGGA-CTACAGTT_R1_001.fastq.gz	male	Trem2	4	2
46652	46652rh	syn22107610	46652_GT19_22470_AATCCGGA-CTACAGTT_R2_001.fastq.gz	male	Trem2	4	2
46653	46653rh	syn22107226	46653_GT19_22471_TAATACAG-ATATTCAC_R1_001.fastq.gz	male	Trem2	4	2
46653	46653rh	syn22107613	46653_GT19_22471_TAATACAG-ATATTCAC_R2_001.fastq.gz	male	Trem2	4	2
46654	46654rh	syn22107233	46654_GT19_22480_GTCGGAGC-GGTTATAA_R1_001.fastq.gz	male	Trem2	4	2
46654	46654rh	syn22107616	46654_GT19_22480_GTCGGAGC-GGTTATAA_R2_001.fastq.gz	male	Trem2	4	2
46662	46662rh	syn22106999	46662_GT19_22540_GAACCGCG-TGACCTTA_R1_001.fastq.gz	male	APOE4	4	2
46662	46662rh	syn22107332	46662_GT19_22540_GAACCGCG-TGACCTTA_R2_001.fastq.gz	male	APOE4	4	2
46686	46686rh	syn22107236	46686_GT19_22473_ATGTAAGT-ACTCTATG_R1_001.fastq.gz	female	Trem2	4	2
46686	46686rh	syn22107620	46686_GT19_22473_ATGTAAGT-ACTCTATG_R2_001.fastq.gz	female	Trem2	4	2
46687	46687rh	syn22107239	46687_GT19_22455_CCGCGGTT-AGCGCTAG_R1_001.fastq.gz	female	Trem2	4	2
46687	46687rh	syn22107623	46687_GT19_22455_CCGCGGTT-AGCGCTAG_R2_001.fastq.gz	female	Trem2	4	2
46688	46688rh	syn22107242	46688_GT19_22515_CGGAACTG-CACTACGA_R1_001.fastq.gz	male	Trem2	4	2
46688	46688rh	syn22107626	46688_GT19_22515_CGGAACTG-CACTACGA_R2_001.fastq.gz	male	Trem2	4	2
46698	46698rh	syn22107076	46698_GT19_22537_CTGCTTCC-GATAGATC_R1_001.fastq.gz	female	APOE4Trem2	4	2
46698	46698rh	syn22107421	46698_GT19_22537_CTGCTTCC-GATAGATC_R2_001.fastq.gz	female	APOE4Trem2	4	2
288810708	288810708rh	syn17464501	288810708_GT18-01665_GGCTAC_R1_001.fastq.gz	male	C57BL/6J	12	1
288810708	288810708rh	syn17444864	288810708_GT18-01665_GGCTAC_R2_001.fastq.gz	male	C57BL/6J	12	1
289457705	289457705rh	syn22107087	289457705_GT19_22524_ATTGTGAA-TGCATTGC_R1_001.fastq.gz	male	C57BL/6J	24	2
289457705	289457705rh	syn22107437	289457705_GT19_22524_ATTGTGAA-TGCATTGC_R2_001.fastq.gz	male	C57BL/6J	24	2
289461928	289461928rh	syn17465423	289461928_GT18-01742_CCGTCC_R1_001.fastq.gz	female	C57BL/6J	12	1
289461928	289461928rh	syn17448627	289461928_GT18-01742_CCGTCC_R2_001.fastq.gz	female	C57BL/6J	12	1
289470196	289470196rh	syn17457695	289470196_GT18-01709_ACTTGA_R1_001.fastq.gz	male	C57BL/6J	12	1
289470196	289470196rh	syn17424098	289470196_GT18-01709_ACTTGA_R2_001.fastq.gz	male	C57BL/6J	12	1
289478142	289478142rh	syn17445733	289478142_GT18-01707_GCCAAT_R1_001.fastq.gz	male	C57BL/6J	8	1
289478142	289478142rh	syn17454026	289478142_GT18-01707_GCCAAT_R2_001.fastq.gz	male	C57BL/6J	8	1
289482201	289482201rh	syn17454601	289482201_GT18-01666_CTTGTA_R1_001.fastq.gz	male	C57BL/6J	8	1
289482201	289482201rh	syn17464074	289482201_GT18-01666_CTTGTA_R2_001.fastq.gz	male	C57BL/6J	8	1
289494346	289494346rh	syn22107092	289494346_GT19_22477_GCAGAATT-ACCGGCCA_R1_001.fastq.gz	male	C57BL/6J	24	2
289494346	289494346rh	syn22107441	289494346_GT19_22477_GCAGAATT-ACCGGCCA_R2_001.fastq.gz	male	C57BL/6J	24	2
289535121	289535121rh	syn17458461	289535121_GT18-01649_GTGAAA_R1_001.fastq.gz	male	C57BL/6J	8	1
289535121	289535121rh	syn17416833	289535121_GT18-01649_GTGAAA_R2_001.fastq.gz	male	C57BL/6J	8	1
289576914	289576914rh	syn17464432	289576914_GT18-01646_ATGTCA_R1_001.fastq.gz	male	C57BL/6J	12	1
289576914	289576914rh	syn17458189	289576914_GT18-01646_ATGTCA_R2_001.fastq.gz	male	C57BL/6J	12	1
289666353	289666353rh	syn17416465	289666353_GT18-01673_GTGGCC_R1_001.fastq.gz	female	C57BL/6J	12	1
289666353	289666353rh	syn17465336	289666353_GT18-01673_GTGGCC_R2_001.fastq.gz	female	C57BL/6J	12	1
289674340	289674340rh	syn17451958	289674340_GT18-01752_ATCACG_R1_001.fastq.gz	female	C57BL/6J	12	1
289674340	289674340rh	syn17415607	289674340_GT18-01752_ATCACG_R2_001.fastq.gz	female	C57BL/6J	12	1

## Sheet: Count Matrices
SynpaseID	FileType
syn22107627	htseqcounts matrix
syn22107628	tpm_gene count matrix
syn22107630	tpm_isoform count matrix
